# Supplementary material for: Identification and verification of the molecular mechanisms and prognostic values of the cadherin gene family in gastric cancer
Source: Sci Rep. 2021 Dec 8;11:23674. doi: 10.1038/s41598-021-03086-1 (PMC8655011; doi:10.1038/s41598-021-03086-1)
Supplement: Supplementary file 2 — Supplementary Tables. [file 41598_2021_3086_MOESM2_ESM.xlsx]

## Sheet: Table S1
Table S1. Co-expression analysis of CDH genes in GC tumor tissues
ID	CDH1	CDH10	CDH11	CDH12	CDH13	CDH15	CDH16	CDH17	CDH18	CDH19	CDH2	CDH20	CDH22	CDH23	CDH24	CDH26	CDH3	CDH4	CDH5	CDH6	CDH7	CDH8	CDH9
CDH1	1	-0.117895	-0.331571	-0.0431327	-0.0993472	0.00446397	0.06933	0.329269	-0.183065	-0.294386	-0.0933111	-0.185782	0.0246688	-0.24146	0.159285	-0.0449812	0.350242	0.0124382	-0.302064	-0.0357404	-0.0134845	-0.106924	-0.00141773
CDH10	-0.117895	1	0.139297	-0.0232472	0.00075293	-0.00813812	-0.00691089	-0.130304	0.0821549	0.193683	0.0776278	0.131272	-0.0168233	0.171656	-0.063739	0.039958	-0.117761	-0.0273077	0.126523	0.348037	0.000944026	0.0513964	0.0302015
CDH11	-0.331571	0.139297	1	-0.0788817	0.284085	-0.0682475	-0.0585313	-0.147008	-0.00922293	0.298594	0.00629429	0.0332134	-0.0620916	0.244572	-0.121721	-0.0564433	-0.124914	-0.0274215	0.472487	0.250157	-0.0735226	0.00088766	-0.0612118
CDH12	-0.0431327	-0.0232472	-0.0788817	1	-0.0725795	-0.0284805	-0.0346388	-0.0512152	0.00370999	0.0409846	0.0227022	-0.0288121	-0.0143258	-0.0575757	-0.0225359	0.057435	-0.0448625	0.0133697	-0.0898321	0.0165228	-0.00816074	0.0203965	0.490965
CDH13	-0.0993472	0.00075293	0.284085	-0.0725795	1	-0.0195646	-0.0106303	0.0227871	0.0130188	0.048839	-0.0291152	0.056626	-0.0258206	0.0488663	0.0250933	-0.0535187	-0.095847	0.0079969	0.649865	0.350102	0.0606694	0.0245937	-0.0471833
CDH15	0.00446397	-0.00813812	-0.0682475	-0.0284805	-0.0195646	1	0.0363526	0.0522166	0.0627643	-0.0341492	0.0490081	0.133044	0.0791164	0.0697398	0.0258348	0.0161779	0.0518657	0.083576	-0.0711052	0.0299369	0.0237959	0.18378	0.287605
CDH16	0.06933	-0.00691089	-0.0585313	-0.0346388	-0.0106303	0.0363526	1	0.00377228	-0.0395879	-0.076962	-0.0328635	-0.0752666	0.0271295	-0.0334922	0.093696	-0.0406957	-0.0300135	0.0049695	-0.0674974	0.0120795	-0.0208544	0.0853584	0.0339012
CDH17	0.329269	-0.130304	-0.147008	-0.0512152	0.0227871	0.0522166	0.00377228	1	-0.0895437	-0.136054	-0.087109	-0.178605	-0.0864888	-0.0777065	0.0531598	-0.142138	0.0640614	-0.00682462	-0.105669	-0.101497	-0.0319577	-0.00207449	0.106023
CDH18	-0.183065	0.0821549	-0.00922293	0.00370999	0.0130188	0.0627643	-0.0395879	-0.0895437	1	0.261359	0.112021	0.257869	0.0533389	0.143104	-0.0255873	0.0489895	-0.035012	0.00486952	0.0337133	0.0180174	0.0528735	0.346146	0.021206
CDH19	-0.294386	0.193683	0.298594	0.0409846	0.048839	-0.0341492	-0.076962	-0.136054	0.261359	1	0.125014	0.0791633	-0.0305736	0.202058	-0.1654	-0.00187417	-0.137922	-0.0373061	0.237433	0.0474189	-0.0219291	0.143037	0.0611517
CDH2	-0.0933111	0.0776278	0.00629429	0.0227022	-0.0291152	0.0490081	-0.0328635	-0.087109	0.112021	0.125014	1	0.198932	-0.00583222	0.0126226	0.0521135	-0.0139021	-0.0768918	-0.00717607	-0.0107458	0.0628684	0.10595	0.0571333	0.0785583
CDH20	-0.185782	0.131272	0.0332134	-0.0288121	0.056626	0.133044	-0.0752666	-0.178605	0.257869	0.0791633	0.198932	1	0.0134332	0.0637935	-0.100618	0.125208	-0.0171103	0.0297566	0.0086206	0.120015	0.208902	0.371156	0.0343001
CDH22	0.0246688	-0.0168233	-0.0620916	-0.0143258	-0.0258206	0.0791164	0.0271295	-0.0864888	0.0533389	-0.0305736	-0.00583222	0.0134332	1	-0.00900219	0.0986975	0.0171151	0.0079219	0.0450101	-0.0280454	-0.0174445	-0.0061463	0.103524	0.0474944
CDH23	-0.24146	0.171656	0.244572	-0.0575757	0.0488663	0.0697398	-0.0334922	-0.0777065	0.143104	0.202058	0.0126226	0.0637935	-0.00900219	1	-0.000372458	0.0902291	-0.173642	0.0372363	0.249891	0.117742	-0.0338918	0.0807077	-0.0122406
CDH24	0.159285	-0.063739	-0.121721	-0.0225359	0.0250933	0.0258348	0.093696	0.0531598	-0.0255873	-0.1654	0.0521135	-0.100618	0.0986975	-0.000372458	1	-0.0704069	0.173536	-0.0343306	-0.0720275	-0.0386977	0.111935	0.0133589	-0.00834832
CDH26	-0.0449812	0.039958	-0.0564433	0.057435	-0.0535187	0.0161779	-0.0406957	-0.142138	0.0489895	-0.00187417	-0.0139021	0.125208	0.0171151	0.0902291	-0.0704069	1	-0.0256137	0.0225957	-0.0787645	-0.00289201	0.00564089	0.0591888	0.0118982
CDH3	0.350242	-0.117761	-0.124914	-0.0448625	-0.095847	0.0518657	-0.0300135	0.0640614	-0.035012	-0.137922	-0.0768918	-0.0171103	0.0079219	-0.173642	0.173536	-0.0256137	1	-0.0169147	-0.239557	-0.0969172	-0.0148248	-0.0136032	0.0169946
CDH4	0.0124382	-0.0273077	-0.0274215	0.0133697	0.0079969	0.083576	0.0049695	-0.00682462	0.00486952	-0.0373061	-0.00717607	0.0297566	0.0450101	0.0372363	-0.0343306	0.0225957	-0.0169147	1	-0.0511384	0.065698	0.0163037	0.0665332	0.0798748
CDH5	-0.302064	0.126523	0.472487	-0.0898321	0.649865	-0.0711052	-0.0674974	-0.105669	0.0337133	0.237433	-0.0107458	0.0086206	-0.0280454	0.249891	-0.0720275	-0.0787645	-0.239557	-0.0511384	1	0.366735	-0.0460827	-0.0436061	-0.0878957
CDH6	-0.0357404	0.348037	0.250157	0.0165228	0.350102	0.0299369	0.0120795	-0.101497	0.0180174	0.0474189	0.0628684	0.120015	-0.0174445	0.117742	-0.0386977	-0.00289201	-0.0969172	0.065698	0.366735	1	0.00398796	0.0949978	0.15566
CDH7	-0.0134845	0.000944026	-0.0735226	-0.00816074	0.0606694	0.0237959	-0.0208544	-0.0319577	0.0528735	-0.0219291	0.10595	0.208902	-0.0061463	-0.0338918	0.111935	0.00564089	-0.0148248	0.0163037	-0.0460827	0.00398796	1	0.122431	0.00945048
CDH8	-0.106924	0.0513964	0.00088766	0.0203965	0.0245937	0.18378	0.0853584	-0.00207449	0.346146	0.143037	0.0571333	0.371156	0.103524	0.0807077	0.0133589	0.0591888	-0.0136032	0.0665332	-0.0436061	0.0949978	0.122431	1	0.214268
CDH9	-0.00141773	0.0302015	-0.0612118	0.490965	-0.0471833	0.287605	0.0339012	0.106023	0.021206	0.0611517	0.0785583	0.0343001	0.0474944	-0.0122406	-0.00834832	0.0118982	0.0169946	0.0798748	-0.0878957	0.15566	0.00945048	0.214268	1

## Sheet: Table S2
Table S2. GSEA analysis results between low- and high-CDH2 phenotypes
Result type	NAME	SIZE	ES	NES	NOM p-val	FDR q-val	FWER p-val	RANK AT MAX	LEADING EDGE
c2	NABA_ECM_GLYCOPROTEINS	188	0.713117	2.37768	<0.01	0.000915751	0.002	2699	tags=52%, list=14%, signal=60%
c2	ZHU_CMV_ALL_DN	117	0.661909	2.26449	<0.01	0.00109168	0.011	2704	tags=50%, list=14%, signal=58%
c2	VANHARANTA_UTERINE_FIBROID_UP	43	0.707906	2.22487	<0.01	0.00113679	0.025	2025	tags=49%, list=11%, signal=55%
c2	REACTOME_COLLAGEN_BIOSYNTHESIS_AND_MODIFYING_ENZYMES	67	0.772502	2.22695	<0.01	0.00115108	0.024	1602	tags=58%, list=9%, signal=63%
c2	CAIRO_LIVER_DEVELOPMENT_UP	159	0.577404	2.25951	<0.01	0.00116708	0.013	2448	tags=38%, list=13%, signal=44%
c2	REACTOME_COLLAGEN_FORMATION	90	0.729408	2.22415	<0.01	0.00119026	0.026	1602	tags=50%, list=9%, signal=54%
c2	VECCHI_GASTRIC_CANCER_ADVANCED_VS_EARLY_UP	165	0.791057	2.1988	<0.01	0.00119678	0.034	2929	tags=75%, list=16%, signal=88%
c2	LIM_MAMMARY_LUMINAL_MATURE_DN	93	0.701397	2.21702	<0.01	0.00119815	0.029	2735	tags=60%, list=15%, signal=70%
c2	YAO_TEMPORAL_RESPONSE_TO_PROGESTERONE_CLUSTER_16	78	0.688029	2.2657	<0.01	0.00120084	0.011	2483	tags=55%, list=13%, signal=63%
c2	RODWELL_AGING_KIDNEY_NO_BLOOD_UP	207	0.601659	2.23177	<0.01	0.00120341	0.024	2421	tags=41%, list=13%, signal=47%
c2	BOQUEST_STEM_CELL_UP	254	0.752925	2.23239	<0.01	0.00122304	0.024	2266	tags=60%, list=12%, signal=68%
c2	WESTON_VEGFA_TARGETS_6HR	52	0.727149	2.18852	<0.01	0.00122331	0.037	2256	tags=54%, list=12%, signal=61%
c2	WANG_SMARCE1_TARGETS_UP	284	0.648935	2.26735	<0.01	0.00122925	0.01	2929	tags=50%, list=16%, signal=59%
c2	SCHAEFFER_PROSTATE_DEVELOPMENT_48HR_DN	395	0.570013	2.19884	<0.01	0.00123098	0.034	3395	tags=44%, list=18%, signal=53%
c2	KEGG_ECM_RECEPTOR_INTERACTION	83	0.714729	2.19489	<0.01	0.00123727	0.035	2186	tags=55%, list=12%, signal=62%
c2	IZADPANAH_STEM_CELL_ADIPOSE_VS_BONE_DN	107	0.686059	2.27307	<0.01	0.0012395	0.009	2333	tags=50%, list=12%, signal=57%
c2	SENESE_HDAC1_TARGETS_DN	243	0.562822	2.21768	<0.01	0.00124253	0.029	2816	tags=40%, list=15%, signal=47%
c2	SIMBULAN_PARP1_TARGETS_UP	28	0.76606	2.18955	<0.01	0.00125468	0.037	1811	tags=54%, list=10%, signal=59%
c2	MIYAGAWA_TARGETS_OF_EWSR1_ETS_FUSIONS_DN	217	0.631868	2.22025	<0.01	0.00125857	0.028	2707	tags=48%, list=14%, signal=56%
c2	ZHU_CMV_24_HR_DN	82	0.689642	2.19936	<0.01	0.00126718	0.034	1832	tags=48%, list=10%, signal=52%
c2	WAMUNYOKOLI_OVARIAN_CANCER_LMP_DN	191	0.690845	2.18972	<0.01	0.00126864	0.036	2953	tags=56%, list=16%, signal=66%
c2	REACTOME_ASSEMBLY_OF_COLLAGEN_FIBRILS_AND_OTHER_MULTIMERIC_STRUCTURES	61	0.753353	2.18532	<0.01	0.00127423	0.04	1602	tags=52%, list=9%, signal=57%
c2	LINDVALL_IMMORTALIZED_BY_TERT_DN	72	0.694291	2.20147	<0.01	0.00127651	0.034	1415	tags=47%, list=8%, signal=51%
c2	GAUSSMANN_MLL_AF4_FUSION_TARGETS_E_UP	97	0.626274	2.23351	<0.01	0.00128419	0.024	1993	tags=40%, list=11%, signal=45%
c2	LIU_PROSTATE_CANCER_DN	471	0.648148	2.18148	<0.01	0.00128601	0.043	2663	tags=52%, list=14%, signal=59%
c2	SENESE_HDAC1_AND_HDAC2_TARGETS_DN	217	0.57845	2.21486	<0.01	0.00128791	0.032	1734	tags=38%, list=9%, signal=42%
c2	DURAND_STROMA_S_UP	290	0.581105	2.21106	<0.01	0.00130524	0.034	2741	tags=46%, list=15%, signal=53%
c2	COWLING_MYCN_TARGETS	41	0.763925	2.2016	<0.01	0.0013164	0.034	2256	tags=63%, list=12%, signal=72%
c2	WANG_MLL_TARGETS	281	0.535079	2.18162	<0.01	0.00131663	0.043	2262	tags=33%, list=12%, signal=37%
c2	CHARAFE_BREAST_CANCER_LUMINAL_VS_MESENCHYMAL_DN	452	0.627283	2.23415	<0.01	0.00135178	0.024	2835	tags=49%, list=15%, signal=56%
c2	VART_KSHV_INFECTION_ANGIOGENIC_MARKERS_DN	128	0.576281	2.20357	<0.01	0.00135887	0.034	2625	tags=41%, list=14%, signal=48%
c2	RIGGI_EWING_SARCOMA_PROGENITOR_DN	183	0.618871	2.2497	<0.01	0.00136448	0.018	2702	tags=48%, list=14%, signal=56%
c2	REACTOME_ECM_PROTEOGLYCANS	76	0.754308	2.2382	<0.01	0.00137936	0.023	2224	tags=59%, list=12%, signal=67%
c2	LEE_NEURAL_CREST_STEM_CELL_UP	143	0.639567	2.2795	<0.01	0.00138528	0.007	3228	tags=50%, list=17%, signal=60%
c2	NAKAMURA_ADIPOGENESIS_EARLY_DN	36	0.784248	2.24547	<0.01	0.00138595	0.02	1212	tags=56%, list=6%, signal=59%
c2	SERVITJA_ISLET_HNF1A_TARGETS_UP	156	0.677206	2.25159	<0.01	0.00140806	0.018	2914	tags=55%, list=16%, signal=65%
c2	PASINI_SUZ12_TARGETS_DN	300	0.616172	2.24375	<0.01	0.00141281	0.022	2007	tags=40%, list=11%, signal=44%
c2	NAKAMURA_ADIPOGENESIS_LATE_DN	35	0.768984	2.27505	<0.01	0.00141657	0.009	1212	tags=54%, list=6%, signal=58%
c2	HOELZEL_NF1_TARGETS_DN	110	0.674572	2.17736	<0.01	0.00146337	0.05	2916	tags=56%, list=16%, signal=66%
c2	ONDER_CDH1_TARGETS_2_UP	250	0.740514	2.25182	<0.01	0.00151637	0.018	2700	tags=64%, list=14%, signal=74%
c2	SENESE_HDAC2_TARGETS_DN	118	0.61032	2.17218	<0.01	0.0015175	0.055	2686	tags=45%, list=14%, signal=52%
c2	REACTOME_ELASTIC_FIBRE_FORMATION	44	0.807292	2.17313	<0.01	0.00153673	0.053	2360	tags=73%, list=13%, signal=83%
c2	SWEET_LUNG_CANCER_KRAS_DN	397	0.614638	2.17229	<0.01	0.00155049	0.055	3200	tags=51%, list=17%, signal=60%
c2	WILCOX_RESPONSE_TO_PROGESTERONE_DN	61	0.688573	2.17027	<0.01	0.00157951	0.058	1512	tags=46%, list=8%, signal=50%
c2	CHEBOTAEV_GR_TARGETS_DN	118	0.609251	2.166	<0.01	0.00161009	0.06	3265	tags=52%, list=17%, signal=62%
c2	REACTOME_EXTRACELLULAR_MATRIX_ORGANIZATION	299	0.646417	2.27977	<0.01	0.00166234	0.007	2451	tags=46%, list=13%, signal=52%
c2	LIM_MAMMARY_STEM_CELL_UP	460	0.718312	2.28862	<0.01	0.00183022	0.006	2707	tags=58%, list=14%, signal=67%
c2	NABA_CORE_MATRISOME	266	0.728225	2.37876	<0.01	0.0018315	0.002	2186	tags=51%, list=12%, signal=57%
c2	REACTOME_DEGRADATION_OF_THE_EXTRACELLULAR_MATRIX	140	0.61826	2.15812	<0.01	0.0018902	0.069	2192	tags=41%, list=12%, signal=47%
c2	VERRECCHIA_EARLY_RESPONSE_TO_TGFB1	54	0.698288	2.15303	<0.01	0.00208735	0.075	2170	tags=50%, list=12%, signal=56%
c2	DAVICIONI_TARGETS_OF_PAX_FOXO1_FUSIONS_UP	249	0.530352	2.15339	<0.01	0.00212827	0.075	2731	tags=36%, list=15%, signal=41%
c2	BURTON_ADIPOGENESIS_PEAK_AT_0HR	60	0.662996	2.14795	<0.01	0.00220717	0.083	2735	tags=52%, list=15%, signal=60%
c2	BERENJENO_TRANSFORMED_BY_RHOA_REVERSIBLY_DN	28	0.755661	2.15068	<0.01	0.00221033	0.082	2287	tags=61%, list=12%, signal=69%
c2	REACTOME_COLLAGEN_DEGRADATION	64	0.73766	2.14625	<0.01	0.0022458	0.086	1602	tags=48%, list=9%, signal=53%
c2	PID_INTEGRIN1_PATHWAY	66	0.765831	2.15074	<0.01	0.00225204	0.082	1755	tags=59%, list=9%, signal=65%
c2	JECHLINGER_EPITHELIAL_TO_MESENCHYMAL_TRANSITION_UP	67	0.714071	2.29737	<0.01	0.0024403	0.006	1418	tags=43%, list=8%, signal=47%
c2	REACTOME_O_GLYCOSYLATION_OF_TSR_DOMAIN_CONTAINING_PROTEINS	39	0.770097	2.14016	<0.01	0.00247391	0.095	2739	tags=67%, list=15%, signal=78%
c2	REACTOME_SIGNALING_BY_PDGF	58	0.64797	2.14144	<0.01	0.00247664	0.094	1602	tags=38%, list=9%, signal=41%
c2	BERTUCCI_MEDULLARY_VS_DUCTAL_BREAST_CANCER_DN	170	0.64445	2.13982	<0.01	0.00247867	0.096	2560	tags=50%, list=14%, signal=57%
c2	SCHUETZ_BREAST_CANCER_DUCTAL_INVASIVE_UP	339	0.779161	2.12969	<0.01	0.00265428	0.105	2106	tags=63%, list=11%, signal=70%
c2	DACOSTA_ERCC3_ALLELE_XPCS_VS_TTD_DN	34	0.707843	2.13316	<0.01	0.00267951	0.103	2127	tags=53%, list=11%, signal=60%
c2	MCLACHLAN_DENTAL_CARIES_DN	78	0.616484	2.12974	<0.01	0.00269709	0.105	1993	tags=36%, list=11%, signal=40%
c2	NEWMAN_ERCC6_TARGETS_DN	36	0.731355	2.1336	<0.01	0.00271041	0.103	2028	tags=50%, list=11%, signal=56%
c2	TURASHVILI_BREAST_LOBULAR_CARCINOMA_VS_DUCTAL_NORMAL_UP	66	0.787219	2.12716	<0.01	0.00277913	0.111	1512	tags=59%, list=8%, signal=64%
c2	CROONQUIST_STROMAL_STIMULATION_UP	54	0.732852	2.12326	0.00195312	0.00293652	0.119	1835	tags=52%, list=10%, signal=57%
c2	WOO_LIVER_CANCER_RECURRENCE_UP	102	0.585048	2.125	<0.01	0.00294201	0.118	2054	tags=37%, list=11%, signal=42%
c2	TURASHVILI_BREAST_LOBULAR_CARCINOMA_VS_LOBULAR_NORMAL_DN	71	0.71189	2.12179	0.00195312	0.00300265	0.124	1602	tags=52%, list=9%, signal=57%
c2	SCHAEFFER_PROSTATE_DEVELOPMENT_12HR_UP	105	0.571605	2.11637	<0.01	0.00314028	0.137	2836	tags=44%, list=15%, signal=51%
c2	CLASPER_LYMPHATIC_VESSELS_DURING_METASTASIS_DN	35	0.884149	2.1174	<0.01	0.00314302	0.135	927	tags=77%, list=5%, signal=81%
c2	REACTOME_MOLECULES_ASSOCIATED_WITH_ELASTIC_FIBRES	37	0.795254	2.11524	<0.01	0.00316978	0.139	2360	tags=70%, list=13%, signal=80%
c2	HATADA_METHYLATED_IN_LUNG_CANCER_UP	352	0.490109	2.10829	<0.01	0.00317091	0.148	3380	tags=38%, list=18%, signal=45%
c2	ONDER_CDH1_SIGNALING_VIA_CTNNB1	83	0.641363	2.11094	<0.01	0.00317358	0.144	1181	tags=41%, list=6%, signal=44%
c2	KEGG_HYPERTROPHIC_CARDIOMYOPATHY_HCM	83	0.596735	2.11779	<0.01	0.00317653	0.135	3372	tags=53%, list=18%, signal=64%
c2	SWEET_KRAS_TARGETS_UP	78	0.701119	2.11823	<0.01	0.00317997	0.134	2917	tags=60%, list=16%, signal=71%
c2	TSENG_ADIPOGENIC_POTENTIAL_DN	45	0.665735	2.11901	<0.01	0.00318629	0.133	1276	tags=42%, list=7%, signal=45%
c2	LIEN_BREAST_CARCINOMA_METAPLASTIC	32	0.82539	2.10944	<0.01	0.00320129	0.147	1693	tags=72%, list=9%, signal=79%
c2	SASAI_RESISTANCE_TO_NEOPLASTIC_TRANSFROMATION	48	0.734661	2.10832	<0.01	0.00321105	0.148	1468	tags=52%, list=8%, signal=56%
c2	REACTOME_INTEGRIN_CELL_SURFACE_INTERACTIONS	84	0.699486	2.11324	<0.01	0.00321229	0.143	2992	tags=57%, list=16%, signal=68%
c2	FRIDMAN_SENESCENCE_UP	74	0.599164	2.11153	<0.01	0.00321534	0.144	2442	tags=36%, list=13%, signal=42%
c2	PID_SYNDECAN_1_PATHWAY	46	0.716095	2.11427	<0.01	0.0032459	0.142	1858	tags=48%, list=10%, signal=53%
c2	CUI_TCF21_TARGETS_UP	33	0.717897	2.10296	<0.01	0.00337733	0.156	3235	tags=64%, list=17%, signal=77%
c2	GOTZMANN_EPITHELIAL_TO_MESENCHYMAL_TRANSITION_UP	65	0.612927	2.10096	<0.01	0.00348433	0.162	1832	tags=42%, list=10%, signal=46%
c2	LI_WILMS_TUMOR_VS_FETAL_KIDNEY_2_DN	49	0.663014	2.10132	<0.01	0.00351737	0.162	1707	tags=43%, list=9%, signal=47%
c2	HOLLERN_EMT_BREAST_TUMOR_UP	134	0.718452	2.09711	<0.01	0.00369224	0.168	2833	tags=60%, list=15%, signal=70%
c2	VALK_AML_CLUSTER_9	33	0.693674	2.09565	<0.01	0.00371534	0.173	3207	tags=55%, list=17%, signal=66%
c2	VART_KSHV_INFECTION_ANGIOGENIC_MARKERS_UP	159	0.596877	2.09582	<0.01	0.00374925	0.172	2908	tags=45%, list=16%, signal=53%
c2	MANALO_HYPOXIA_UP	197	0.565036	2.09367	<0.01	0.00376759	0.174	3065	tags=45%, list=16%, signal=53%
c2	NABA_PROTEOGLYCANS	34	0.7354	2.08984	<0.01	0.00389672	0.183	1943	tags=47%, list=10%, signal=52%
c2	LINDGREN_BLADDER_CANCER_HIGH_RECURRENCE	47	0.742443	2.09061	<0.01	0.00391734	0.182	2519	tags=62%, list=13%, signal=71%
c2	REACTOME_COLLAGEN_CHAIN_TRIMERIZATION	44	0.782865	2.08461	<0.01	0.00414478	0.19	1602	tags=61%, list=9%, signal=67%
c2	KEGG_FOCAL_ADHESION	199	0.565309	2.08588	0.00193424	0.00414646	0.19	2245	tags=36%, list=12%, signal=41%
c2	NABA_COLLAGENS	44	0.782865	2.08461	<0.01	0.00419033	0.19	1602	tags=61%, list=9%, signal=67%
c2	WANG_LSD1_TARGETS_UP	26	0.660009	2.08159	<0.01	0.00423919	0.193	3246	tags=50%, list=17%, signal=60%
c2	TURASHVILI_BREAST_DUCTAL_CARCINOMA_VS_DUCTAL_NORMAL_UP	46	0.66702	2.08055	<0.01	0.0042554	0.195	482	tags=33%, list=3%, signal=33%
c2	KEGG_DILATED_CARDIOMYOPATHY	90	0.598243	2.0752	<0.01	0.00466121	0.21	3479	tags=54%, list=19%, signal=67%
c2	REACTOME_DISEASES_ASSOCIATED_WITH_GLYCOSAMINOGLYCAN_METABOLISM	41	0.670062	2.0744	<0.01	0.00472574	0.217	2047	tags=41%, list=11%, signal=46%
c2	LINDVALL_IMMORTALIZED_BY_TERT_UP	65	0.579306	2.0712	<0.01	0.0048823	0.223	2561	tags=40%, list=14%, signal=46%
c2	BROWNE_HCMV_INFECTION_16HR_DN	82	0.572033	2.06465	<0.01	0.00496897	0.233	2986	tags=46%, list=16%, signal=55%
c2	LANDIS_BREAST_CANCER_PROGRESSION_DN	70	0.643325	2.06469	<0.01	0.00501721	0.233	2508	tags=53%, list=13%, signal=61%
c2	CHARAFE_BREAST_CANCER_BASAL_VS_MESENCHYMAL_DN	51	0.651746	2.06681	<0.01	0.00503365	0.227	3151	tags=53%, list=17%, signal=63%
c2	WESTON_VEGFA_TARGETS_12HR	28	0.745998	2.0682	<0.01	0.00503606	0.225	1416	tags=46%, list=8%, signal=50%
c2	GU_PDEF_TARGETS_UP	70	0.673513	2.06496	<0.01	0.00504825	0.232	2186	tags=49%, list=12%, signal=55%
c2	REACTOME_NON_INTEGRIN_MEMBRANE_ECM_INTERACTIONS	59	0.718127	2.06695	<0.01	0.00506983	0.227	2186	tags=59%, list=12%, signal=67%
c2	VANDESLUIS_COMMD1_TARGETS_GROUP_3_DN	34	0.650979	2.06536	<0.01	0.00509172	0.232	2922	tags=47%, list=16%, signal=56%
c2	WESTON_VEGFA_TARGETS	97	0.587323	2.0618	<0.01	0.005094	0.239	2256	tags=38%, list=12%, signal=43%
c2	LINDGREN_BLADDER_CANCER_CLUSTER_2B	375	0.671985	2.06211	<0.01	0.00510632	0.239	3158	tags=55%, list=17%, signal=65%
c2	AZARE_NEOPLASTIC_TRANSFORMATION_BY_STAT3_UP	121	0.566779	2.0627	0.00195695	0.00510801	0.238	2483	tags=36%, list=13%, signal=42%
c2	BERENJENO_TRANSFORMED_BY_RHOA_DN	374	0.494157	2.06035	0.002079	0.00511741	0.244	2448	tags=30%, list=13%, signal=34%
c2	REACTOME_NCAM1_INTERACTIONS	42	0.71294	2.06082	<0.01	0.00512224	0.243	1602	tags=45%, list=9%, signal=49%
c2	PICCALUGA_ANGIOIMMUNOBLASTIC_LYMPHOMA_UP	199	0.715298	2.05756	<0.01	0.00516416	0.251	2529	tags=59%, list=14%, signal=67%
c2	ROZANOV_MMP14_TARGETS_UP	251	0.479297	2.05766	<0.01	0.00521068	0.251	3072	tags=35%, list=16%, signal=41%
c2	WAMUNYOKOLI_OVARIAN_CANCER_GRADES_1_2_DN	68	0.688671	2.05795	<0.01	0.00524892	0.251	2829	tags=57%, list=15%, signal=67%
c2	BEGUM_TARGETS_OF_PAX3_FOXO1_FUSION_UP	59	0.645681	2.05396	<0.01	0.00526051	0.261	3056	tags=49%, list=16%, signal=59%
c2	SCHRAETS_MLL_TARGETS_UP	30	0.660018	2.05429	<0.01	0.00529997	0.261	2843	tags=50%, list=15%, signal=59%
c2	BROWNE_HCMV_INFECTION_18HR_DN	172	0.524567	2.05318	<0.01	0.00530969	0.263	1791	tags=28%, list=10%, signal=31%
c2	KANG_AR_TARGETS_DN	18	0.780364	2.05547	<0.01	0.00531171	0.256	1590	tags=50%, list=8%, signal=55%
c2	CROMER_TUMORIGENESIS_UP	57	0.705439	2.05454	<0.01	0.00532965	0.259	1902	tags=40%, list=10%, signal=45%
c2	CORRE_MULTIPLE_MYELOMA_DN	54	0.571151	2.05067	<0.01	0.00539928	0.27	3382	tags=52%, list=18%, signal=63%
c2	BROWNE_HCMV_INFECTION_24HR_DN	139	0.529614	2.04998	<0.01	0.00541902	0.272	2740	tags=37%, list=15%, signal=44%
c2	NABA_BASEMENT_MEMBRANES	40	0.786083	2.051	<0.01	0.00542317	0.269	2186	tags=63%, list=12%, signal=71%
c2	KINSEY_TARGETS_OF_EWSR1_FLII_FUSION_DN	320	0.53909	2.05113	<0.01	0.00545536	0.269	3099	tags=40%, list=17%, signal=47%
c2	WONG_ENDMETRIUM_CANCER_DN	74	0.785376	2.04857	<0.01	0.0055061	0.274	2508	tags=69%, list=13%, signal=79%
c2	REACTOME_FGFR1_LIGAND_BINDING_AND_ACTIVATION	16	0.791264	2.04763	<0.01	0.00554216	0.276	1670	tags=44%, list=9%, signal=48%
c2	SUNG_METASTASIS_STROMA_UP	108	0.550732	2.04406	<0.01	0.00577194	0.281	2383	tags=37%, list=13%, signal=42%
c2	IGLESIAS_E2F_TARGETS_UP	140	0.572989	2.0443	<0.01	0.00581075	0.281	2735	tags=41%, list=15%, signal=48%
c2	WIEDERSCHAIN_TARGETS_OF_BMI1_AND_PCGF2	57	0.621469	2.04	<0.01	0.00581154	0.287	2401	tags=37%, list=13%, signal=42%
c2	RICKMAN_HEAD_AND_NECK_CANCER_F	54	0.667669	2.03764	0.00194553	0.00581653	0.29	2236	tags=52%, list=12%, signal=59%
c2	ANASTASSIOU_MULTICANCER_INVASIVENESS_SIGNATURE	64	0.918729	2.0374	<0.01	0.00581801	0.291	482	tags=86%, list=3%, signal=88%
c2	DAVICIONI_MOLECULAR_ARMS_VS_ERMS_DN	177	0.519071	2.03798	<0.01	0.00583856	0.289	2365	tags=33%, list=13%, signal=38%
c2	MIKKELSEN_MCV6_ICP_WITH_H3K4ME3_AND_H3K27ME3	29	0.683312	2.03866	<0.01	0.00584681	0.288	2951	tags=55%, list=16%, signal=65%
c2	DAVICIONI_PAX_FOXO1_SIGNATURE_IN_ARMS_DN	20	0.700874	2.04113	0.0019802	0.00585501	0.284	2232	tags=50%, list=12%, signal=57%
c2	REACTOME_CHONDROITIN_SULFATE_DERMATAN_SULFATE_METABOLISM	50	0.637655	2.04018	<0.01	0.00585625	0.287	2794	tags=42%, list=15%, signal=49%
c2	BOQUEST_STEM_CELL_CULTURED_VS_FRESH_UP	417	0.521875	2.04059	<0.01	0.00587212	0.286	2829	tags=40%, list=15%, signal=46%
c2	DELASERNA_MYOD_TARGETS_DN	56	0.554439	2.04151	<0.01	0.00588287	0.284	2334	tags=38%, list=12%, signal=43%
c2	MAHADEVAN_IMATINIB_RESISTANCE_UP	19	0.69833	2.04193	<0.01	0.00589493	0.283	1124	tags=42%, list=6%, signal=45%
c2	PLASARI_TGFB1_TARGETS_10HR_DN	246	0.521296	2.03367	<0.01	0.00598447	0.299	3112	tags=44%, list=17%, signal=52%
c2	INGRAM_SHH_TARGETS_DN	62	0.567113	2.03475	<0.01	0.00599463	0.297	2523	tags=39%, list=13%, signal=45%
c2	PID_AVB3_INTEGRIN_PATHWAY	74	0.635857	2.0342	0.00197628	0.0059956	0.298	1602	tags=41%, list=9%, signal=44%
c2	KAAB_HEART_ATRIUM_VS_VENTRICLE_UP	252	0.517334	2.02986	<0.01	0.00626131	0.307	3527	tags=46%, list=19%, signal=56%
c2	POMEROY_MEDULLOBLASTOMA_DESMOPLASIC_VS_CLASSIC_DN	60	0.612227	2.02556	<0.01	0.00663501	0.318	2127	tags=38%, list=11%, signal=43%
c2	PETROVA_PROX1_TARGETS_DN	57	0.665061	2.02477	<0.01	0.00667508	0.319	2707	tags=54%, list=14%, signal=63%
c2	BURTON_ADIPOGENESIS_8	76	0.588467	2.02279	0.002	0.00679871	0.322	2374	tags=39%, list=13%, signal=45%
c2	BASSO_HAIRY_CELL_LEUKEMIA_UP	76	0.601747	2.01972	0.00193424	0.00709804	0.333	3163	tags=45%, list=17%, signal=54%
c2	STEGER_ADIPOGENESIS_DN	24	0.805573	2.0158	<0.01	0.00746607	0.347	2135	tags=67%, list=11%, signal=75%
c2	KONDO_EZH2_TARGETS	219	0.473878	2.01197	<0.01	0.00782427	0.36	2337	tags=31%, list=12%, signal=35%
c2	BROWNE_HCMV_INFECTION_48HR_DN	461	0.441706	2.01049	<0.01	0.00795267	0.363	2782	tags=31%, list=15%, signal=36%
c2	REN_ALVEOLAR_RHABDOMYOSARCOMA_DN	402	0.539377	2.00782	0.0040404	0.00822662	0.372	1576	tags=30%, list=8%, signal=32%
c2	WANG_NEOPLASTIC_TRANSFORMATION_BY_CCND1_MYC	21	0.722498	2.00298	<0.01	0.00869739	0.387	3050	tags=57%, list=16%, signal=68%
c2	ROY_WOUND_BLOOD_VESSEL_UP	48	0.725123	2.00317	0.00197239	0.00873249	0.386	1909	tags=56%, list=10%, signal=62%
c2	SCHAEFFER_PROSTATE_DEVELOPMENT_12HR_DN	47	0.61052	1.99978	<0.01	0.00900402	0.396	3401	tags=55%, list=18%, signal=67%
c2	REACTOME_MUSCLE_CONTRACTION	203	0.54206	1.99636	<0.01	0.00928026	0.404	3601	tags=49%, list=19%, signal=60%
c2	REACTOME_SMOOTH_MUSCLE_CONTRACTION	36	0.705332	1.99678	0.0037594	0.00930018	0.403	2525	tags=58%, list=13%, signal=67%
c2	KANG_IMMORTALIZED_BY_TERT_DN	99	0.550178	1.99587	<0.01	0.00930807	0.407	2966	tags=45%, list=16%, signal=54%
c2	SABATES_COLORECTAL_ADENOMA_DN	277	0.628034	1.99499	<0.01	0.00939254	0.407	3206	tags=50%, list=17%, signal=59%
c2	YAO_HOXA10_TARGETS_VIA_PROGESTERONE_UP	77	0.554291	1.99348	0.0019802	0.00947553	0.413	3223	tags=45%, list=17%, signal=55%
c2	DANG_REGULATED_BY_MYC_DN	245	0.482259	1.99353	<0.01	0.00952911	0.412	2377	tags=27%, list=13%, signal=31%
c2	TRAYNOR_RETT_SYNDROM_UP	39	0.626016	1.99232	<0.01	0.00958899	0.418	1164	tags=36%, list=6%, signal=38%
c2	BURTON_ADIPOGENESIS_7	46	0.588887	1.99068	<0.01	0.00975833	0.42	2606	tags=48%, list=14%, signal=55%
c2	KAYO_CALORIE_RESTRICTION_MUSCLE_UP	93	0.545097	1.98636	0.00195312	0.0102608	0.435	2615	tags=32%, list=14%, signal=37%
c2	PETRETTO_CARDIAC_HYPERTROPHY	34	0.703973	1.98652	<0.01	0.0102964	0.433	1182	tags=50%, list=6%, signal=53%
c2	MIKKELSEN_ES_HCP_WITH_H3K27ME3	38	0.644412	1.98415	<0.01	0.0104301	0.443	3997	tags=58%, list=21%, signal=73%
c2	GERHOLD_ADIPOGENESIS_DN	58	0.563415	1.98415	<0.01	0.0104945	0.443	1635	tags=31%, list=9%, signal=34%
c2	MISHRA_CARCINOMA_ASSOCIATED_FIBROBLAST_UP	24	0.717727	1.98446	0.00191205	0.0105203	0.443	1830	tags=42%, list=10%, signal=46%
c2	RUIZ_TNC_TARGETS_UP	150	0.546239	1.98154	<0.01	0.0106694	0.449	2740	tags=39%, list=15%, signal=45%
c2	HELLEBREKERS_SILENCED_DURING_TUMOR_ANGIOGENESIS	76	0.583047	1.98099	<0.01	0.0107009	0.452	3688	tags=47%, list=20%, signal=59%
c2	DELYS_THYROID_CANCER_DN	230	0.562272	1.98003	0.0019802	0.0107711	0.454	2977	tags=45%, list=16%, signal=53%
c2	HARRIS_BRAIN_CANCER_PROGENITORS	42	0.645961	1.97822	0.00192308	0.0110044	0.461	3013	tags=60%, list=16%, signal=71%
c2	JI_CARCINOGENESIS_BY_KRAS_AND_STK11_DN	17	0.88806	1.9783	0.00199203	0.011063	0.461	927	tags=76%, list=5%, signal=80%
c2	HAN_JNK_SINGALING_DN	39	0.613788	1.97752	<0.01	0.0110755	0.467	3056	tags=46%, list=16%, signal=55%
c2	INGRAM_SHH_TARGETS_UP	121	0.492125	1.97518	0.0019084	0.0114585	0.476	3876	tags=48%, list=21%, signal=60%
c2	LEE_AGING_MUSCLE_DN	37	0.557786	1.97368	<0.01	0.0114872	0.481	1938	tags=30%, list=10%, signal=33%
c2	ALONSO_METASTASIS_EMT_UP	35	0.587233	1.97393	0.00189394	0.0114988	0.478	3042	tags=40%, list=16%, signal=48%
c2	KOKKINAKIS_METHIONINE_DEPRIVATION_96HR_UP	117	0.502187	1.9743	0.00200401	0.0115415	0.478	1858	tags=26%, list=10%, signal=29%
c2	KIM_GLIS2_TARGETS_UP	78	0.688987	1.97259	<0.01	0.0115838	0.485	3243	tags=59%, list=17%, signal=71%
c2	CERVERA_SDHB_TARGETS_1_UP	118	0.509331	1.97053	<0.01	0.0117759	0.49	2151	tags=28%, list=11%, signal=31%
c2	BRUECKNER_TARGETS_OF_MIRLET7A3_DN	73	0.549762	1.97086	0.00196464	0.0118037	0.49	2186	tags=34%, list=12%, signal=39%
c2	REACTOME_NCAM_SIGNALING_FOR_NEURITE_OUT_GROWTH	63	0.581387	1.96746	<0.01	0.0122467	0.499	1602	tags=33%, list=9%, signal=36%
c2	MIKKELSEN_IPS_ICP_WITH_H3K4ME3_AND_H327ME3	112	0.530322	1.96653	<0.01	0.0123526	0.502	2909	tags=39%, list=16%, signal=46%
c2	PID_INTEGRIN3_PATHWAY	42	0.692551	1.96403	<0.01	0.0126756	0.51	2186	tags=57%, list=12%, signal=65%
c2	REACTOME_SYNDECAN_INTERACTIONS	27	0.755913	1.96369	0.0019802	0.0126875	0.512	1546	tags=63%, list=8%, signal=69%
c2	URS_ADIPOCYTE_DIFFERENTIATION_DN	31	0.669017	1.96453	0.00399202	0.0126907	0.509	742	tags=35%, list=4%, signal=37%
c2	REACTOME_PI_3K_CASCADE:FGFR2	23	0.667587	1.96125	<0.01	0.0127968	0.516	3352	tags=43%, list=18%, signal=53%
c2	PETROVA_ENDOTHELIUM_LYMPHATIC_VS_BLOOD_DN	161	0.534804	1.9626	0.002	0.0128073	0.513	2484	tags=38%, list=13%, signal=43%
c2	NABA_ECM_REGULATORS	236	0.512842	1.96138	0.00198413	0.0128563	0.516	3195	tags=34%, list=17%, signal=41%
c2	LEIN_CHOROID_PLEXUS_MARKERS	101	0.486587	1.96159	<0.01	0.0128853	0.516	2663	tags=34%, list=14%, signal=39%
c2	REACTOME_CHONDROITIN_SULFATE_BIOSYNTHESIS	20	0.742787	1.96041	<0.01	0.012921	0.519	2689	tags=60%, list=14%, signal=70%
c2	CHANDRAN_METASTASIS_DN	302	0.491982	1.95809	0.00199601	0.0131916	0.525	3024	tags=37%, list=16%, signal=43%
c2	PANGAS_TUMOR_SUPPRESSION_BY_SMAD1_AND_SMAD5_UP	126	0.553481	1.95758	0.00197628	0.013209	0.526	3294	tags=45%, list=18%, signal=55%
c2	CHIARADONNA_NEOPLASTIC_TRANSFORMATION_KRAS_CDC25_DN	49	0.633501	1.95835	0.0019305	0.01323	0.525	2991	tags=49%, list=16%, signal=58%
c2	OHM_METHYLATED_IN_ADULT_CANCERS	28	0.568655	1.95333	<0.01	0.0136422	0.541	412	tags=21%, list=2%, signal=22%
c2	RICKMAN_HEAD_AND_NECK_CANCER_B	48	0.57584	1.95354	0.00194932	0.0136645	0.541	1393	tags=25%, list=7%, signal=27%
c2	HERNANDEZ_ABERRANT_MITOSIS_BY_DOCETACEL_4NM_UP	22	0.675078	1.95381	<0.01	0.0136983	0.541	3528	tags=50%, list=19%, signal=62%
c2	MCGARVEY_SILENCED_BY_METHYLATION_IN_COLON_CANCER	42	0.630107	1.95383	<0.01	0.0137704	0.541	3385	tags=50%, list=18%, signal=61%
c2	SUZUKI_RESPONSE_TO_TSA_AND_DECITABINE_1A	21	0.674633	1.95122	0.00182149	0.0140042	0.543	489	tags=29%, list=3%, signal=29%
c2	KEGG_NEUROACTIVE_LIGAND_RECEPTOR_INTERACTION	265	0.525898	1.94878	<0.01	0.0140855	0.549	5512	tags=57%, list=29%, signal=80%
c2	KATSANOU_ELAVL1_TARGETS_UP	168	0.487396	1.94914	<0.01	0.0140897	0.549	2970	tags=36%, list=16%, signal=42%
c2	GAUSSMANN_MLL_AF4_FUSION_TARGETS_F_UP	177	0.501457	1.94947	0.0019685	0.0140923	0.548	2829	tags=36%, list=15%, signal=42%
c2	HOLLERN_SOLID_NODULAR_BREAST_TUMOR_DN	30	0.688875	1.94987	<0.01	0.0141017	0.546	2379	tags=53%, list=13%, signal=61%
c2	ROZANOV_MMP14_TARGETS_SUBSET	32	0.762226	1.94794	<0.01	0.0142123	0.557	2793	tags=72%, list=15%, signal=84%
c2	WOTTON_RUNX_TARGETS_DN	29	0.605356	1.94665	0.00191205	0.0143312	0.561	3007	tags=48%, list=16%, signal=57%
c2	MIKKELSEN_IPS_HCP_WITH_H3_UNMETHYLATED	76	0.57616	1.94516	0.0019084	0.014371	0.564	4047	tags=49%, list=22%, signal=62%
c2	SMID_BREAST_CANCER_LUMINAL_A_UP	82	0.667435	1.94593	0.00195312	0.0143805	0.563	3439	tags=63%, list=18%, signal=77%
c2	HERNANDEZ_MITOTIC_ARREST_BY_DOCETAXEL_1_DN	37	0.573225	1.94517	0.00189753	0.0144422	0.564	1437	tags=35%, list=8%, signal=38%
c2	VERRECCHIA_RESPONSE_TO_TGFB1_C1	19	0.679943	1.94275	0.00194932	0.0146906	0.567	1943	tags=53%, list=10%, signal=59%
c2	TSENG_IRS1_TARGETS_DN	127	0.498646	1.94229	<0.01	0.0147307	0.569	1916	tags=31%, list=10%, signal=34%
c2	REACTOME_DISEASES_ASSOCIATED_WITH_O_GLYCOSYLATION_OF_PROTEINS	68	0.561135	1.94041	<0.01	0.0149739	0.574	2739	tags=43%, list=15%, signal=50%
c2	RAGHAVACHARI_PLATELET_SPECIFIC_GENES	70	0.535477	1.93929	<0.01	0.0150982	0.581	3473	tags=43%, list=19%, signal=52%
c2	MOROSETTI_FACIOSCAPULOHUMERAL_MUSCULAR_DISTROPHY_UP	19	0.756401	1.9388	<0.01	0.0151145	0.581	2373	tags=68%, list=13%, signal=78%
c2	ZHENG_GLIOBLASTOMA_PLASTICITY_DN	54	0.627366	1.93566	0.0019305	0.0155498	0.589	3433	tags=52%, list=18%, signal=63%
c2	TONKS_TARGETS_OF_RUNX1_RUNX1T1_FUSION_HSC_UP	178	0.482118	1.93452	<0.01	0.0155862	0.592	2704	tags=35%, list=14%, signal=40%
c2	SCHRAETS_MLL_TARGETS_DN	33	0.640938	1.93576	0.00196464	0.0156064	0.588	1447	tags=36%, list=8%, signal=39%
c2	REACTOME_MET_ACTIVATES_PTK2_SIGNALING	30	0.745445	1.93468	<0.01	0.0156182	0.592	1858	tags=53%, list=10%, signal=59%
c2	NADERI_BREAST_CANCER_PROGNOSIS_DN	18	0.759921	1.93219	0.00391389	0.0159687	0.6	2651	tags=67%, list=14%, signal=78%
c2	CHIARADONNA_NEOPLASTIC_TRANSFORMATION_KRAS_DN	132	0.520572	1.93252	<0.01	0.01598	0.599	2770	tags=36%, list=15%, signal=41%
c2	REACTOME_PHOSPHOLIPASE_C_MEDIATED_CASCADE_FGFR2	18	0.710172	1.93003	<0.01	0.0163337	0.607	1428	tags=33%, list=8%, signal=36%
c2	KEGG_ARRHYTHMOGENIC_RIGHT_VENTRICULAR_CARDIOMYOPATHY_ARVC	74	0.562274	1.92791	0.00192678	0.0165667	0.611	3001	tags=47%, list=16%, signal=56%
c2	FRIDMAN_IMMORTALIZATION_DN	31	0.650523	1.92798	0.0039604	0.0166318	0.611	2267	tags=48%, list=12%, signal=55%
c2	BERTUCCI_INVASIVE_CARCINOMA_DUCTAL_VS_LOBULAR_DN	45	0.732796	1.92707	<0.01	0.0166549	0.612	2729	tags=67%, list=15%, signal=78%
c2	REACTOME_CROSSLINKING_OF_COLLAGEN_FIBRILS	18	0.868491	1.92675	<0.01	0.0166688	0.614	2319	tags=94%, list=12%, signal=108%
c2	ZHU_CMV_8_HR_DN	49	0.5488	1.92561	0.00193798	0.0167947	0.617	2678	tags=37%, list=14%, signal=43%
c2	FRASOR_RESPONSE_TO_ESTRADIOL_UP	34	0.613281	1.92334	<0.01	0.0170595	0.624	2437	tags=41%, list=13%, signal=47%
c2	EBAUER_TARGETS_OF_PAX3_FOXO1_FUSION_UP	191	0.476902	1.92336	<0.01	0.0171367	0.624	2978	tags=34%, list=16%, signal=39%
c2	REACTOME_RUNX2_REGULATES_OSTEOBLAST_DIFFERENTIATION	23	0.591948	1.92233	<0.01	0.0172002	0.625	1036	tags=30%, list=6%, signal=32%
c2	CHIANG_LIVER_CANCER_SUBCLASS_CTNNB1_DN	166	0.524339	1.91999	<0.01	0.017542	0.635	2515	tags=34%, list=13%, signal=39%
c2	CHEMELLO_SOLEUS_VS_EDL_MYOFIBERS_UP	19	0.731055	1.9206	0.00392927	0.0175461	0.633	2296	tags=58%, list=12%, signal=66%
c2	PAPASPYRIDONOS_UNSTABLE_ATEROSCLEROTIC_PLAQUE_DN	40	0.81293	1.92011	0.00194175	0.017557	0.634	2155	tags=75%, list=12%, signal=85%
c2	MCCLUNG_DELTA_FOSB_TARGETS_2WK	43	0.533226	1.91863	<0.01	0.0177848	0.638	3623	tags=47%, list=19%, signal=58%
c2	GILDEA_METASTASIS	28	0.663372	1.91782	0.00972763	0.0179301	0.643	1279	tags=43%, list=7%, signal=46%
c2	CHIBA_RESPONSE_TO_TSA_UP	50	0.582503	1.91547	0.00214592	0.0183291	0.65	1884	tags=30%, list=10%, signal=33%
c2	PID_WNT_SIGNALING_PATHWAY	27	0.610998	1.91317	0.00394477	0.0188166	0.661	2686	tags=37%, list=14%, signal=43%
c2	HAN_JNK_SINGALING_UP	33	0.581005	1.9113	<0.01	0.0190857	0.664	1768	tags=30%, list=9%, signal=33%
c2	REACTOME_DEFECTIVE_B4GALT7_CAUSES_EDS_PROGEROID_TYPE	20	0.677576	1.91141	0.00198807	0.0191541	0.663	1943	tags=40%, list=10%, signal=45%
c2	HERNANDEZ_MITOTIC_ARREST_BY_DOCETAXEL_1_UP	32	0.626274	1.90996	<0.01	0.0191942	0.668	3810	tags=50%, list=20%, signal=63%
c2	CHIARADONNA_NEOPLASTIC_TRANSFORMATION_CDC25_UP	118	0.480951	1.91004	<0.01	0.0192693	0.668	3007	tags=38%, list=16%, signal=45%
c2	REACTOME_FGFR2_LIGAND_BINDING_AND_ACTIVATION	20	0.682218	1.90882	<0.01	0.0192969	0.673	4149	tags=50%, list=22%, signal=64%
c2	REACTOME_PI_3K_CASCADE:FGFR1	21	0.681049	1.90733	<0.01	0.0195943	0.678	3352	tags=43%, list=18%, signal=52%
c2	DAVICIONI_TARGETS_OF_PAX_FOXO1_FUSIONS_DN	65	0.527093	1.90665	<0.01	0.0196938	0.68	2565	tags=43%, list=14%, signal=50%
c2	VERRECCHIA_DELAYED_RESPONSE_TO_TGFB1	37	0.614035	1.90229	0.00608519	0.0205802	0.692	2141	tags=43%, list=11%, signal=49%
c2	CORRE_MULTIPLE_MYELOMA_UP	66	0.536559	1.89943	0.00385356	0.0210863	0.708	2986	tags=41%, list=16%, signal=49%
c2	VERHAAK_AML_WITH_NPM1_MUTATED_DN	241	0.501038	1.89963	0.003861	0.0211188	0.706	3485	tags=42%, list=19%, signal=51%
c2	REACTOME_MET_PROMOTES_CELL_MOTILITY	41	0.641107	1.89757	0.0038835	0.0214857	0.713	1858	tags=39%, list=10%, signal=43%
c2	MCBRYAN_PUBERTAL_TGFB1_TARGETS_UP	158	0.491334	1.89699	0.00397614	0.0215581	0.715	2272	tags=33%, list=12%, signal=37%
c2	KEGG_TGF_BETA_SIGNALING_PATHWAY	85	0.481661	1.89569	0.00191939	0.0218596	0.721	2445	tags=28%, list=13%, signal=32%
c2	VERRECCHIA_RESPONSE_TO_TGFB1_C2	21	0.736504	1.89433	<0.01	0.0221405	0.726	1386	tags=48%, list=7%, signal=51%
c2	REACTOME_PI_3K_CASCADE:FGFR3	18	0.662861	1.89356	0.00191205	0.0222569	0.729	3352	tags=44%, list=18%, signal=54%
c2	RIGGI_EWING_SARCOMA_PROGENITOR_UP	420	0.452981	1.89271	<0.01	0.0223243	0.731	3294	tags=37%, list=18%, signal=44%
c2	DELACROIX_RAR_TARGETS_DN	26	0.60461	1.8928	0.00194175	0.0223762	0.731	2492	tags=42%, list=13%, signal=49%
c2	ACEVEDO_LIVER_CANCER_WITH_H3K27ME3_UP	264	0.466531	1.89091	<0.01	0.0227352	0.733	4044	tags=40%, list=22%, signal=51%
c2	ROSS_ACUTE_MYELOID_LEUKEMIA_CBF	81	0.529428	1.88918	<0.01	0.0228606	0.737	3656	tags=44%, list=20%, signal=55%
c2	HOWLIN_PUBERTAL_MAMMARY_GLAND	62	0.544962	1.8881	0.00197239	0.0228718	0.741	2492	tags=34%, list=13%, signal=39%
c2	BURTON_ADIPOGENESIS_9	78	0.502662	1.88924	0.00581395	0.0229333	0.737	2649	tags=35%, list=14%, signal=40%
c2	MIKKELSEN_MEF_LCP_WITH_H3K4ME3	122	0.518248	1.88811	0.00200401	0.0229487	0.741	2563	tags=36%, list=14%, signal=42%
c2	OUELLET_CULTURED_OVARIAN_CANCER_INVASIVE_VS_LMP_DN	33	0.584414	1.88933	<0.01	0.0230024	0.737	882	tags=24%, list=5%, signal=25%
c2	BROWNE_HCMV_INFECTION_12HR_DN	97	0.480669	1.88815	<0.01	0.023027	0.741	2829	tags=32%, list=15%, signal=37%
c2	EBAUER_MYOGENIC_TARGETS_OF_PAX3_FOXO1_FUSION	48	0.618027	1.88644	0.00190114	0.0232459	0.743	2978	tags=50%, list=16%, signal=59%
c2	MIKKELSEN_MEF_ICP_WITH_H3K4ME3_AND_H3K27ME3	38	0.598681	1.88181	<0.01	0.0242439	0.756	4627	tags=58%, list=25%, signal=77%
c2	LU_AGING_BRAIN_UP	256	0.469105	1.88202	<0.01	0.0242694	0.756	1649	tags=27%, list=9%, signal=29%
c2	REACTOME_GPCR_LIGAND_BINDING	430	0.477986	1.88027	<0.01	0.0244727	0.759	5060	tags=46%, list=27%, signal=62%
c2	REACTOME_A_TETRASACCHARIDE_LINKER_SEQUENCE_IS_REQUIRED_FOR_GAG_SYNTHESIS	26	0.617416	1.87986	0.00607287	0.0244793	0.761	1943	tags=31%, list=10%, signal=34%
c2	GRANDVAUX_IRF3_TARGETS_DN	18	0.664521	1.88042	0.00203666	0.024522	0.759	270	tags=28%, list=1%, signal=28%
c2	MATZUK_CENTRAL_FOR_FEMALE_FERTILITY	27	0.587842	1.87929	0.0018622	0.0245659	0.762	1721	tags=30%, list=9%, signal=33%
c2	VANDESLUIS_COMMD1_TARGETS_GROUP_4_DN	17	0.668513	1.87759	0.0020284	0.025001	0.765	4940	tags=59%, list=26%, signal=80%
c2	BOQUEST_STEM_CELL_CULTURED_VS_FRESH_DN	30	0.706276	1.87705	<0.01	0.0250632	0.766	2770	tags=60%, list=15%, signal=70%
c2	KANG_IMMORTALIZED_BY_TERT_UP	87	0.470832	1.87516	<0.01	0.0255241	0.771	2686	tags=33%, list=14%, signal=39%
c2	REACTOME_SCAVENGING_BY_CLASS_A_RECEPTORS	19	0.731982	1.87443	0.00191205	0.0256231	0.775	2678	tags=58%, list=14%, signal=67%
c2	TOMLINS_PROSTATE_CANCER_DN	39	0.751551	1.87291	0.0152091	0.0260685	0.783	1940	tags=62%, list=10%, signal=69%
c2	BERENJENO_TRANSFORMED_BY_RHOA_FOREVER_UP	20	0.656856	1.87118	<0.01	0.0263376	0.787	1635	tags=35%, list=9%, signal=38%
c2	VERNOCHET_ADIPOGENESIS	18	0.665049	1.87146	0.00574713	0.0263438	0.784	2115	tags=44%, list=11%, signal=50%
c2	REACTOME_CLASS_A_1_RHODOPSIN_LIKE_RECEPTORS	308	0.476591	1.86937	<0.01	0.0266894	0.793	5058	tags=47%, list=27%, signal=64%
c2	REACTOME_NITRIC_OXIDE_STIMULATES_GUANYLATE_CYCLASE	20	0.770599	1.86938	0.00192308	0.0267857	0.793	3226	tags=80%, list=17%, signal=97%
c2	LEIN_NEURON_MARKERS	64	0.552555	1.86642	0.00590551	0.0272451	0.797	4819	tags=55%, list=26%, signal=73%
c2	GARGALOVIC_RESPONSE_TO_OXIDIZED_PHOSPHOLIPIDS_GREY_DN	75	0.485286	1.86699	0.00188324	0.027248	0.796	3241	tags=40%, list=17%, signal=48%
c2	WANG_IMMORTALIZED_BY_HOXA9_AND_MEIS1_DN	22	0.75159	1.86647	0.00604839	0.0273257	0.797	2359	tags=55%, list=13%, signal=62%
c2	JEON_SMAD6_TARGETS_UP	24	0.659207	1.86537	0.00407332	0.027428	0.801	2006	tags=42%, list=11%, signal=47%
c2	GAUSSMANN_MLL_AF4_FUSION_TARGETS_G_UP	225	0.402879	1.865	<0.01	0.0274745	0.802	2345	tags=26%, list=13%, signal=30%
c2	VECCHI_GASTRIC_CANCER_EARLY_DN	348	0.60027	1.86342	0.00201613	0.0276284	0.808	3869	tags=52%, list=21%, signal=64%
c2	YAO_TEMPORAL_RESPONSE_TO_PROGESTERONE_CLUSTER_0	67	0.529373	1.86409	0.00796813	0.0276628	0.805	3221	tags=42%, list=17%, signal=50%
c2	BROWNE_HCMV_INFECTION_20HR_DN	95	0.493266	1.86366	0.00588235	0.0276665	0.805	2179	tags=32%, list=12%, signal=36%
c2	ZHAN_MULTIPLE_MYELOMA_MS_UP	47	0.589248	1.86212	0.00571429	0.0279479	0.811	2501	tags=43%, list=13%, signal=49%
c2	THEODOROU_MAMMARY_TUMORIGENESIS	30	0.584659	1.8593	<0.01	0.0286948	0.818	3352	tags=47%, list=18%, signal=57%
c2	THUM_MIR21_TARGETS_HEART_DISEASE_UP	17	0.896024	1.85959	0.00193424	0.0287086	0.816	430	tags=76%, list=2%, signal=78%
c2	LEE_NEURAL_CREST_STEM_CELL_DN	117	0.440506	1.85875	0.00195695	0.0287452	0.819	2508	tags=29%, list=13%, signal=33%
c2	REACTOME_DISEASES_OF_GLYCOSYLATION	143	0.471731	1.85793	<0.01	0.028863	0.823	2208	tags=29%, list=12%, signal=33%
c2	WEST_ADRENOCORTICAL_TUMOR_MARKERS_DN	19	0.735656	1.85729	<0.01	0.0289723	0.824	934	tags=47%, list=5%, signal=50%
c2	YAO_TEMPORAL_RESPONSE_TO_PROGESTERONE_CLUSTER_1	66	0.537072	1.85672	0.00197239	0.0290286	0.825	2546	tags=38%, list=14%, signal=44%
c2	GROSS_ELK3_TARGETS_UP	26	0.613973	1.85497	<0.01	0.0295012	0.832	2914	tags=46%, list=16%, signal=55%
c2	STAEGE_EWING_FAMILY_TUMOR	31	0.570016	1.8537	<0.01	0.0297802	0.834	3202	tags=42%, list=17%, signal=51%
c2	WU_ALZHEIMER_DISEASE_DN	18	0.637337	1.85094	0.00198807	0.0305895	0.841	2390	tags=50%, list=13%, signal=57%
c2	TSAI_RESPONSE_TO_RADIATION_THERAPY	30	0.650017	1.85005	0.00788955	0.0306667	0.844	1832	tags=40%, list=10%, signal=44%
c2	LEI_HOXC8_TARGETS_DN	16	0.689122	1.84982	0.00196078	0.0306764	0.844	1712	tags=50%, list=9%, signal=55%
c2	OISHI_CHOLANGIOMA_STEM_CELL_LIKE_DN	269	0.463592	1.84922	0.00607287	0.0306958	0.845	1366	tags=26%, list=7%, signal=27%
c2	MOLENAAR_TARGETS_OF_CCND1_AND_CDK4_UP	63	0.503567	1.85022	0.00584795	0.0307212	0.843	2487	tags=32%, list=13%, signal=36%
c2	HOLLERN_ADENOMYOEPITHELIAL_BREAST_TUMOR	17	0.778608	1.84728	0.00186567	0.0311104	0.848	1490	tags=65%, list=8%, signal=70%
c2	NAKAYAMA_SOFT_TISSUE_TUMORS_PCA2_DN	78	0.600798	1.84745	0.0113208	0.0311646	0.847	3546	tags=59%, list=19%, signal=72%
c2	IWANAGA_CARCINOGENESIS_BY_KRAS_PTEN_DN	339	0.407701	1.84678	<0.01	0.0312034	0.849	2763	tags=28%, list=15%, signal=32%
c2	ABRAHAM_ALPC_VS_MULTIPLE_MYELOMA_UP	26	0.613864	1.84493	0.0019802	0.0312367	0.854	1725	tags=35%, list=9%, signal=38%
c2	REACTOME_ANCHORING_FIBRIL_FORMATION	15	0.797587	1.84581	<0.01	0.0312437	0.851	2660	tags=73%, list=14%, signal=85%
c2	REACTOME_FRS_MEDIATED_FGFR1_SIGNALING	23	0.609256	1.84593	0.00390625	0.0313133	0.85	1670	tags=26%, list=9%, signal=29%
c2	KIM_WT1_TARGETS_12HR_UP	163	0.467578	1.84497	0.00197239	0.0313299	0.854	1937	tags=29%, list=10%, signal=32%
c2	REACTOME_FRS_MEDIATED_FGFR2_SIGNALING	25	0.586257	1.84425	0.00389105	0.0313824	0.858	1428	tags=24%, list=8%, signal=26%
c2	GAUSSMANN_MLL_AF4_FUSION_TARGETS_D_UP	38	0.526254	1.84507	<0.01	0.0313953	0.854	2954	tags=37%, list=16%, signal=44%
c2	KEGG_GLYCOSAMINOGLYCAN_BIOSYNTHESIS_CHONDROITIN_SULFATE	22	0.656004	1.84379	0.00603622	0.0314186	0.859	2689	tags=45%, list=14%, signal=53%
c2	LIANG_HEMATOPOIESIS_STEM_CELL_NUMBER_QTL	16	0.61536	1.84151	0.00368324	0.0320058	0.86	3261	tags=44%, list=17%, signal=53%
c2	TURASHVILI_BREAST_DUCTAL_CARCINOMA_VS_LOBULAR_NORMAL_DN	63	0.59733	1.84099	0.0119048	0.0321031	0.861	2029	tags=43%, list=11%, signal=48%
c2	NABA_SECRETED_FACTORS	316	0.456663	1.84007	<0.01	0.032247	0.862	3919	tags=34%, list=21%, signal=42%
c2	REACTOME_SHC_MEDIATED_CASCADE:FGFR1	21	0.615747	1.84022	0.00197628	0.0323044	0.861	1670	tags=29%, list=9%, signal=31%
c2	REACTOME_CLASS_B_2_SECRETIN_FAMILY_RECEPTORS	92	0.512325	1.83826	<0.01	0.0328504	0.866	5106	tags=51%, list=27%, signal=70%
c2	ASTON_MAJOR_DEPRESSIVE_DISORDER_UP	45	0.5354	1.83765	0.00190114	0.0329567	0.867	3339	tags=40%, list=18%, signal=49%
c2	MARTORIATI_MDM4_TARGETS_NEUROEPITHELIUM_DN	154	0.502059	1.83664	<0.01	0.0331113	0.868	4409	tags=51%, list=24%, signal=66%
c2	REACTOME_DOWNSTREAM_SIGNALING_OF_ACTIVATED_FGFR2	30	0.563397	1.83681	0.00190114	0.0331642	0.868	4149	tags=40%, list=22%, signal=51%
c2	COLIN_PILOCYTIC_ASTROCYTOMA_VS_GLIOBLASTOMA_UP	33	0.58492	1.83102	0.00197239	0.0344019	0.874	3897	tags=52%, list=21%, signal=65%
c2	REACTOME_CARDIAC_CONDUCTION	138	0.516955	1.83275	0.00191939	0.0344147	0.872	3601	tags=48%, list=19%, signal=59%
c2	LU_TUMOR_VASCULATURE_UP	29	0.623441	1.83128	0.00967118	0.0344323	0.874	2515	tags=52%, list=13%, signal=60%
c2	PID_ALK1_PATHWAY	25	0.589647	1.83132	0.0038835	0.0345297	0.874	2110	tags=36%, list=11%, signal=41%
c2	LEE_INTRATHYMIC_T_PROGENITOR	18	0.562435	1.8319	<0.01	0.034559	0.874	3125	tags=33%, list=17%, signal=40%
c2	LINDGREN_BLADDER_CANCER_CLUSTER_2A_DN	138	0.516809	1.83031	0.0120968	0.0345658	0.874	4028	tags=48%, list=22%, signal=60%
c2	MILI_PSEUDOPODIA	46	0.549963	1.83153	0.00948767	0.0345736	0.874	1044	tags=28%, list=6%, signal=30%
c2	REACTOME_GLYCOSAMINOGLYCAN_METABOLISM	124	0.480749	1.83206	0.0020202	0.0346027	0.873	2794	tags=31%, list=15%, signal=37%
c2	KORKOLA_EMBRYONIC_CARCINOMA_VS_SEMINOMA_DN	22	0.643035	1.82908	0.00192308	0.0348211	0.875	2165	tags=45%, list=12%, signal=51%
c2	TAVAZOIE_METASTASIS	99	0.467249	1.82795	0.0018797	0.0351548	0.876	2304	tags=27%, list=12%, signal=31%
c2	MCMURRAY_TP53_HRAS_COOPERATION_RESPONSE_DN	64	0.478889	1.82726	<0.01	0.0352228	0.877	3466	tags=41%, list=19%, signal=50%
c2	MIKKELSEN_MCV6_HCP_WITH_H3K27ME3	418	0.465273	1.82628	<0.01	0.0353858	0.879	4285	tags=42%, list=23%, signal=53%
c2	ACEVEDO_LIVER_CANCER_WITH_H3K27ME3_DN	187	0.403798	1.82653	0.00189036	0.0354051	0.879	4230	tags=34%, list=23%, signal=44%
c2	PID_SYNDECAN_4_PATHWAY	32	0.559245	1.82456	0.00972763	0.0354658	0.884	2893	tags=44%, list=15%, signal=52%
c2	FARMER_BREAST_CANCER_CLUSTER_4	19	0.973301	1.82572	<0.01	0.0354816	0.88	517	tags=100%, list=3%, signal=103%
c2	LI_CISPLATIN_RESISTANCE_UP	25	0.597626	1.82467	0.00192308	0.0355228	0.884	2383	tags=40%, list=13%, signal=46%
c2	LI_WILMS_TUMOR	27	0.636082	1.82489	0.0020202	0.0355509	0.883	4012	tags=56%, list=21%, signal=71%
c2	REACTOME_DOWNSTREAM_SIGNALING_OF_ACTIVATED_FGFR1	31	0.575492	1.82513	0.00194932	0.035581	0.883	3685	tags=39%, list=20%, signal=48%
c2	REACTOME_SHC_MEDIATED_CASCADE:FGFR2	23	0.591703	1.82324	0.006	0.035613	0.887	1428	tags=26%, list=8%, signal=28%
c2	CAIRO_HEPATOBLASTOMA_CLASSES_DN	208	0.511917	1.82389	0.018595	0.0356423	0.886	2836	tags=38%, list=15%, signal=44%
c2	VALK_AML_CLUSTER_11	38	0.580675	1.82343	<0.01	0.0356546	0.887	1931	tags=39%, list=10%, signal=44%
c2	MIKKELSEN_ES_ICP_WITH_H3K4ME3_AND_H3K27ME3	126	0.483641	1.82133	<0.01	0.0360289	0.888	4025	tags=41%, list=22%, signal=52%
c2	NAKAMURA_ADIPOGENESIS_EARLY_UP	58	0.549275	1.8216	0.00199601	0.036045	0.888	3112	tags=45%, list=17%, signal=54%
c2	MASRI_RESISTANCE_TO_TAMOXIFEN_AND_AROMATASE_INHIBITORS_DN	17	0.679758	1.8208	0.00767754	0.0361244	0.888	1057	tags=35%, list=6%, signal=37%
c2	WEINMANN_ADAPTATION_TO_HYPOXIA_DN	39	0.567595	1.81998	0.0114068	0.0363113	0.888	3084	tags=44%, list=16%, signal=52%
c2	ZIRN_TRETINOIN_RESPONSE_WT1_UP	23	0.607451	1.81912	0.00401606	0.0365051	0.89	3335	tags=52%, list=18%, signal=63%
c2	LU_TUMOR_ENDOTHELIAL_MARKERS_UP	22	0.679512	1.81868	0.011583	0.0365281	0.89	2515	tags=55%, list=13%, signal=63%
c2	KANG_AR_TARGETS_UP	17	0.697426	1.8179	0.00788955	0.0367593	0.89	1602	tags=47%, list=9%, signal=51%
c2	REACTOME_GABA_RECEPTOR_ACTIVATION	55	0.488082	1.8152	0.0018315	0.0371884	0.895	4819	tags=49%, list=26%, signal=66%
c2	TSENG_ADIPOGENIC_POTENTIAL_UP	25	0.545094	1.81532	0.00199601	0.0372437	0.895	1200	tags=28%, list=6%, signal=30%
c2	REACTOME_ACTIVATION_OF_SMO	18	0.661807	1.81594	0.00984252	0.0372629	0.893	1352	tags=39%, list=7%, signal=42%
c2	YAUCH_HEDGEHOG_SIGNALING_PARACRINE_UP	136	0.437948	1.81623	<0.01	0.0372892	0.893	3835	tags=39%, list=20%, signal=49%
c2	HUMMERICH_SKIN_CANCER_PROGRESSION_DN	96	0.472206	1.81543	0.00396825	0.0373197	0.895	2007	tags=31%, list=11%, signal=35%
c2	MEISSNER_NPC_HCP_WITH_H3K4ME2	466	0.396809	1.8137	<0.01	0.0375124	0.898	3798	tags=36%, list=20%, signal=45%
c2	THUM_SYSTOLIC_HEART_FAILURE_UP	404	0.444792	1.81394	<0.01	0.0375232	0.898	2614	tags=31%, list=14%, signal=36%
c2	RICKMAN_HEAD_AND_NECK_CANCER_A	98	0.475208	1.81283	0.00189753	0.0377134	0.898	3056	tags=35%, list=16%, signal=41%
c2	TORCHIA_TARGETS_OF_EWSR1_FLI1_FUSION_TOP20_DN	18	0.611008	1.81243	0.00196078	0.0377833	0.899	3557	tags=50%, list=19%, signal=62%
c2	SANA_TNF_SIGNALING_DN	79	0.519971	1.81066	0.00974659	0.0383071	0.901	2579	tags=38%, list=14%, signal=44%
c2	TONKS_TARGETS_OF_RUNX1_RUNX1T1_FUSION_ERYTHROCYTE_UP	154	0.485805	1.80829	0.00596422	0.038781	0.903	3498	tags=41%, list=19%, signal=50%
c2	REACTOME_CGMP_EFFECTS	16	0.799533	1.80921	<0.01	0.0387829	0.903	2995	tags=81%, list=16%, signal=97%
c2	DAWSON_METHYLATED_IN_LYMPHOMA_TCL1	56	0.527087	1.80854	0.00376648	0.038793	0.903	2373	tags=43%, list=13%, signal=49%
c2	HERNANDEZ_ABERRANT_MITOSIS_BY_DOCETACEL_2NM_UP	71	0.50304	1.80882	0.00197628	0.0388131	0.903	3546	tags=39%, list=19%, signal=48%
c2	PAL_PRMT5_TARGETS_DN	26	0.5396	1.80681	0.00380228	0.0389105	0.908	2390	tags=42%, list=13%, signal=48%
c2	MCCABE_HOXC6_TARGETS_DN	20	0.628068	1.80644	0.00776699	0.0389561	0.909	2347	tags=55%, list=13%, signal=63%
c2	YAMAZAKI_TCEB3_TARGETS_UP	159	0.456433	1.80685	0.00617284	0.0390163	0.908	2960	tags=34%, list=16%, signal=40%
c2	AFFAR_YY1_TARGETS_UP	186	0.426926	1.80743	0.00202429	0.0390176	0.907	4329	tags=42%, list=23%, signal=54%
c2	MIKKELSEN_NPC_ICP_WITH_H3K4ME3	431	0.377748	1.80703	<0.01	0.039074	0.908	3399	tags=31%, list=18%, signal=37%
c2	NAKAMURA_CANCER_MICROENVIRONMENT_UP	25	0.600827	1.80172	0.0155945	0.0405813	0.918	1913	tags=36%, list=10%, signal=40%
c2	KUNINGER_IGF1_VS_PDGFB_TARGETS_DN	43	0.542283	1.80144	0.0019305	0.0405847	0.919	3528	tags=49%, list=19%, signal=60%
c2	REACTOME_RESPONSE_TO_ELEVATED_PLATELET_CYTOSOLIC_CA2PLUS	132	0.488712	1.80108	<0.01	0.0406061	0.919	2625	tags=33%, list=14%, signal=38%
c2	PLASARI_TGFB1_TARGETS_10HR_UP	191	0.474154	1.79972	0.00389864	0.0410088	0.923	2727	tags=35%, list=15%, signal=41%
c2	REACTOME_ACTIVATION_OF_MATRIX_METALLOPROTEINASES	33	0.616173	1.79865	0.00779727	0.0413797	0.925	3176	tags=42%, list=17%, signal=51%
c2	HOSHIDA_LIVER_CANCER_SURVIVAL_UP	72	0.487433	1.79778	<0.01	0.0415921	0.925	2516	tags=36%, list=13%, signal=42%
c2	WEBER_METHYLATED_IN_COLON_CANCER	18	0.619974	1.79746	0.0020284	0.0416152	0.925	2967	tags=50%, list=16%, signal=59%
c2	IVANOVA_HEMATOPOIESIS_STEM_CELL_LONG_TERM	205	0.423188	1.79598	0.00195312	0.0421031	0.925	3410	tags=36%, list=18%, signal=44%
c2	NADLER_OBESITY_UP	56	0.609226	1.7948	0.0223577	0.0422844	0.927	3528	tags=48%, list=19%, signal=59%
c2	DAVICIONI_PAX_FOXO1_SIGNATURE_IN_ARMS_UP	57	0.470543	1.79504	<0.01	0.0423247	0.926	3396	tags=33%, list=18%, signal=41%
c2	REACTOME_REGULATION_OF_INSULIN_LIKE_GROWTH_FACTOR_IGF_TRANSPORT_AND_UPTAKE_BY_INSULIN_LIKE_GROWTH_FACTOR_BINDING_PROTEINS_IGFBPS	122	0.534819	1.79396	0.00398406	0.0425494	0.927	5213	tags=58%, list=28%, signal=80%
c2	REACTOME_LAMININ_INTERACTIONS	30	0.739105	1.79342	0.0040404	0.0425645	0.927	2186	tags=63%, list=12%, signal=72%
c2	CERVERA_SDHB_TARGETS_2	108	0.453172	1.79372	<0.01	0.042575	0.927	2105	tags=31%, list=11%, signal=34%
c2	GRADE_COLON_AND_RECTAL_CANCER_DN	100	0.464884	1.79026	0.002	0.0436481	0.929	4133	tags=42%, list=22%, signal=54%
c2	BERENJENO_ROCK_SIGNALING_NOT_VIA_RHOA_DN	47	0.571771	1.79034	0.0216535	0.0437304	0.929	1896	tags=34%, list=10%, signal=38%
c2	LANDIS_ERBB2_BREAST_TUMORS_324_DN	146	0.48818	1.78863	0.0102459	0.0437389	0.931	2508	tags=36%, list=13%, signal=42%
c2	REACTOME_PLATELET_HOMEOSTASIS	83	0.501558	1.78882	0.0019305	0.0437734	0.931	3226	tags=40%, list=17%, signal=48%
c2	DORSEY_GAB2_TARGETS	30	0.605014	1.789	0.00773694	0.0438246	0.931	2141	tags=40%, list=11%, signal=45%
c2	MCCLUNG_COCAINE_REWARD_5D	71	0.464059	1.78909	0.00197628	0.0438951	0.93	3838	tags=45%, list=21%, signal=56%
c2	REACTOME_NEGATIVE_REGULATION_OF_FGFR1_SIGNALING	33	0.515346	1.78913	0.0101626	0.0439996	0.93	1670	tags=21%, list=9%, signal=23%
c2	FIGUEROA_AML_METHYLATION_CLUSTER_1_UP	111	0.410644	1.7873	<0.01	0.0442484	0.931	3243	tags=31%, list=17%, signal=37%
c2	NAKAMURA_ADIPOGENESIS_LATE_UP	96	0.451666	1.78691	0.00776699	0.0442892	0.933	2663	tags=35%, list=14%, signal=41%
c2	YAMASHITA_METHYLATED_IN_PROSTATE_CANCER	61	0.524176	1.78656	0.00393701	0.0443101	0.933	4303	tags=49%, list=23%, signal=64%
c2	SCHLESINGER_H3K27ME3_IN_NORMAL_AND_METHYLATED_IN_CANCER	27	0.58425	1.78582	0.00390625	0.0443953	0.934	2943	tags=44%, list=16%, signal=53%
c2	KEGG_HEDGEHOG_SIGNALING_PATHWAY	56	0.500115	1.78535	0.00589391	0.0443965	0.935	2853	tags=32%, list=15%, signal=38%
c2	PEDRIOLI_MIR31_TARGETS_DN	387	0.411457	1.78548	0.00198413	0.0444351	0.935	3020	tags=28%, list=16%, signal=33%
c2	REACTOME_NEURONAL_SYSTEM	407	0.429693	1.78584	<0.01	0.0445067	0.934	4074	tags=41%, list=22%, signal=51%
c2	PYEON_CANCER_HEAD_AND_NECK_VS_CERVICAL_DN	27	0.631302	1.7844	0.00984252	0.0445714	0.937	2106	tags=30%, list=11%, signal=33%
c2	KATSANOU_ELAVL1_TARGETS_DN	142	0.395695	1.78461	<0.01	0.0445903	0.937	2191	tags=28%, list=12%, signal=32%
c2	HOQUE_METHYLATED_IN_CANCER	55	0.490563	1.78389	<0.01	0.0446606	0.938	3892	tags=40%, list=21%, signal=50%
c2	IVANOVA_HEMATOPOIESIS_STEM_CELL	180	0.438144	1.78303	<0.01	0.0448588	0.94	3368	tags=36%, list=18%, signal=43%
c2	MIKKELSEN_ES_HCP_WITH_H3_UNMETHYLATED	60	0.539681	1.78219	0.00192678	0.045077	0.94	4486	tags=48%, list=24%, signal=63%
c2	CHEN_LVAD_SUPPORT_OF_FAILING_HEART_UP	97	0.540407	1.77937	0.0125786	0.0461633	0.944	3475	tags=47%, list=19%, signal=58%
c2	KEGG_CALCIUM_SIGNALING_PATHWAY	177	0.455884	1.77836	0.00185874	0.0464588	0.947	4566	tags=49%, list=24%, signal=64%
c2	KEGG_MELANOMA	71	0.448973	1.77796	0.00397614	0.0465139	0.947	2245	tags=24%, list=12%, signal=27%
c2	REACTOME_SIGNALING_BY_TYPE_1_INSULIN_LIKE_GROWTH_FACTOR_1_RECEPTOR_IGF1R	54	0.495912	1.77736	0.0039604	0.0466818	0.949	4497	tags=44%, list=24%, signal=58%
c2	MIKKELSEN_NPC_LCP_WITH_H3K4ME3	58	0.482324	1.77588	0.00381679	0.0470134	0.951	3706	tags=41%, list=20%, signal=51%
c2	DUNNE_TARGETS_OF_AML1_MTG8_FUSION_DN	19	0.648421	1.7761	0.0172414	0.0470402	0.951	3214	tags=58%, list=17%, signal=70%
c2	VALK_AML_CLUSTER_13	30	0.563279	1.77634	0.00968992	0.0470573	0.951	3612	tags=50%, list=19%, signal=62%
c2	RIZ_ERYTHROID_DIFFERENTIATION_APOBEC2	24	0.577134	1.77545	0.00389864	0.0470655	0.951	1490	tags=29%, list=8%, signal=32%
c2	PIEPOLI_LGI1_TARGETS_UP	16	0.660904	1.7744	0.00582524	0.0473766	0.953	3464	tags=50%, list=19%, signal=61%
c2	JAATINEN_HEMATOPOIETIC_STEM_CELL_UP	299	0.388596	1.77378	<0.01	0.0475095	0.953	2524	tags=27%, list=13%, signal=30%
c2	SMID_BREAST_CANCER_NORMAL_LIKE_UP	451	0.587667	1.77315	0.0203252	0.0476954	0.953	3574	tags=51%, list=19%, signal=61%
c2	TONKS_TARGETS_OF_RUNX1_RUNX1T1_FUSION_GRANULOCYTE_UP	50	0.494727	1.77243	0.00196464	0.0479303	0.953	3457	tags=46%, list=18%, signal=56%
c2	MIKKELSEN_NPC_HCP_WITH_H3K4ME3_AND_H3K27ME3	204	0.410508	1.77153	<0.01	0.048224	0.955	3690	tags=36%, list=20%, signal=44%
c2	MCCLUNG_CREB1_TARGETS_UP	92	0.44772	1.77117	<0.01	0.0482389	0.955	4267	tags=40%, list=23%, signal=52%
c2	BROWNE_HCMV_INFECTION_1HR_UP	52	0.520201	1.76933	0.00389105	0.0489833	0.957	4761	tags=52%, list=25%, signal=69%
c2	MULLIGHAN_MLL_SIGNATURE_1_DN	230	0.373317	1.76768	<0.01	0.0494623	0.958	3324	tags=30%, list=18%, signal=36%
c2	REACTOME_RUNX2_REGULATES_BONE_DEVELOPMENT	30	0.522275	1.76776	0.00954198	0.0495402	0.958	1036	tags=27%, list=6%, signal=28%
c2	BIOCARTA_EDG1_PATHWAY	22	0.586242	1.76475	0.00795229	0.0505871	0.961	3429	tags=45%, list=18%, signal=56%
c2	LIN_TUMOR_ESCAPE_FROM_IMMUNE_ATTACK	19	0.606569	1.76413	0.00592885	0.0506178	0.961	3512	tags=53%, list=19%, signal=65%
c2	MIKKELSEN_IPS_WITH_HCP_H3K27ME3	99	0.479593	1.7643	0.00194553	0.0506722	0.961	4734	tags=39%, list=25%, signal=52%
c2	LOPES_METHYLATED_IN_COLON_CANCER_UP	28	0.538714	1.76476	0.00403226	0.0507018	0.961	3629	tags=39%, list=19%, signal=49%
c2	GAJATE_RESPONSE_TO_TRABECTEDIN_UP	64	0.48039	1.76347	0.00994036	0.0507963	0.961	2707	tags=33%, list=14%, signal=38%
c2	LEIN_LOCALIZED_TO_DISTAL_AND_PROXIMAL_DENDRITES	16	0.693909	1.76188	0.00194175	0.0513661	0.964	1680	tags=50%, list=9%, signal=55%
c2	PID_INTEGRIN_A4B1_PATHWAY	33	0.514067	1.76154	0.0182556	0.0513895	0.965	2992	tags=45%, list=16%, signal=54%
c2	REACTOME_COMPLEMENT_CASCADE	56	0.601374	1.76014	0.00199601	0.0519092	0.965	4319	tags=59%, list=23%, signal=76%
c2	ISSAEVA_MLL2_TARGETS	56	0.511709	1.75928	0.00387597	0.0520399	0.965	2483	tags=39%, list=13%, signal=45%
c2	CHEN_ETV5_TARGETS_SERTOLI	25	0.682661	1.75897	0.00782779	0.052049	0.966	3555	tags=64%, list=19%, signal=79%
c2	ZHAN_MULTIPLE_MYELOMA_CD1_VS_CD2_UP	67	0.474996	1.75928	0.0134875	0.0521633	0.965	3439	tags=37%, list=18%, signal=46%
c2	TAKEDA_TARGETS_OF_NUP98_HOXA9_FUSION_10D_UP	183	0.457608	1.75711	0.0113208	0.0525855	0.967	2559	tags=29%, list=14%, signal=33%
c2	RADMACHER_AML_PROGNOSIS	77	0.458257	1.75732	0.0059761	0.0526276	0.967	2902	tags=34%, list=16%, signal=40%
c2	LEE_TARGETS_OF_PTCH1_AND_SUFU_DN	82	0.462455	1.75752	0.0019802	0.052659	0.967	2974	tags=37%, list=16%, signal=43%
c2	REACTOME_KERATAN_SULFATE_BIOSYNTHESIS	28	0.538056	1.75654	0.00738007	0.0527229	0.967	1824	tags=32%, list=10%, signal=36%
c2	HOSHIDA_LIVER_CANCER_SUBCLASS_S1	230	0.479316	1.75539	0.0185185	0.0531905	0.968	2614	tags=29%, list=14%, signal=33%
c2	REACTOME_PHASE_0_RAPID_DEPOLARISATION	44	0.588306	1.75446	<0.01	0.0535194	0.97	4933	tags=64%, list=26%, signal=86%
c2	BEGUM_TARGETS_OF_PAX3_FOXO1_FUSION_DN	45	0.519126	1.75404	0.00596422	0.0536096	0.97	1906	tags=36%, list=10%, signal=39%
c2	REACTOME_VOLTAGE_GATED_POTASSIUM_CHANNELS	42	0.583176	1.75269	0.00379507	0.0539817	0.97	3954	tags=52%, list=21%, signal=66%
c2	KORKOLA_EMBRYONIC_CARCINOMA_VS_SEMINOMA_UP	23	0.571677	1.75285	0.00397614	0.0540211	0.97	3352	tags=39%, list=18%, signal=48%
c2	DACOSTA_ERCC3_ALLELE_XPCS_VS_TTD_UP	27	0.540386	1.75171	0.0111524	0.0543067	0.971	4033	tags=41%, list=22%, signal=52%
c2	SMIRNOV_CIRCULATING_ENDOTHELIOCYTES_IN_CANCER_UP	157	0.473777	1.75052	0.0200401	0.0547178	0.971	3475	tags=38%, list=19%, signal=47%
c2	GUILLAUMOND_KLF10_TARGETS_UP	46	0.473994	1.74947	0.00392927	0.0548393	0.972	3686	tags=41%, list=20%, signal=51%
c2	TONKS_TARGETS_OF_RUNX1_RUNX1T1_FUSION_SUSTAINDED_IN_ERYTHROCYTE_UP	44	0.515477	1.74922	0.00782779	0.0548475	0.972	2704	tags=36%, list=14%, signal=42%
c2	ELVIDGE_HYPOXIA_UP	167	0.460446	1.74983	0.015748	0.0549357	0.972	3265	tags=37%, list=17%, signal=45%
c2	REACTOME_L1CAM_INTERACTIONS	120	0.429453	1.74948	0.00385356	0.0549607	0.972	3189	tags=37%, list=17%, signal=44%
c2	REACTOME_ADRENALINE_NORADRENALINE_INHIBITS_INSULIN_SECRETION	27	0.584875	1.74631	0.01002	0.0562042	0.977	1637	tags=33%, list=9%, signal=36%
c2	SMID_BREAST_CANCER_RELAPSE_IN_LUNG_DN	37	0.59844	1.7457	0.015873	0.0563911	0.977	2945	tags=51%, list=16%, signal=61%
c2	HADDAD_T_LYMPHOCYTE_AND_NK_PROGENITOR_UP	79	0.47596	1.74506	0.00585938	0.0565918	0.978	2307	tags=32%, list=12%, signal=36%
c2	KONDO_PROSTATE_CANCER_WITH_H3K27ME3	168	0.494468	1.74138	0.00196078	0.0581689	0.978	3585	tags=38%, list=19%, signal=46%
c2	REACTOME_CONSTITUTIVE_SIGNALING_BY_ABERRANT_PI3K_IN_CANCER	75	0.46299	1.74067	<0.01	0.0581734	0.978	3352	tags=33%, list=18%, signal=40%
c2	KEGG_VASCULAR_SMOOTH_MUSCLE_CONTRACTION	113	0.477926	1.74075	0.0137525	0.0582613	0.978	2313	tags=31%, list=12%, signal=35%
c2	KAN_RESPONSE_TO_ARSENIC_TRIOXIDE	122	0.429363	1.74099	0.00795229	0.0582643	0.978	3136	tags=34%, list=17%, signal=41%
c2	HUANG_FOXA2_TARGETS_DN	38	0.53626	1.73959	0.0119522	0.0586055	0.978	1590	tags=32%, list=8%, signal=34%
c2	PARENT_MTOR_SIGNALING_DN	44	0.470136	1.7382	0.00198413	0.0590355	0.979	3930	tags=48%, list=21%, signal=60%
c2	PID_CONE_PATHWAY	21	0.614213	1.73827	0.00373832	0.059118	0.979	4212	tags=48%, list=23%, signal=61%
c2	KEGG_REGULATION_OF_ACTIN_CYTOSKELETON	210	0.401514	1.73563	0.00582524	0.0600485	0.98	3147	tags=29%, list=17%, signal=34%
c2	PID_GLYPICAN_1PATHWAY	27	0.562713	1.73563	0.0119048	0.0601787	0.98	2642	tags=44%, list=14%, signal=52%
c2	VANHARANTA_UTERINE_FIBROID_DN	63	0.524123	1.73474	0.0144628	0.0604069	0.98	2442	tags=37%, list=13%, signal=42%
c2	LIU_VAV3_PROSTATE_CARCINOGENESIS_UP	85	0.513867	1.73307	0.0139721	0.0611302	0.98	4246	tags=52%, list=23%, signal=67%
c2	REACTOME_AMINE_LIGAND_BINDING_RECEPTORS	38	0.552818	1.7319	0.00194175	0.0616437	0.98	4973	tags=50%, list=27%, signal=68%
c2	VALK_AML_CLUSTER_1	28	0.561318	1.73046	0.0198413	0.0622855	0.98	1490	tags=39%, list=8%, signal=43%
c2	ROSS_LEUKEMIA_WITH_MLL_FUSIONS	78	0.462978	1.72878	0.00972763	0.0628484	0.981	3363	tags=37%, list=18%, signal=45%
c2	KEGG_GAP_JUNCTION	87	0.420256	1.72886	0.00191571	0.0629468	0.981	3479	tags=33%, list=19%, signal=41%
c2	NAKAYAMA_SOFT_TISSUE_TUMORS_PCA1_UP	74	0.64219	1.7281	0.0368852	0.0630674	0.981	2562	tags=43%, list=14%, signal=50%
c2	HOELZEL_NF1_TARGETS_UP	132	0.430947	1.72684	0.00592885	0.0636445	0.982	3246	tags=33%, list=17%, signal=39%
c2	LE_SKI_TARGETS_UP	17	0.620622	1.7241	0.0255906	0.0646672	0.983	1211	tags=41%, list=6%, signal=44%
c2	PLASARI_TGFB1_SIGNALING_VIA_NFIC_10HR_UP	55	0.507557	1.72419	0.0187617	0.0647735	0.983	3099	tags=36%, list=17%, signal=43%
c2	LEIN_ASTROCYTE_MARKERS	40	0.531612	1.72438	0.01	0.0648236	0.983	2994	tags=43%, list=16%, signal=50%
c2	ZHAN_MULTIPLE_MYELOMA_MF_DN	41	0.516836	1.72352	0.0148148	0.0648261	0.983	3513	tags=41%, list=19%, signal=51%
c2	MARCHINI_TRABECTEDIN_RESISTANCE_DN	46	0.514036	1.72236	0.0272904	0.0651609	0.984	2648	tags=39%, list=14%, signal=45%
c2	KEGG_BASAL_CELL_CARCINOMA	55	0.486969	1.72254	0.00990099	0.065224	0.984	2811	tags=31%, list=15%, signal=36%
c2	REACTOME_BINDING_AND_UPTAKE_OF_LIGANDS_BY_SCAVENGER_RECEPTORS	42	0.616631	1.71809	0.0119522	0.0672364	0.985	2858	tags=43%, list=15%, signal=50%
c2	SCHOEN_NFKB_SIGNALING	32	0.610446	1.71824	0.0179641	0.0672917	0.985	1923	tags=38%, list=10%, signal=42%
c2	RIZ_ERYTHROID_DIFFERENTIATION_12HR	36	0.562224	1.71585	0.0181452	0.0674204	0.986	1610	tags=31%, list=9%, signal=33%
c2	LEIN_MIDBRAIN_MARKERS	82	0.421943	1.71691	0.00198413	0.0674457	0.986	3588	tags=37%, list=19%, signal=45%
c2	COLIN_PILOCYTIC_ASTROCYTOMA_VS_GLIOBLASTOMA_DN	27	0.543874	1.71742	0.0155642	0.0674589	0.985	1590	tags=26%, list=8%, signal=28%
c2	KUNINGER_IGF1_VS_PDGFB_TARGETS_UP	77	0.500155	1.71707	0.0152381	0.067496	0.986	2946	tags=42%, list=16%, signal=49%
c2	KARAKAS_TGFB1_SIGNALING	19	0.602786	1.71592	0.0078125	0.0675313	0.986	1614	tags=37%, list=9%, signal=40%
c2	REACTOME_IRS_MEDIATED_SIGNALLING	48	0.482489	1.71596	0.0119048	0.0676383	0.986	3352	tags=33%, list=18%, signal=41%
c2	MCDOWELL_ACUTE_LUNG_INJURY_DN	45	0.499493	1.71598	<0.01	0.0677617	0.986	3146	tags=42%, list=17%, signal=51%
c2	YAGI_AML_FAB_MARKERS	189	0.377533	1.71466	0.00387597	0.0679046	0.986	3579	tags=34%, list=19%, signal=41%
c2	QI_PLASMACYTOMA_DN	96	0.420394	1.71228	0.00793651	0.0691703	0.987	1394	tags=24%, list=7%, signal=26%
c2	CHIARETTI_T_ALL_REFRACTORY_TO_THERAPY	27	0.518949	1.71069	0.008	0.0699149	0.987	3206	tags=41%, list=17%, signal=49%
c2	BUCKANOVICH_T_LYMPHOCYTE_HOMING_ON_TUMOR_UP	19	0.612622	1.71041	0.0178571	0.0699329	0.987	2529	tags=37%, list=14%, signal=43%
c2	KHETCHOUMIAN_TRIM24_TARGETS_UP	46	0.54607	1.70869	0.0205761	0.070861	0.988	1832	tags=28%, list=10%, signal=31%
c2	PID_S1P_META_PATHWAY	21	0.591459	1.7081	0.0172745	0.0710585	0.988	1990	tags=38%, list=11%, signal=43%
c2	COATES_MACROPHAGE_M1_VS_M2_UP	81	0.431214	1.70789	0.00581395	0.0710703	0.988	3007	tags=31%, list=16%, signal=37%
c2	LIEN_BREAST_CARCINOMA_METAPLASTIC_VS_DUCTAL_UP	81	0.46728	1.70424	0.0194553	0.0728932	0.988	3439	tags=36%, list=18%, signal=44%
c2	REACTOME_PLATELET_ACTIVATION_SIGNALING_AND_AGGREGATION	258	0.413591	1.70442	0.00787402	0.0729468	0.988	4150	tags=37%, list=22%, signal=47%
c2	PID_LYMPH_ANGIOGENESIS_PATHWAY	25	0.601409	1.70381	0.032381	0.0729782	0.988	3112	tags=44%, list=17%, signal=53%
c2	NGUYEN_NOTCH1_TARGETS_UP	27	0.501585	1.70064	0.0059761	0.0747164	0.989	2388	tags=44%, list=13%, signal=51%
c2	MOHANKUMAR_HOXA1_TARGETS_DN	156	0.424894	1.70017	0.00767754	0.0748765	0.989	3723	tags=36%, list=20%, signal=44%
c2	RODWELL_AGING_KIDNEY_UP	454	0.465325	1.6987	0.029661	0.0757913	0.989	3294	tags=35%, list=18%, signal=42%
c2	PID_HEDGEHOG_2PATHWAY	22	0.58576	1.69827	0.0195695	0.0759234	0.99	3188	tags=50%, list=17%, signal=60%
c2	REACTOME_PI_3K_CASCADE:FGFR4	20	0.575755	1.69757	0.0155039	0.0760363	0.99	3352	tags=40%, list=18%, signal=49%
c2	NABA_ECM_AFFILIATED	165	0.419544	1.69769	<0.01	0.0761074	0.99	4426	tags=41%, list=24%, signal=54%
c2	REACTOME_PEPTIDE_LIGAND_BINDING_RECEPTORS	185	0.438246	1.69651	<0.01	0.0765942	0.99	5050	tags=46%, list=27%, signal=63%
c2	OSADA_ASCL1_TARGETS_DN	24	0.602786	1.69618	0.018	0.0766328	0.99	2824	tags=54%, list=15%, signal=64%
c2	LIU_SMARCA4_TARGETS	46	0.515686	1.69584	0.0186335	0.0766754	0.99	2648	tags=39%, list=14%, signal=45%
c2	CHEN_LVAD_SUPPORT_OF_FAILING_HEART_DN	42	0.530129	1.6945	0.011215	0.0773601	0.99	2935	tags=48%, list=16%, signal=56%
c2	CHANG_IMMORTALIZED_BY_HPV31_UP	67	0.440037	1.69356	<0.01	0.0777343	0.99	2908	tags=33%, list=16%, signal=39%
c2	REACTOME_CELL_EXTRACELLULAR_MATRIX_INTERACTIONS	18	0.724698	1.69261	0.0352941	0.0781606	0.99	2873	tags=67%, list=15%, signal=79%
c2	LA_MEN1_TARGETS	23	0.545855	1.69103	0.0232108	0.0789878	0.991	2741	tags=43%, list=15%, signal=51%
c2	WEINMANN_ADAPTATION_TO_HYPOXIA_UP	27	0.536131	1.6903	0.0135922	0.0791103	0.991	2843	tags=44%, list=15%, signal=52%
c2	ELVIDGE_HIF1A_TARGETS_DN	90	0.470091	1.69051	0.0136452	0.0791388	0.991	3265	tags=37%, list=17%, signal=44%
c2	MCDOWELL_ACUTE_LUNG_INJURY_UP	45	0.556709	1.68941	0.0282258	0.0794001	0.991	2239	tags=33%, list=12%, signal=38%
c2	TAKEDA_TARGETS_OF_NUP98_HOXA9_FUSION_16D_UP	168	0.464066	1.68905	0.0294695	0.0794339	0.991	3927	tags=37%, list=21%, signal=46%
c2	MARTIN_VIRAL_GPCR_SIGNALING_UP	83	0.409653	1.68948	0.00189036	0.079511	0.991	3562	tags=36%, list=19%, signal=44%
c2	BIOCARTA_SHH_PATHWAY	16	0.617712	1.68675	0.0155039	0.0803835	0.992	2811	tags=50%, list=15%, signal=59%
c2	LI_INDUCED_T_TO_NATURAL_KILLER_DN	135	0.408847	1.68681	0.00590551	0.0805226	0.992	2434	tags=27%, list=13%, signal=30%
c2	PID_UPA_UPAR_PATHWAY	42	0.561913	1.68699	0.0120482	0.0805929	0.992	4924	tags=64%, list=26%, signal=87%
c2	REACTOME_TRANSMISSION_ACROSS_CHEMICAL_SYNAPSES	268	0.386105	1.68581	<0.01	0.0807928	0.992	3710	tags=36%, list=20%, signal=44%
c2	REACTOME_O_LINKED_GLYCOSYLATION	110	0.429428	1.68434	0.0114723	0.0813795	0.992	2376	tags=26%, list=13%, signal=30%
c2	WIERENGA_STAT5A_TARGETS_UP	195	0.410754	1.68399	0.0206612	0.0814147	0.993	4734	tags=41%, list=25%, signal=54%
c2	SATO_SILENCED_BY_METHYLATION_IN_PANCREATIC_CANCER_1	401	0.364038	1.68445	<0.01	0.0814819	0.992	3423	tags=26%, list=18%, signal=31%
c2	MALONEY_RESPONSE_TO_17AAG_UP	39	0.493611	1.68203	0.0278884	0.0822854	0.993	2348	tags=36%, list=13%, signal=41%
c2	PLASARI_NFIC_TARGETS_BASAL_DN	18	0.637398	1.68152	0.0233918	0.0822978	0.993	2302	tags=50%, list=12%, signal=57%
c2	HUANG_DASATINIB_RESISTANCE_UP	80	0.528031	1.68121	0.0343434	0.082352	0.993	1569	tags=34%, list=8%, signal=37%
c2	RORIE_TARGETS_OF_EWSR1_FLI1_FUSION_DN	28	0.621001	1.68093	0.0334646	0.0823669	0.993	4802	tags=68%, list=26%, signal=91%
c2	BAELDE_DIABETIC_NEPHROPATHY_DN	422	0.394656	1.68157	0.0175097	0.0824048	0.993	2836	tags=28%, list=15%, signal=32%
c2	WIERENGA_STAT5A_TARGETS_DN	183	0.421095	1.68211	0.0182556	0.0824064	0.993	3219	tags=36%, list=17%, signal=43%
c2	LANDIS_ERBB2_BREAST_TUMORS_65_DN	39	0.521016	1.68002	0.0279441	0.0828231	0.993	2450	tags=38%, list=13%, signal=44%
c2	SASSON_RESPONSE_TO_GONADOTROPHINS_DN	86	0.463048	1.67953	0.0224949	0.0829592	0.993	3506	tags=40%, list=19%, signal=48%
c2	SASSON_RESPONSE_TO_FORSKOLIN_DN	85	0.45993	1.67774	0.016632	0.0839712	0.993	3506	tags=40%, list=19%, signal=49%
c2	REACTOME_G_PROTEIN_ACTIVATION	26	0.556126	1.67667	0.027668	0.0842832	0.993	3839	tags=46%, list=21%, signal=58%
c2	BIOCARTA_NFAT_PATHWAY	50	0.484539	1.67684	0.0251451	0.0843614	0.993	3546	tags=38%, list=19%, signal=47%
c2	MAHAJAN_RESPONSE_TO_IL1A_DN	68	0.443295	1.67586	0.00965251	0.0846707	0.993	2604	tags=31%, list=14%, signal=36%
c2	GUENTHER_GROWTH_SPHERICAL_VS_ADHERENT_DN	25	0.584774	1.67395	0.0283401	0.0857426	0.994	1401	tags=40%, list=7%, signal=43%
c2	REACTOME_POTASSIUM_CHANNELS	96	0.478941	1.67362	0.00961539	0.0858302	0.994	3954	tags=41%, list=21%, signal=51%
c2	MCBRYAN_PUBERTAL_BREAST_3_4WK_DN	35	0.482937	1.67274	0.0214844	0.0862191	0.994	2300	tags=34%, list=12%, signal=39%
c2	LIANG_SILENCED_BY_METHYLATION_UP	32	0.524012	1.67209	0.0271318	0.0863186	0.994	2401	tags=31%, list=13%, signal=36%
c2	ZHU_SKIL_TARGETS_UP	20	0.619632	1.67214	0.0218254	0.086457	0.994	401	tags=25%, list=2%, signal=26%
c2	TERAMOTO_OPN_TARGETS_CLUSTER_6	26	0.545244	1.67103	0.01341	0.086477	0.995	2663	tags=35%, list=14%, signal=40%
c2	TAKEDA_TARGETS_OF_NUP98_HOXA9_FUSION_8D_DN	188	0.466266	1.67108	0.030303	0.0866104	0.995	4164	tags=46%, list=22%, signal=58%
c2	REACTOME_INTERACTION_BETWEEN_L1_AND_ANKYRINS	31	0.548016	1.67132	0.0166359	0.0866272	0.994	3939	tags=52%, list=21%, signal=65%
c2	LEE_METASTASIS_AND_ALTERNATIVE_SPLICING_UP	72	0.454934	1.67049	0.00980392	0.0866782	0.995	2824	tags=35%, list=15%, signal=41%
c2	PID_S1P_S1P3_PATHWAY	29	0.561446	1.66841	0.0447471	0.087387	0.995	2141	tags=41%, list=11%, signal=47%
c2	NAKAYAMA_SOFT_TISSUE_TUMORS_PCA1_DN	76	0.467402	1.66849	0.00560748	0.0874953	0.995	4498	tags=50%, list=24%, signal=66%
c2	GOZGIT_ESR1_TARGETS_UP	139	0.394944	1.66626	0.00761905	0.0875972	0.995	2700	tags=27%, list=14%, signal=32%
c2	ROSS_AML_OF_FAB_M7_TYPE	67	0.414342	1.66856	0.0174419	0.0876087	0.995	2768	tags=28%, list=15%, signal=33%
c2	REACTOME_DOWNSTREAM_SIGNALING_OF_ACTIVATED_FGFR3	25	0.530325	1.66873	0.0135397	0.0876723	0.995	3685	tags=36%, list=20%, signal=45%
c2	REACTOME_G_ALPHA_Z_SIGNALLING_EVENTS	47	0.502667	1.66638	0.0176471	0.087697	0.995	3573	tags=40%, list=19%, signal=50%
c2	REACTOME_ION_HOMEOSTASIS	54	0.516566	1.667	0.0303605	0.0877562	0.995	3125	tags=46%, list=17%, signal=55%
c2	ELVIDGE_HYPOXIA_BY_DMOG_UP	131	0.451736	1.66675	0.0330739	0.0877683	0.995	3265	tags=38%, list=17%, signal=46%
c2	HENDRICKS_SMARCA4_TARGETS_UP	52	0.502706	1.66748	0.0178926	0.0877931	0.995	1970	tags=31%, list=11%, signal=34%
c2	REACTOME_INITIAL_TRIGGERING_OF_COMPLEMENT	22	0.63818	1.66639	0.0241935	0.0878518	0.995	4319	tags=64%, list=23%, signal=83%
c2	MODY_HIPPOCAMPUS_NEONATAL	33	0.514593	1.66711	0.0256917	0.0878557	0.995	3042	tags=42%, list=16%, signal=51%
c2	PID_S1P_S1P1_PATHWAY	21	0.608715	1.6645	0.0183299	0.0885505	0.996	2141	tags=43%, list=11%, signal=48%
c2	WU_SILENCED_BY_METHYLATION_IN_BLADDER_CANCER	49	0.530623	1.66403	0.0296443	0.0887395	0.996	2771	tags=45%, list=15%, signal=53%
c2	LEE_LIVER_CANCER_DENA_UP	60	0.449994	1.66291	0.0117647	0.0893549	0.996	3481	tags=38%, list=19%, signal=47%
c2	GAZDA_DIAMOND_BLACKFAN_ANEMIA_PROGENITOR_UP	39	0.47231	1.66239	0.0271967	0.0895085	0.996	2473	tags=26%, list=13%, signal=29%
c2	DALESSIO_TSA_RESPONSE	22	0.568392	1.66153	0.0159046	0.0898912	0.996	987	tags=18%, list=5%, signal=19%
c2	ALONSO_METASTASIS_NEURAL_UP	18	0.571509	1.66056	0.0175439	0.0903964	0.997	3819	tags=39%, list=20%, signal=49%
c2	REACTOME_STRIATED_MUSCLE_CONTRACTION	35	0.513591	1.65937	0.0131086	0.0906105	0.997	3147	tags=43%, list=17%, signal=51%
c2	CROONQUIST_IL6_DEPRIVATION_UP	17	0.604602	1.6596	0.0238095	0.0906316	0.997	3118	tags=47%, list=17%, signal=56%
c2	REACTOME_EICOSANOID_LIGAND_BINDING_RECEPTORS	15	0.672999	1.65989	0.0225141	0.0906324	0.997	1661	tags=47%, list=9%, signal=51%
c2	CHICAS_RB1_TARGETS_GROWING	240	0.403539	1.65841	0.0235507	0.0910445	0.997	2706	tags=32%, list=14%, signal=37%
c2	LEIN_PONS_MARKERS	90	0.413333	1.65813	0.0056926	0.091061	0.997	5250	tags=49%, list=28%, signal=68%
c2	REACTOME_KERATAN_SULFATE_KERATIN_METABOLISM	34	0.495076	1.65556	0.0191571	0.0926951	0.997	1824	tags=26%, list=10%, signal=29%
c2	ZHAN_MULTIPLE_MYELOMA_MF_UP	46	0.477876	1.65527	0.0184426	0.0927225	0.997	3614	tags=48%, list=19%, signal=59%
c2	REACTOME_NEUROTRANSMITTER_RECEPTORS_AND_POSTSYNAPTIC_SIGNAL_TRANSMISSION	203	0.38209	1.65456	<0.01	0.0929943	0.997	3710	tags=35%, list=20%, signal=44%
c2	DAVICIONI_RHABDOMYOSARCOMA_PAX_FOXO1_FUSION_UP	62	0.417966	1.65315	0.00986193	0.0934444	0.997	3396	tags=34%, list=18%, signal=41%
c2	WU_CELL_MIGRATION	180	0.429947	1.65338	0.0257937	0.0934544	0.997	1883	tags=27%, list=10%, signal=30%
c2	MASRI_RESISTANCE_TO_TAMOXIFEN_AND_AROMATASE_INHIBITORS_UP	19	0.597316	1.65263	0.0285714	0.0934586	0.997	2020	tags=42%, list=11%, signal=47%
c2	TONKS_TARGETS_OF_RUNX1_RUNX1T1_FUSION_MONOCYTE_DN	55	0.539058	1.65355	0.0444444	0.0935063	0.997	3589	tags=38%, list=19%, signal=47%
c2	REACTOME_SHC_MEDIATED_CASCADE:FGFR3	18	0.555583	1.65277	0.0161943	0.0935072	0.997	3685	tags=39%, list=20%, signal=48%
c2	CROONQUIST_NRAS_VS_STROMAL_STIMULATION_DN	95	0.457793	1.6522	0.0232108	0.0936086	0.997	1835	tags=29%, list=10%, signal=33%
c2	WATANABE_RECTAL_CANCER_RADIOTHERAPY_RESPONSIVE_DN	91	0.443269	1.65115	0.0217391	0.0941995	0.997	1345	tags=21%, list=7%, signal=22%
c2	VALK_AML_WITH_FLT3_ITD	39	0.480115	1.65052	0.00788955	0.0944572	0.997	2630	tags=33%, list=14%, signal=39%
c2	KEGG_MELANOGENESIS	101	0.401424	1.65016	0.00385356	0.0945078	0.997	2853	tags=27%, list=15%, signal=31%
c2	PID_INTEGRIN5_PATHWAY	16	0.663397	1.64973	0.026694	0.0946459	0.997	2992	tags=50%, list=16%, signal=59%
c2	TARTE_PLASMA_CELL_VS_PLASMABLAST_UP	378	0.381471	1.6483	0.00416667	0.0949031	0.997	3590	tags=31%, list=19%, signal=38%
c2	RAMASWAMY_METASTASIS_DN	57	0.442447	1.64845	0.0118577	0.0949797	0.997	3502	tags=40%, list=19%, signal=49%
c2	RAMALHO_STEMNESS_DN	69	0.496443	1.64861	0.0334029	0.0950506	0.997	3704	tags=46%, list=20%, signal=58%
c2	LEIN_LOCALIZED_TO_PROXIMAL_DENDRITES	34	0.527718	1.64779	0.0214844	0.0950612	0.997	3373	tags=41%, list=18%, signal=50%
c2	SCHAEFFER_SOX9_TARGETS_IN_PROSTATE_DEVELOPMENT_DN	44	0.482034	1.64864	0.0316574	0.0951907	0.997	1959	tags=32%, list=10%, signal=35%
c2	BIOCARTA_EICOSANOID_PATHWAY	22	0.606433	1.64545	0.0192678	0.0964643	0.997	2614	tags=41%, list=14%, signal=47%
c2	CLASPER_LYMPHATIC_VESSELS_DURING_METASTASIS_UP	19	0.607346	1.64287	0.0414313	0.0976925	0.997	1391	tags=37%, list=7%, signal=40%
c2	LE_NEURONAL_DIFFERENTIATION_UP	18	0.643096	1.64298	0.0135922	0.0977684	0.997	2016	tags=44%, list=11%, signal=50%
c2	REACTOME_G_ALPHA_S_SIGNALLING_EVENTS	245	0.494292	1.64316	0.0275591	0.0977915	0.997	5865	tags=59%, list=31%, signal=85%
c2	TONKS_TARGETS_OF_RUNX1_RUNX1T1_FUSION_GRANULOCYTE_DN	17	0.6938	1.64246	0.0264228	0.0977951	0.997	3589	tags=59%, list=19%, signal=73%
c2	AMIT_SERUM_RESPONSE_60_MCF10A	56	0.495793	1.64157	0.0340681	0.0982157	0.997	2135	tags=29%, list=11%, signal=32%
c2	SCHLINGEMANN_SKIN_CARCINOGENESIS_TPA_DN	24	0.523487	1.63864	0.0224033	0.100138	0.997	1254	tags=21%, list=7%, signal=22%
c2	TAKEDA_TARGETS_OF_NUP98_HOXA9_FUSION_6HR_UP	80	0.450455	1.63817	0.0138067	0.100288	0.997	4946	tags=56%, list=26%, signal=76%
c2	ONDER_CDH1_TARGETS_3_UP	18	0.631035	1.63742	0.0429688	0.100641	0.997	4582	tags=72%, list=24%, signal=96%
c2	CHARAFE_BREAST_CANCER_LUMINAL_VS_BASAL_DN	439	0.420988	1.63675	0.0430528	0.100976	0.997	2241	tags=25%, list=12%, signal=28%
c2	VANTVEER_BREAST_CANCER_BRCA1_DN	47	0.480921	1.63647	0.0355731	0.100986	0.997	2546	tags=34%, list=14%, signal=39%
c2	REACTOME_PROTEIN_PROTEIN_INTERACTIONS_AT_SYNAPSES	87	0.447447	1.63618	0.0135922	0.101028	0.997	4459	tags=51%, list=24%, signal=66%
c2	VALK_AML_CLUSTER_6	34	0.479104	1.63583	0.0244898	0.101124	0.997	2326	tags=29%, list=12%, signal=34%
c2	WIERENGA_STAT5A_TARGETS_GROUP2	53	0.497545	1.63451	0.0462777	0.101932	0.998	4329	tags=45%, list=23%, signal=59%
c2	JEPSEN_SMRT_TARGETS	33	0.454176	1.63414	0.0178571	0.102008	0.998	2050	tags=24%, list=11%, signal=27%
c2	GOUYER_TATI_TARGETS_DN	16	0.608324	1.63277	0.020202	0.102729	0.998	2319	tags=38%, list=12%, signal=43%
c2	VALK_AML_CLUSTER_10	31	0.531161	1.63298	0.0323887	0.102753	0.998	2829	tags=48%, list=15%, signal=57%
c2	SAMOLS_TARGETS_OF_KHSV_MIRNAS_DN	57	0.421341	1.63125	0.0119522	0.103702	0.999	3475	tags=33%, list=19%, signal=41%
c2	REACTOME_NEGATIVE_REGULATION_OF_FGFR2_SIGNALING	34	0.457325	1.62845	0.027668	0.105492	0.999	1428	tags=18%, list=8%, signal=19%
c2	REACTOME_INSULIN_RECEPTOR_SIGNALLING_CASCADE	53	0.446185	1.62855	0.0138614	0.105614	0.999	3352	tags=30%, list=18%, signal=37%
c2	BONOME_OVARIAN_CANCER_POOR_SURVIVAL_UP	31	0.597674	1.62806	0.0389105	0.105628	0.999	2903	tags=48%, list=16%, signal=57%
c2	ACEVEDO_LIVER_CANCER_WITH_H3K9ME3_UP	113	0.420656	1.62715	0.00373832	0.106157	0.999	5034	tags=46%, list=27%, signal=63%
c2	GRAHAM_CML_DIVIDING_VS_NORMAL_QUIESCENT_DN	87	0.470265	1.62541	0.0423387	0.107293	0.999	2715	tags=32%, list=15%, signal=37%
c2	HELLER_HDAC_TARGETS_SILENCED_BY_METHYLATION_UP	451	0.344556	1.62467	0.00387597	0.107662	0.999	3089	tags=25%, list=17%, signal=29%
c2	HORIUCHI_WTAP_TARGETS_UP	289	0.395816	1.62265	0.0165631	0.108758	0.999	3065	tags=30%, list=16%, signal=35%
c2	TURASHVILI_BREAST_DUCTAL_CARCINOMA_VS_LOBULAR_NORMAL_UP	71	0.48042	1.62285	0.0262664	0.108786	0.999	482	tags=20%, list=3%, signal=20%
c2	VANDESLUIS_NORMAL_EMBRYOS_DN	17	0.554821	1.62121	0.0177165	0.109496	0.999	2411	tags=24%, list=13%, signal=27%
c2	PEREZ_TP63_TARGETS	337	0.376231	1.62141	0.0116054	0.10953	0.999	3265	tags=30%, list=17%, signal=36%
c2	ELVIDGE_HIF1A_AND_HIF2A_TARGETS_DN	103	0.443315	1.61988	0.0384615	0.110325	0.999	3918	tags=41%, list=21%, signal=51%
c2	VERRECCHIA_RESPONSE_TO_TGFB1_C5	21	0.573385	1.61717	0.0311203	0.112167	0.999	3253	tags=48%, list=17%, signal=58%
c2	REACTOME_NEUREXINS_AND_NEUROLIGINS	56	0.47002	1.61623	0.0305927	0.112531	0.999	4627	tags=55%, list=25%, signal=73%
c2	CUI_TCF21_TARGETS_2_UP	405	0.373139	1.61629	0.0216963	0.112672	0.999	1822	tags=21%, list=10%, signal=23%
c2	REACTOME_SIGNALING_BY_RECEPTOR_TYROSINE_KINASES	467	0.347172	1.61542	0.0101626	0.113016	0.999	2695	tags=23%, list=14%, signal=26%
c2	RODRIGUES_NTN1_TARGETS_UP	16	0.575445	1.6148	0.0277778	0.113316	0.999	3887	tags=56%, list=21%, signal=71%
c2	REACTOME_CELL_SURFACE_INTERACTIONS_AT_THE_VASCULAR_WALL	137	0.401675	1.61422	0.0218254	0.113576	0.999	3685	tags=34%, list=20%, signal=42%
c2	REACTOME_ADP_SIGNALLING_THROUGH_P2Y_PURINOCEPTOR_12	21	0.565155	1.61344	0.0424242	0.113854	0.999	3573	tags=43%, list=19%, signal=53%
c2	KEGG_AXON_GUIDANCE	129	0.389549	1.61356	0.0135135	0.113937	0.999	3424	tags=34%, list=18%, signal=41%
c2	PEPPER_CHRONIC_LYMPHOCYTIC_LEUKEMIA_DN	20	0.532064	1.61187	0.0188679	0.114292	0.999	3626	tags=50%, list=19%, signal=62%
c2	PLASARI_TGFB1_SIGNALING_VIA_NFIC_10HR_DN	26	0.533052	1.61228	0.0433071	0.114323	0.999	3382	tags=50%, list=18%, signal=61%
c2	BIOCARTA_LAIR_PATHWAY	17	0.666409	1.61193	0.0492126	0.114437	0.999	3272	tags=53%, list=17%, signal=64%
c2	FIGUEROA_AML_METHYLATION_CLUSTER_2_UP	50	0.413696	1.6124	0.0177165	0.114443	0.999	2973	tags=32%, list=16%, signal=38%
c2	POMEROY_MEDULLOBLASTOMA_PROGNOSIS_UP	47	0.438996	1.61039	0.0224033	0.115059	0.999	2900	tags=26%, list=16%, signal=30%
c2	LIANG_HEMATOPOIESIS_STEM_CELL_NUMBER_LARGE_VS_TINY_UP	41	0.469093	1.60786	0.0224949	0.1165	0.999	1640	tags=24%, list=9%, signal=27%
c2	REACTOME_MYOGENESIS	28	0.526072	1.60804	0.0255403	0.116544	0.999	3396	tags=43%, list=18%, signal=52%
c2	TAKEDA_TARGETS_OF_NUP98_HOXA9_FUSION_8D_UP	150	0.416377	1.60814	0.0344828	0.116673	0.999	2559	tags=27%, list=14%, signal=31%
c2	BIOCARTA_COMP_PATHWAY	19	0.648161	1.60729	0.0444444	0.116706	0.999	4319	tags=68%, list=23%, signal=89%
c2	WESTON_VEGFA_TARGETS_3HR	66	0.448312	1.60658	0.0242424	0.117081	0.999	2794	tags=32%, list=15%, signal=37%
c2	REACTOME_PHOSPHOLIPASE_C_MEDIATED_CASCADE_FGFR4	15	0.60623	1.60604	0.0400802	0.117318	0.999	3352	tags=40%, list=18%, signal=49%
c2	RODRIGUES_THYROID_CARCINOMA_ANAPLASTIC_DN	500	0.391407	1.60434	0.0495049	0.117746	0.999	3066	tags=31%, list=16%, signal=36%
c2	ZHOU_INFLAMMATORY_RESPONSE_FIMA_UP	461	0.346083	1.60475	<0.01	0.117809	0.999	3701	tags=29%, list=20%, signal=35%
c2	REACTOME_GLUCAGON_TYPE_LIGAND_RECEPTORS	32	0.524181	1.60445	0.0159681	0.117855	0.999	1794	tags=28%, list=10%, signal=31%
c2	ROSS_AML_WITH_AML1_ETO_FUSION	77	0.40513	1.60359	0.0214844	0.117991	0.999	3723	tags=39%, list=20%, signal=48%
c2	MEISSNER_NPC_HCP_WITH_H3K4ME3_AND_H3K27ME3	138	0.365739	1.60475	0.00369686	0.117997	0.999	3690	tags=34%, list=20%, signal=42%
c2	KEGG_COMPLEMENT_AND_COAGULATION_CASCADES	68	0.563179	1.60378	0.0279441	0.11801	0.999	6100	tags=74%, list=33%, signal=109%
c2	HIRSCH_CELLULAR_TRANSFORMATION_SIGNATURE_DN	102	0.405516	1.60254	0.042471	0.118549	0.999	2519	tags=29%, list=13%, signal=34%
c2	PID_INTEGRIN_A9B1_PATHWAY	25	0.519136	1.60021	0.0296443	0.119841	0.999	2562	tags=36%, list=14%, signal=42%
c2	CHEBOTAEV_GR_TARGETS_UP	75	0.429597	1.60046	0.022541	0.119869	0.999	3594	tags=37%, list=19%, signal=46%
c2	MARTIN_NFKB_TARGETS_UP	40	0.470742	1.60051	0.0170132	0.120008	0.999	3562	tags=43%, list=19%, signal=52%
c2	TSENG_IRS1_TARGETS_UP	106	0.389831	1.59805	0.0180723	0.121488	0.999	1721	tags=23%, list=9%, signal=25%
c2	GAUSSMANN_MLL_AF4_FUSION_TARGETS_B_UP	25	0.485309	1.59767	0.0139721	0.121596	0.999	2693	tags=36%, list=14%, signal=42%
c2	DING_LUNG_CANCER_MUTATED_SIGNIFICANTLY	26	0.484801	1.59566	0.0230326	0.12242	0.999	3424	tags=38%, list=18%, signal=47%
c2	REACTOME_PROSTACYCLIN_SIGNALLING_THROUGH_PROSTACYCLIN_RECEPTOR	18	0.581492	1.59607	0.040404	0.122438	0.999	1637	tags=28%, list=9%, signal=30%
c2	ZWANG_CLASS_2_TRANSIENTLY_INDUCED_BY_EGF	47	0.448918	1.59529	0.0323887	0.122511	0.999	3056	tags=36%, list=16%, signal=43%
c2	KEGG_CELL_ADHESION_MOLECULES_CAMS	130	0.462472	1.59609	0.0422833	0.122608	0.999	3272	tags=36%, list=17%, signal=44%
c2	REACTOME_SIGNALING_BY_FGFR1	50	0.42067	1.59436	0.015873	0.123062	0.999	3823	tags=30%, list=20%, signal=38%
c2	KEGG_PATHWAYS_IN_CANCER	325	0.349163	1.59388	0.01	0.123066	0.999	2277	tags=20%, list=12%, signal=23%
c2	ROVERSI_GLIOMA_COPY_NUMBER_DN	52	0.427271	1.59405	0.0181087	0.123128	0.999	3106	tags=29%, list=17%, signal=34%
c2	TAKADA_GASTRIC_CANCER_COPY_NUMBER_DN	30	0.509235	1.59285	0.0381679	0.123653	0.999	3200	tags=37%, list=17%, signal=44%
c2	REACTOME_SIGNALING_BY_MET	79	0.431991	1.59233	0.0340681	0.123836	0.999	1468	tags=19%, list=8%, signal=21%
c2	LU_TUMOR_ANGIOGENESIS_UP	25	0.502986	1.58971	0.045283	0.125866	0.999	3044	tags=40%, list=16%, signal=48%
c2	GENTLES_LEUKEMIC_STEM_CELL_UP	27	0.570344	1.5891	0.0492126	0.126196	0.999	3774	tags=52%, list=20%, signal=65%
c2	REACTOME_GABA_B_RECEPTOR_ACTIVATION	38	0.45884	1.58796	0.0189753	0.12691	0.999	4819	tags=47%, list=26%, signal=64%
c2	MARKEY_RB1_CHRONIC_LOF_DN	113	0.436096	1.58591	0.0443975	0.127697	0.999	3994	tags=41%, list=21%, signal=51%
c2	REACTOME_GLUCAGON_SIGNALING_IN_METABOLIC_REGULATION	32	0.526739	1.58659	0.027833	0.127756	0.999	3573	tags=47%, list=19%, signal=58%
c2	ZHAN_MULTIPLE_MYELOMA_DN	41	0.501272	1.58628	0.0397614	0.127788	0.999	5018	tags=51%, list=27%, signal=70%
c2	BIOCARTA_ALK_PATHWAY	36	0.478407	1.58604	0.0241187	0.127792	0.999	2445	tags=33%, list=13%, signal=38%
c2	REACTOME_FRS_MEDIATED_FGFR3_SIGNALING	20	0.518017	1.5837	0.0289575	0.12908	0.999	3352	tags=30%, list=18%, signal=37%
c2	LI_CISPLATIN_RESISTANCE_DN	33	0.478761	1.58382	0.0341365	0.129169	0.999	4639	tags=45%, list=25%, signal=60%
c2	KRASNOSELSKAYA_ILF3_TARGETS_DN	46	0.436598	1.58318	0.0283019	0.129347	0.999	1348	tags=24%, list=7%, signal=26%
c2	MCBRYAN_PUBERTAL_BREAST_6_7WK_DN	74	0.41508	1.58248	0.0287908	0.129712	0.999	1703	tags=22%, list=9%, signal=24%
c2	HU_ANGIOGENESIS_UP	21	0.510576	1.58049	0.0386847	0.131002	0.999	3211	tags=38%, list=17%, signal=46%
c2	PID_RHODOPSIN_PATHWAY	22	0.557653	1.57965	0.0366089	0.131327	0.999	4996	tags=55%, list=27%, signal=74%
c2	FIGUEROA_AML_METHYLATION_CLUSTER_4_UP	103	0.350156	1.57969	0.0101833	0.131497	0.999	3243	tags=28%, list=17%, signal=34%
c2	MIKKELSEN_MEF_HCP_WITH_H3_UNMETHYLATED	216	0.394257	1.57867	0.0254403	0.131882	0.999	4188	tags=35%, list=22%, signal=45%
c2	REACTOME_G_ALPHA_Q_SIGNALLING_EVENTS	214	0.389534	1.5783	0.00764818	0.131965	0.999	4877	tags=40%, list=26%, signal=53%
c2	PECE_MAMMARY_STEM_CELL_DN	133	0.419079	1.57784	0.0426357	0.13214	0.999	2908	tags=32%, list=16%, signal=38%
c2	REACTOME_GLUCAGON_LIKE_PEPTIDE_1_GLP1_REGULATES_INSULIN_SECRETION	41	0.48981	1.57735	0.0290135	0.132335	0.999	3573	tags=41%, list=19%, signal=51%
c2	REACTOME_SEMAPHORIN_INTERACTIONS	64	0.438211	1.57677	0.0386965	0.132585	0.999	2933	tags=38%, list=16%, signal=44%
c2	GAUSSMANN_MLL_AF4_FUSION_TARGETS_A_DN	87	0.378924	1.57526	0.0161616	0.133024	0.999	3488	tags=33%, list=19%, signal=41%
c2	XU_GH1_AUTOCRINE_TARGETS_UP	175	0.335031	1.57301	0.00607287	0.134152	0.999	2526	tags=23%, list=14%, signal=26%
c2	HE_PTEN_TARGETS_UP	17	0.544438	1.5721	0.026749	0.134748	0.999	1338	tags=29%, list=7%, signal=32%
c2	MATZUK_EMBRYONIC_GERM_CELL	20	0.525237	1.56945	0.0315399	0.13634	0.999	5072	tags=45%, list=27%, signal=62%
c2	REACTOME_G_ALPHA_I_SIGNALLING_EVENTS	385	0.366335	1.56966	0.00779727	0.136558	0.999	5237	tags=42%, list=28%, signal=57%
c2	BRUINS_UVC_RESPONSE_VIA_TP53_GROUP_D	261	0.312891	1.56799	0.00189394	0.137152	0.999	3148	tags=26%, list=17%, signal=30%
c2	REACTOME_SIGNAL_AMPLIFICATION	31	0.485752	1.56751	0.0406977	0.137187	0.999	3573	tags=35%, list=19%, signal=44%
c2	REACTOME_PI3K_AKT_SIGNALING_IN_CANCER	102	0.382105	1.5681	0.01417	0.137255	0.999	3352	tags=27%, list=18%, signal=33%
c2	MEISSNER_NPC_HCP_WITH_H3K4ME2_AND_H3K27ME3	338	0.391465	1.56573	0.0136452	0.138354	0.999	4560	tags=42%, list=24%, signal=54%
c2	ALONSO_METASTASIS_DN	24	0.496818	1.5659	0.0394477	0.138388	0.999	4124	tags=42%, list=22%, signal=53%
c2	TING_SILENCED_BY_DICER	27	0.494069	1.5647	0.0375235	0.138755	0.999	3573	tags=41%, list=19%, signal=50%
c2	SCHLESINGER_METHYLATED_DE_NOVO_IN_CANCER	87	0.39597	1.56443	0.0165746	0.138764	0.999	3415	tags=29%, list=18%, signal=35%
c2	REACTOME_VASOPRESSIN_REGULATES_RENAL_WATER_HOMEOSTASIS_VIA_AQUAPORINS	42	0.463524	1.56506	0.035503	0.138798	0.999	3573	tags=43%, list=19%, signal=53%
c2	ENGELMANN_CANCER_PROGENITORS_UP	47	0.418314	1.56402	0.0179641	0.13887	0.999	3002	tags=32%, list=16%, signal=38%
c2	KEGG_GLYCOSPHINGOLIPID_BIOSYNTHESIS_GANGLIO_SERIES	15	0.565322	1.56348	0.0466531	0.139088	0.999	3260	tags=40%, list=17%, signal=48%
c2	PID_INTEGRIN2_PATHWAY	27	0.601629	1.56058	0.0439331	0.140841	0.999	5432	tags=74%, list=29%, signal=104%
c2	BROWNE_HCMV_INFECTION_30MIN_UP	52	0.445037	1.56073	0.0327553	0.140903	0.999	3865	tags=35%, list=21%, signal=44%
c2	BERENJENO_ROCK_SIGNALING_NOT_VIA_RHOA_UP	27	0.477271	1.56076	0.020284	0.141095	0.999	1843	tags=22%, list=10%, signal=25%
c2	KEGG_MAPK_SIGNALING_PATHWAY	266	0.348867	1.55992	0.0207039	0.141241	0.999	2134	tags=18%, list=11%, signal=20%
c2	SCHAEFFER_PROSTATE_DEVELOPMENT_6HR_UP	149	0.380017	1.55734	0.0275591	0.143042	0.999	3046	tags=31%, list=16%, signal=37%
c2	ODONNELL_METASTASIS_UP	71	0.429009	1.55758	0.0136719	0.143071	0.999	4553	tags=44%, list=24%, signal=57%
c2	WIERENGA_STAT5A_TARGETS_GROUP1	122	0.37559	1.55631	0.0383838	0.143307	0.999	4702	tags=38%, list=25%, signal=50%
c2	GENTILE_UV_LOW_DOSE_DN	63	0.467461	1.55657	0.0492126	0.143324	0.999	4084	tags=46%, list=22%, signal=59%
c2	ZHENG_IL22_SIGNALING_DN	32	0.452469	1.5555	0.035316	0.143745	0.999	2682	tags=34%, list=14%, signal=40%
c2	REACTOME_NETRIN_1_SIGNALING	49	0.441001	1.55386	0.0322581	0.1449	0.999	2856	tags=33%, list=15%, signal=38%
c2	REACTOME_INWARDLY_RECTIFYING_KPLUS_CHANNELS	30	0.46286	1.5524	0.038835	0.146025	0.999	6483	tags=63%, list=35%, signal=97%
c2	TONKS_TARGETS_OF_RUNX1_RUNX1T1_FUSION_ERYTHROCYTE_DN	17	0.549519	1.55156	0.0452756	0.14639	0.999	2768	tags=41%, list=15%, signal=48%
c2	TORCHIA_TARGETS_OF_EWSR1_FLI1_FUSION_DN	306	0.345789	1.5516	0.0262097	0.146574	0.999	3823	tags=34%, list=20%, signal=42%
c2	MASSARWEH_TAMOXIFEN_RESISTANCE_DN	236	0.336485	1.55082	0.0134875	0.146615	0.999	3224	tags=29%, list=17%, signal=35%
c2	KYNG_ENVIRONMENTAL_STRESS_RESPONSE_UP	51	0.407668	1.54985	0.0349076	0.14726	0.999	2501	tags=25%, list=13%, signal=29%
c2	BIOCARTA_NOS1_PATHWAY	21	0.518694	1.54935	0.0416667	0.147449	0.999	3033	tags=43%, list=16%, signal=51%
c2	DANG_MYC_TARGETS_DN	30	0.467061	1.54833	0.0472279	0.14813	0.999	2372	tags=30%, list=13%, signal=34%
c2	MIKKELSEN_IPS_ICP_WITH_H3K27ME3	52	0.431883	1.54743	0.0151515	0.148761	0.999	4550	tags=48%, list=24%, signal=63%
c2	RORIE_TARGETS_OF_EWSR1_FLI1_FUSION_UP	27	0.469414	1.54658	0.0309278	0.14908	0.999	877	tags=22%, list=5%, signal=23%
c2	SAKAI_TUMOR_INFILTRATING_MONOCYTES_UP	27	0.51327	1.54612	0.0497018	0.149244	0.999	3790	tags=44%, list=20%, signal=56%
c2	GAVIN_FOXP3_TARGETS_CLUSTER_P2	73	0.38124	1.54534	0.0305499	0.149501	0.999	2144	tags=23%, list=11%, signal=26%
c2	BONOME_OVARIAN_CANCER_SURVIVAL_SUBOPTIMAL_DEBULKING	488	0.326912	1.54542	0.0212766	0.149656	0.999	2986	tags=27%, list=16%, signal=31%
c2	HOSHIDA_LIVER_CANCER_LATE_RECURRENCE_UP	62	0.407064	1.5447	0.0386179	0.149892	0.999	2011	tags=24%, list=11%, signal=27%
c2	PEREZ_TP53_AND_TP63_TARGETS	198	0.381216	1.5431	0.026975	0.15098	0.999	3261	tags=32%, list=17%, signal=39%
c2	KORKOLA_YOLK_SAC_TUMOR	60	0.444374	1.53831	0.0484496	0.153591	0.999	2649	tags=30%, list=14%, signal=35%
c2	URS_ADIPOCYTE_DIFFERENTIATION_UP	65	0.39424	1.53894	0.0153551	0.153687	0.999	3546	tags=35%, list=19%, signal=44%
c2	MATTIOLI_MULTIPLE_MYELOMA_WITH_14Q32_TRANSLOCATIONS	36	0.458552	1.53915	0.0378486	0.1537	0.999	2560	tags=33%, list=14%, signal=39%
c2	TANG_SENESCENCE_TP53_TARGETS_UP	32	0.444884	1.53779	0.0454545	0.153824	0.999	1715	tags=28%, list=9%, signal=31%
c2	GYORFFY_DOXORUBICIN_RESISTANCE	37	0.434887	1.53852	0.0407767	0.153829	0.999	1405	tags=24%, list=8%, signal=26%
c2	JOSEPH_RESPONSE_TO_SODIUM_BUTYRATE_DN	59	0.413601	1.53688	0.0236686	0.154174	0.999	2944	tags=29%, list=16%, signal=34%
c2	BIOCARTA_MTA3_PATHWAY	17	0.526157	1.53535	0.0452756	0.155331	0.999	1000	tags=29%, list=5%, signal=31%
c2	GYORFFY_MITOXANTRONE_RESISTANCE	34	0.462478	1.53403	0.0383877	0.156092	0.999	3779	tags=41%, list=20%, signal=52%
c2	GRADE_COLON_VS_RECTAL_CANCER_UP	38	0.453304	1.53156	0.0339623	0.157885	0.999	2026	tags=29%, list=11%, signal=32%
c2	DELASERNA_MYOD_TARGETS_UP	84	0.375426	1.52951	0.0245283	0.158896	1	2517	tags=27%, list=13%, signal=31%
c2	HENDRICKS_SMARCA4_TARGETS_DN	47	0.403241	1.52994	0.0267176	0.159151	1	2084	tags=26%, list=11%, signal=29%
c2	FIGUEROA_AML_METHYLATION_CLUSTER_6_UP	134	0.324482	1.52407	0.00775194	0.163178	1	3178	tags=28%, list=17%, signal=33%
c2	MIKKELSEN_MCV6_ICP_WITH_H3K27ME3	72	0.443928	1.52312	0.0350877	0.163829	1	5537	tags=54%, list=30%, signal=77%
c2	GAUSSMANN_MLL_AF4_FUSION_TARGETS_G_DN	32	0.43603	1.52269	0.0467836	0.164035	1	2844	tags=31%, list=15%, signal=37%
c2	BIOCARTA_AMI_PATHWAY	20	0.670781	1.52007	0.0482625	0.166116	1	5129	tags=80%, list=27%, signal=110%
c2	REACTOME_NEGATIVE_REGULATION_OF_THE_PI3K_AKT_NETWORK	109	0.365357	1.51911	0.0286885	0.166745	1	3352	tags=28%, list=18%, signal=33%
c2	MEISSNER_BRAIN_HCP_WITH_H3K4ME2_AND_H3K27ME3	57	0.404156	1.51773	0.0396825	0.167096	1	2107	tags=26%, list=11%, signal=30%
c2	HUMMEL_BURKITTS_LYMPHOMA_UP	38	0.436655	1.51493	0.0472441	0.169202	1	2068	tags=34%, list=11%, signal=38%
c2	ZHAN_MULTIPLE_MYELOMA_CD1_UP	45	0.421929	1.51139	0.027833	0.172022	1	4099	tags=38%, list=22%, signal=48%
c2	CASTELLANO_NRAS_TARGETS_UP	69	0.382073	1.50865	0.0431373	0.174523	1	2492	tags=26%, list=13%, signal=30%
c2	GAUSSMANN_MLL_AF4_FUSION_TARGETS_E_DN	22	0.483884	1.50673	0.0467836	0.175697	1	3275	tags=32%, list=18%, signal=39%
c2	ZHOU_INFLAMMATORY_RESPONSE_LIVE_UP	407	0.335217	1.5045	0.0217391	0.177645	1	3701	tags=29%, list=20%, signal=35%
c2	MIYAGAWA_TARGETS_OF_EWSR1_ETS_FUSIONS_UP	257	0.334144	1.5025	0.0135397	0.177957	1	3188	tags=28%, list=17%, signal=34%
c2	HOOI_ST7_TARGETS_DN	108	0.354758	1.50335	0.0302457	0.178098	1	2729	tags=26%, list=15%, signal=30%
c2	PID_SHP2_PATHWAY	57	0.422708	1.50075	0.0474308	0.178973	1	4458	tags=42%, list=24%, signal=55%
c2	YORDY_RECIPROCAL_REGULATION_BY_ETS1_AND_SP100_DN	67	0.370323	1.49923	0.0294118	0.179513	1	2770	tags=24%, list=15%, signal=28%
c2	IWANAGA_CARCINOGENESIS_BY_KRAS_DN	116	0.351238	1.49935	0.0367505	0.17987	1	3774	tags=33%, list=20%, signal=41%
c2	LIN_NPAS4_TARGETS_DN	65	0.391152	1.49958	0.0236686	0.17987	1	3872	tags=40%, list=21%, signal=50%
c2	REACTOME_REGULATION_OF_INSULIN_SECRETION	76	0.426255	1.49823	0.0427184	0.180092	1	4823	tags=45%, list=26%, signal=60%
c2	LE_EGR2_TARGETS_DN	104	0.381646	1.49517	0.0410156	0.182709	1	3349	tags=31%, list=18%, signal=37%
c2	MCBRYAN_PUBERTAL_BREAST_3_4WK_UP	198	0.336121	1.4941	0.0261569	0.183304	1	1835	tags=22%, list=10%, signal=24%
c2	REACTOME_OPIOID_SIGNALLING	86	0.398852	1.48746	0.0451866	0.188414	1	3573	tags=37%, list=19%, signal=46%
c2	VERHAAK_GLIOBLASTOMA_CLASSICAL	157	0.357757	1.4847	0.0495049	0.189789	1	2921	tags=27%, list=16%, signal=31%
c2	ALCALAY_AML_BY_NPM1_LOCALIZATION_UP	137	0.343518	1.4838	0.0327553	0.190201	1	3982	tags=31%, list=21%, signal=40%
c2	PILON_KLF1_TARGETS_UP	471	0.322102	1.47954	0.0299625	0.192962	1	2741	tags=22%, list=15%, signal=25%
c2	LEIN_CEREBELLUM_MARKERS	84	0.367811	1.47896	0.0277778	0.193049	1	2657	tags=26%, list=14%, signal=30%
c2	KONDO_PROSTATE_CANCER_HCP_WITH_H3K27ME3	92	0.347669	1.47899	0.015625	0.193268	1	3725	tags=35%, list=20%, signal=43%
c2	BRIDEAU_IMPRINTED_GENES	61	0.389647	1.47647	0.028463	0.194223	1	4077	tags=36%, list=22%, signal=46%
c2	GRYDER_PAX3FOXO1_ENHANCERS_KO_DOWN	430	0.324777	1.47704	0.0496032	0.194366	1	3200	tags=27%, list=17%, signal=32%
c2	HU_GENOTOXIN_ACTION_DIRECT_VS_INDIRECT_4HR	38	0.40081	1.47356	0.0476191	0.196119	1	2989	tags=24%, list=16%, signal=28%
c2	REACTOME_AQUAPORIN_MEDIATED_TRANSPORT	51	0.405681	1.47259	0.0434783	0.196639	1	3573	tags=37%, list=19%, signal=46%
c2	LEIN_MEDULLA_MARKERS	83	0.338308	1.47138	0.0425101	0.197222	1	4671	tags=36%, list=25%, signal=48%
c2	DELACROIX_RARG_BOUND_MEF	356	0.318694	1.46958	0.0334728	0.197931	1	2597	tags=20%, list=14%, signal=23%
c2	KOYAMA_SEMA3B_TARGETS_UP	245	0.311817	1.46889	0.031185	0.197962	1	2203	tags=19%, list=12%, signal=21%
c2	CHYLA_CBFA2T3_TARGETS_UP	366	0.340455	1.46915	0.0484848	0.198156	1	3688	tags=34%, list=20%, signal=42%
c2	REACTOME_ACTIVATION_OF_NMDA_RECEPTORS_AND_POSTSYNAPTIC_EVENTS	92	0.35329	1.46697	0.0185874	0.199288	1	3626	tags=36%, list=19%, signal=44%
c2	MIKKELSEN_NPC_HCP_WITH_H3K27ME3	335	0.356163	1.46113	0.0378788	0.20394	1	4007	tags=35%, list=21%, signal=43%
c2	REACTOME_SIALIC_ACID_METABOLISM	33	0.415188	1.46074	0.0451866	0.204152	1	3260	tags=33%, list=17%, signal=40%
c2	KAYO_AGING_MUSCLE_UP	229	0.302891	1.4566	0.00787402	0.20749	1	3253	tags=27%, list=17%, signal=32%
c2	REN_ALVEOLAR_RHABDOMYOSARCOMA_UP	99	0.379042	1.45624	0.0405405	0.207619	1	3778	tags=32%, list=20%, signal=40%
c2	FIGUEROA_AML_METHYLATION_CLUSTER_3_UP	157	0.313907	1.4537	0.0238569	0.209524	1	3243	tags=27%, list=17%, signal=33%
c2	CHEN_NEUROBLASTOMA_COPY_NUMBER_GAINS	48	0.385688	1.44937	0.0478927	0.212696	1	2884	tags=27%, list=15%, signal=32%
c2	PEDRIOLI_MIR31_TARGETS_UP	200	0.300093	1.44736	0.00954198	0.214129	1	3310	tags=25%, list=18%, signal=30%
c2	BENPORATH_OCT4_TARGETS	285	0.30464	1.44451	0.0332681	0.215152	1	2363	tags=20%, list=13%, signal=23%
c2	DURAND_STROMA_NS_UP	164	0.310819	1.44281	0.0323887	0.215544	1	3572	tags=32%, list=19%, signal=39%
c2	ZHONG_RESPONSE_TO_AZACITIDINE_AND_TSA_UP	182	0.32873	1.44145	0.027668	0.216825	1	4114	tags=31%, list=22%, signal=39%
c2	BROWNE_HCMV_INFECTION_14HR_DN	280	0.302131	1.43662	0.0338645	0.220733	1	3464	tags=29%, list=19%, signal=35%
c2	OUILLETTE_CLL_13Q14_DELETION_DN	52	0.357757	1.4321	0.0478927	0.223262	1	3149	tags=29%, list=17%, signal=35%
c2	BENPORATH_NOS_TARGETS	174	0.318969	1.4324	0.0378486	0.223467	1	2076	tags=19%, list=11%, signal=21%
c2	ROPERO_HDAC2_TARGETS	100	0.31713	1.43046	0.0156863	0.2238	1	3156	tags=28%, list=17%, signal=34%
c2	REACTOME_NUCLEAR_SIGNALING_BY_ERBB4	32	0.396454	1.4298	0.0434783	0.224032	1	2678	tags=28%, list=14%, signal=33%
c2	YAUCH_HEDGEHOG_SIGNALING_PARACRINE_DN	227	0.33617	1.43075	0.0373134	0.224222	1	4399	tags=33%, list=24%, signal=43%
c2	SHETH_LIVER_CANCER_VS_TXNIP_LOSS_PAM4	276	0.306234	1.40806	0.041502	0.240699	1	2512	tags=21%, list=13%, signal=24%
c2	MULLIGHAN_MLL_SIGNATURE_2_DN	270	0.290637	1.40193	0.046875	0.244583	1	2421	tags=20%, list=13%, signal=23%
c2	MATZUK_SPERMATOZOA	109	0.315226	1.39701	0.0438931	0.248477	1	3409	tags=26%, list=18%, signal=31%
c5	GO_EXTRACELLULAR_STRUCTURE_ORGANIZATION	411	0.603617	2.3093	<0.01	0.000369194	0.001	2192	tags=39%, list=12%, signal=43%
c5	GO_INTEGRIN_BINDING	120	0.648205	2.31766	<0.01	0.000461493	0.001	2487	tags=43%, list=13%, signal=50%
c5	GO_EXTRACELLULAR_MATRIX_COMPONENT	49	0.815429	2.2662	<0.01	0.000584983	0.004	1602	tags=63%, list=9%, signal=69%
c5	GO_COLLAGEN_BINDING	65	0.740186	2.36982	<0.01	0.000615324	0.001	1363	tags=46%, list=7%, signal=50%
c5	GO_CARTILAGE_DEVELOPMENT	198	0.582302	2.27743	<0.01	0.000626552	0.003	2161	tags=37%, list=12%, signal=42%
c5	GO_COLLAGEN_FIBRIL_ORGANIZATION	49	0.79765	2.27075	<0.01	0.000658106	0.004	1418	tags=57%, list=8%, signal=62%
c5	GO_COLLAGEN_TRIMER	86	0.725945	2.28068	<0.01	0.000730977	0.003	2660	tags=57%, list=14%, signal=66%
c5	GO_GLYCOSAMINOGLYCAN_BINDING	210	0.583238	2.24936	<0.01	0.00114786	0.008	3555	tags=47%, list=19%, signal=57%
c5	GO_POSITIVE_REGULATION_OF_PATHWAY_RESTRICTED_SMAD_PROTEIN_PHOSPHORYLATION	44	0.652748	2.25169	<0.01	0.00126264	0.008	2445	tags=48%, list=13%, signal=55%
c5	GO_CHONDROCYTE_DIFFERENTIATION	116	0.610716	2.22914	<0.01	0.00261994	0.017	2110	tags=42%, list=11%, signal=47%
c5	GO_CONNECTIVE_TISSUE_DEVELOPMENT	256	0.552204	2.22955	<0.01	0.00283826	0.017	2233	tags=36%, list=12%, signal=40%
c5	GO_ENDODERM_FORMATION	50	0.638124	2.20715	<0.01	0.00329907	0.024	1394	tags=36%, list=7%, signal=39%
c5	GO_HEPARIN_BINDING	154	0.588716	2.21089	<0.01	0.0034362	0.024	2807	tags=42%, list=15%, signal=48%
c5	GO_POSITIVE_REGULATION_OF_OSSIFICATION	80	0.592477	2.20359	<0.01	0.00369422	0.029	2825	tags=40%, list=15%, signal=47%
c5	GO_GROWTH_FACTOR_BINDING	130	0.603129	2.1794	<0.01	0.00457041	0.042	2155	tags=42%, list=12%, signal=47%
c5	GO_BASEMENT_MEMBRANE	92	0.659005	2.18432	<0.01	0.00472826	0.042	1976	tags=46%, list=11%, signal=51%
c5	GO_PATHWAY_RESTRICTED_SMAD_PROTEIN_PHOSPHORYLATION	60	0.607296	2.17274	<0.01	0.0048902	0.046	2691	tags=47%, list=14%, signal=54%
c5	GO_NEGATIVE_REGULATION_OF_BMP_SIGNALING_PATHWAY	46	0.639197	2.15847	<0.01	0.00630459	0.058	3241	tags=54%, list=17%, signal=66%
c5	GO_NEGATIVE_REGULATION_OF_SYNAPTIC_TRANSMISSION	69	0.553493	2.10959	<0.01	0.00711892	0.124	3479	tags=48%, list=19%, signal=59%
c5	GO_GLOMERULUS_DEVELOPMENT	60	0.647437	2.14572	<0.01	0.00716824	0.07	2634	tags=47%, list=14%, signal=54%
c5	GO_OSSIFICATION	366	0.48198	2.14742	<0.01	0.00717082	0.066	3071	tags=36%, list=16%, signal=42%
c5	GO_MUCOPOLYSACCHARIDE_METABOLIC_PROCESS	20	0.740973	2.10974	<0.01	0.00730626	0.124	1858	tags=40%, list=10%, signal=44%
c5	GO_ENDOPLASMIC_RETICULUM_LUMEN	301	0.530525	2.11067	<0.01	0.00734851	0.123	1672	tags=28%, list=9%, signal=30%
c5	GO_REGULATION_OF_CHONDROCYTE_DIFFERENTIATION	46	0.640538	2.13847	<0.01	0.00754246	0.078	2056	tags=48%, list=11%, signal=54%
c5	GO_REGULATION_OF_CELLULAR_RESPONSE_TO_GROWTH_FACTOR_STIMULUS	256	0.516761	2.14128	<0.01	0.0075472	0.074	3241	tags=40%, list=17%, signal=48%
c5	GO_CELL_SUBSTRATE_ADHESION	329	0.508241	2.11082	<0.01	0.00755263	0.123	3042	tags=39%, list=16%, signal=45%
c5	GO_MUSCLE_ORGAN_DEVELOPMENT	374	0.485419	2.11397	<0.01	0.00759231	0.118	2729	tags=32%, list=15%, signal=36%
c5	GO_REGULATION_OF_MYOBLAST_DIFFERENTIATION	52	0.604651	2.10346	<0.01	0.00766723	0.131	2243	tags=38%, list=12%, signal=44%
c5	GO_CARTILAGE_MORPHOGENESIS	29	0.724812	2.11189	<0.01	0.00768434	0.123	3644	tags=66%, list=19%, signal=81%
c5	GO_REGULATION_OF_SYNAPTIC_TRANSMISSION_GLUTAMATERGIC	68	0.607435	2.12015	<0.01	0.00773339	0.111	3254	tags=53%, list=17%, signal=64%
c5	GO_BONE_DEVELOPMENT	207	0.512971	2.10129	<0.01	0.0077524	0.136	3044	tags=36%, list=16%, signal=43%
c5	GO_OUTFLOW_TRACT_MORPHOGENESIS	76	0.600486	2.11513	<0.01	0.00776402	0.117	3335	tags=50%, list=18%, signal=61%
c5	GO_REGULATION_OF_BMP_SIGNALING_PATHWAY	80	0.571203	2.10397	<0.01	0.00778269	0.13	3241	tags=45%, list=17%, signal=54%
c5	GO_EXTRACELLULAR_MATRIX_STRUCTURAL_CONSTITUENT_CONFERRING_TENSILE_STRENGTH	41	0.804916	2.13211	<0.01	0.00780434	0.089	1602	tags=66%, list=9%, signal=72%
c5	GO_RENAL_SYSTEM_DEVELOPMENT	291	0.476661	2.09694	<0.01	0.0078288	0.147	3010	tags=33%, list=16%, signal=38%
c5	GO_ORGAN_GROWTH	172	0.507783	2.09934	<0.01	0.0078321	0.141	2825	tags=35%, list=15%, signal=41%
c5	GO_G_PROTEIN_COUPLED_RECEPTOR_SIGNALING_PATHWAY_COUPLED_TO_CYCLIC_NUCLEOTIDE_SECOND_MESSENGER	233	0.538319	2.09309	<0.01	0.0078464	0.156	3582	tags=43%, list=19%, signal=52%
c5	GO_FRIZZLED_BINDING	39	0.63366	2.09528	<0.01	0.00785456	0.15	2807	tags=36%, list=15%, signal=42%
c5	GO_NEGATIVE_REGULATION_OF_NEURON_PROJECTION_DEVELOPMENT	146	0.501411	2.11671	<0.01	0.00786802	0.114	2987	tags=38%, list=16%, signal=45%
c5	GO_MESENCHYME_DEVELOPMENT	263	0.514595	2.09405	<0.01	0.00787544	0.153	3415	tags=41%, list=18%, signal=50%
c5	GO_EXTRACELLULAR_MATRIX_BINDING	54	0.64876	2.12916	<0.01	0.00787627	0.091	1590	tags=41%, list=8%, signal=44%
c5	GO_FIBRONECTIN_BINDING	25	0.770895	2.09798	<0.01	0.00788306	0.144	1368	tags=64%, list=7%, signal=69%
c5	GO_SARCOLEMMA	136	0.587787	2.12606	<0.01	0.00790544	0.094	2558	tags=45%, list=14%, signal=52%
c5	GO_EXTRACELLULAR_MATRIX_STRUCTURAL_CONSTITUENT_CONFERRING_COMPRESSION_RESISTANCE	21	0.755632	2.12094	<0.01	0.00795543	0.11	1943	tags=48%, list=10%, signal=53%
c5	GO_REGULATION_OF_TRANSMEMBRANE_RECEPTOR_PROTEIN_SERINE_THREONINE_KINASE_SIGNALING_PATHWAY	215	0.491272	2.08904	<0.01	0.00798714	0.166	2809	tags=34%, list=15%, signal=40%
c5	GO_OVULATION_CYCLE	67	0.569457	2.12178	<0.01	0.00804095	0.108	2569	tags=40%, list=14%, signal=47%
c5	GO_PRESYNAPSE_ORGANIZATION	46	0.608518	2.08968	<0.01	0.00807935	0.165	2686	tags=43%, list=14%, signal=51%
c5	GO_GABA_ERGIC_SYNAPSE	72	0.575334	2.08717	<0.01	0.0080801	0.171	3395	tags=44%, list=18%, signal=54%
c5	GO_REGULATION_OF_CARTILAGE_DEVELOPMENT	62	0.610887	2.12272	<0.01	0.0082425	0.107	2110	tags=45%, list=11%, signal=51%
c5	GO_REGULATION_OF_OSSIFICATION	180	0.512714	2.08251	<0.01	0.00860985	0.186	3148	tags=38%, list=17%, signal=46%
c5	GO_METALLOENDOPEPTIDASE_INHIBITOR_ACTIVITY	15	0.797131	2.08063	<0.01	0.00869769	0.189	1473	tags=60%, list=8%, signal=65%
c5	GO_NEGATIVE_REGULATION_OF_CELLULAR_RESPONSE_TO_GROWTH_FACTOR_STIMULUS	141	0.52101	2.08319	<0.01	0.00869823	0.185	3133	tags=40%, list=17%, signal=47%
c5	GO_REGULATION_OF_EPITHELIAL_TO_MESENCHYMAL_TRANSITION	83	0.544992	2.07526	<0.01	0.00901754	0.2	1853	tags=33%, list=10%, signal=36%
c5	GO_INTRINSIC_COMPONENT_OF_POSTSYNAPTIC_SPECIALIZATION_MEMBRANE	77	0.584671	2.07688	<0.01	0.00908624	0.197	4532	tags=55%, list=24%, signal=72%
c5	GO_INTRINSIC_COMPONENT_OF_POSTSYNAPTIC_MEMBRANE	122	0.570261	2.07542	<0.01	0.00916052	0.199	4532	tags=53%, list=24%, signal=70%
c5	GO_DIGESTIVE_TRACT_MORPHOGENESIS	48	0.597002	2.07615	0.0020202	0.00918284	0.199	1419	tags=31%, list=8%, signal=34%
c5	GO_PROTEOGLYCAN_BINDING	36	0.65393	2.07245	<0.01	0.00941363	0.208	2735	tags=47%, list=15%, signal=55%
c5	GO_NEGATIVE_REGULATION_OF_CELL_MOTILITY	261	0.497901	2.06684	<0.01	0.0101408	0.223	3102	tags=38%, list=17%, signal=45%
c5	GO_ARTERY_DEVELOPMENT	84	0.603532	2.05694	<0.01	0.0104649	0.246	3334	tags=48%, list=18%, signal=58%
c5	GO_MUSCLE_CELL_MIGRATION	78	0.560405	2.06122	<0.01	0.0105095	0.235	2953	tags=45%, list=16%, signal=53%
c5	GO_NEURON_PROJECTION_MEMBRANE	59	0.585297	2.06337	<0.01	0.0105224	0.23	4725	tags=51%, list=25%, signal=68%
c5	GO_POSTSYNAPTIC_MEMBRANE	318	0.497835	2.05894	<0.01	0.0105232	0.239	3489	tags=41%, list=19%, signal=49%
c5	GO_POSITIVE_REGULATION_OF_EPITHELIAL_TO_MESENCHYMAL_TRANSITION	47	0.609573	2.05786	<0.01	0.0105793	0.244	1695	tags=34%, list=9%, signal=37%
c5	GO_LEARNING	141	0.510956	2.05522	<0.01	0.0105824	0.25	3254	tags=40%, list=17%, signal=48%
c5	GO_SMAD_PROTEIN_SIGNAL_TRANSDUCTION	64	0.549634	2.05969	<0.01	0.0105994	0.237	2445	tags=39%, list=13%, signal=45%
c5	GO_MESENCHYMAL_CELL_DIFFERENTIATION	207	0.499507	2.06143	<0.01	0.0106625	0.235	2985	tags=37%, list=16%, signal=43%
c5	GO_NEURON_RECOGNITION	47	0.628193	2.04917	<0.01	0.0107466	0.268	3443	tags=55%, list=18%, signal=68%
c5	GO_NEGATIVE_REGULATION_OF_CARTILAGE_DEVELOPMENT	26	0.703485	2.04975	0.00200401	0.0107478	0.264	2056	tags=58%, list=11%, signal=65%
c5	GO_NEGATIVE_REGULATION_OF_TRANSMEMBRANE_RECEPTOR_PROTEIN_SERINE_THREONINE_KINASE_SIGNALING_PATHWAY	109	0.530868	2.04999	<0.01	0.0108677	0.264	2809	tags=38%, list=15%, signal=44%
c5	GO_SMOOTH_MUSCLE_CONTRACTION	100	0.579945	2.04701	<0.01	0.0108849	0.27	2565	tags=40%, list=14%, signal=46%
c5	GO_UROGENITAL_SYSTEM_DEVELOPMENT	328	0.457371	2.05018	<0.01	0.0109825	0.263	2262	tags=27%, list=12%, signal=31%
c5	GO_NEPHRON_DEVELOPMENT	141	0.517834	2.05032	<0.01	0.0111416	0.263	2196	tags=30%, list=12%, signal=34%
c5	GO_STEROID_HORMONE_SECRETION	22	0.698212	2.04388	<0.01	0.011303	0.277	2115	tags=41%, list=11%, signal=46%
c5	GO_NEGATIVE_REGULATION_OF_CELL_PROJECTION_ORGANIZATION	173	0.468502	2.04178	<0.01	0.0113039	0.285	2987	tags=36%, list=16%, signal=42%
c5	GO_SULFUR_COMPOUND_CATABOLIC_PROCESS	47	0.57252	2.04021	<0.01	0.0113874	0.294	875	tags=23%, list=5%, signal=24%
c5	GO_POSITIVE_REGULATION_OF_SYNAPTIC_TRANSMISSION	166	0.518011	2.04188	<0.01	0.0114419	0.285	3515	tags=43%, list=19%, signal=53%
c5	GO_ADENYLATE_CYCLASE_INHIBITING_G_PROTEIN_COUPLED_RECEPTOR_SIGNALING_PATHWAY	82	0.575243	2.0317	<0.01	0.0119667	0.316	4169	tags=51%, list=22%, signal=66%
c5	GO_REGULATION_OF_TRANS_SYNAPTIC_SIGNALING	425	0.4772	2.03001	<0.01	0.0119926	0.322	3546	tags=40%, list=19%, signal=48%
c5	GO_INTRINSIC_COMPONENT_OF_SYNAPTIC_MEMBRANE	166	0.544234	2.03053	<0.01	0.0120215	0.319	4564	tags=51%, list=24%, signal=67%
c5	GO_CHONDROITIN_SULFATE_PROTEOGLYCAN_METABOLIC_PROCESS	37	0.643336	2.03179	<0.01	0.0121091	0.316	2689	tags=46%, list=14%, signal=54%
c5	GO_ENDODERM_DEVELOPMENT	74	0.530157	2.03206	<0.01	0.0121899	0.314	1887	tags=31%, list=10%, signal=34%
c5	GO_REGULATION_OF_OSTEOBLAST_DIFFERENTIATION	109	0.526385	2.03285	<0.01	0.0122158	0.31	2953	tags=39%, list=16%, signal=45%
c5	GO_SKELETAL_SYSTEM_MORPHOGENESIS	232	0.484084	2.03362	<0.01	0.0122918	0.309	3530	tags=37%, list=19%, signal=45%
c5	GO_NEUROMUSCULAR_JUNCTION	76	0.556249	2.03386	<0.01	0.0124197	0.309	2953	tags=42%, list=16%, signal=50%
c5	GO_MUSCLE_CONTRACTION	341	0.499454	2.0345	<0.01	0.0124781	0.308	2768	tags=38%, list=15%, signal=44%
c5	GO_POSITIVE_REGULATION_OF_BONE_MINERALIZATION	36	0.617893	2.02206	<0.01	0.0126649	0.349	2445	tags=39%, list=13%, signal=45%
c5	GO_SYNAPTIC_TRANSMISSION_GLUTAMATERGIC	91	0.570406	2.02214	<0.01	0.0128011	0.349	3262	tags=48%, list=17%, signal=58%
c5	GO_SYNAPTIC_MEMBRANE	424	0.480055	2.01398	<0.01	0.0128481	0.371	3489	tags=39%, list=19%, signal=47%
c5	GO_MUSCLE_TISSUE_DEVELOPMENT	373	0.454185	2.02549	<0.01	0.0128805	0.339	3566	tags=35%, list=19%, signal=43%
c5	GO_SMOOTH_MUSCLE_CELL_MIGRATION	65	0.574148	2.02278	<0.01	0.0128895	0.349	2953	tags=48%, list=16%, signal=56%
c5	GO_CELLULAR_RESPONSE_TO_VITAMIN	30	0.578158	2.01421	0.00192678	0.0129087	0.369	2624	tags=37%, list=14%, signal=43%
c5	GO_SUBSTRATE_DEPENDENT_CELL_MIGRATION	28	0.632172	2.01869	0.00197239	0.0129268	0.356	1272	tags=36%, list=7%, signal=38%
c5	GO_MUSCLE_ORGAN_MORPHOGENESIS	82	0.521953	2.02461	<0.01	0.0129631	0.341	4149	tags=48%, list=22%, signal=61%
c5	GO_FIBROBLAST_GROWTH_FACTOR_RECEPTOR_BINDING	26	0.694393	2.02319	<0.01	0.0129669	0.349	3352	tags=50%, list=18%, signal=61%
c5	GO_REGULATION_OF_POSTSYNAPTIC_MEMBRANE_POTENTIAL	139	0.53129	2.01745	<0.01	0.012978	0.359	4566	tags=51%, list=24%, signal=67%
c5	GO_CARDIAC_CHAMBER_MORPHOGENESIS	124	0.502832	2.01607	<0.01	0.0129867	0.364	3335	tags=44%, list=18%, signal=53%
c5	GO_MESENCHYME_MORPHOGENESIS	49	0.636985	2.01511	<0.01	0.0129885	0.365	3334	tags=55%, list=18%, signal=67%
c5	GO_CYCLIC_NUCLEOTIDE_PHOSPHODIESTERASE_ACTIVITY	26	0.66246	2.01446	0.00203252	0.0130244	0.369	2566	tags=54%, list=14%, signal=62%
c5	GO_CELL_MATRIX_ADHESION	215	0.516094	2.01909	<0.01	0.0130339	0.356	3042	tags=40%, list=16%, signal=48%
c5	GO_DENDRITE_MEMBRANE	40	0.626935	2.02329	<0.01	0.0130834	0.348	4709	tags=52%, list=25%, signal=70%
c5	GO_NEGATIVE_REGULATION_OF_CAMP_MEDIATED_SIGNALING	23	0.674921	2.01756	<0.01	0.0131032	0.359	2565	tags=57%, list=14%, signal=65%
c5	GO_REGULATION_OF_SMOOTH_MUSCLE_CONTRACTION	59	0.592534	2.01608	<0.01	0.0131179	0.364	2539	tags=44%, list=14%, signal=51%
c5	GO_FORMATION_OF_PRIMARY_GERM_LAYER	113	0.519951	2.00911	<0.01	0.0135032	0.38	3032	tags=38%, list=16%, signal=45%
c5	GO_REGULATION_OF_MORPHOGENESIS_OF_A_BRANCHING_STRUCTURE	55	0.569858	2.00817	<0.01	0.0135303	0.385	2209	tags=36%, list=12%, signal=41%
c5	GO_NEGATIVE_REGULATION_OF_CELL_DEVELOPMENT	317	0.450308	2.00756	<0.01	0.0135559	0.386	2921	tags=32%, list=16%, signal=37%
c5	GO_NEGATIVE_REGULATION_OF_LOCOMOTION	308	0.463966	2.00313	<0.01	0.013744	0.4	3049	tags=36%, list=16%, signal=42%
c5	GO_ARTERY_MORPHOGENESIS	61	0.607787	2.00209	<0.01	0.0138227	0.403	3334	tags=46%, list=18%, signal=56%
c5	GO_MUSCLE_SYSTEM_PROCESS	429	0.479898	2.00576	<0.01	0.0138368	0.393	2768	tags=36%, list=15%, signal=42%
c5	GO_TRANSMEMBRANE_RECEPTOR_PROTEIN_SERINE_THREONINE_KINASE_SIGNALING_PATHWAY	317	0.448834	2.00319	<0.01	0.0138433	0.4	2809	tags=31%, list=15%, signal=35%
c5	GO_MYOTUBE_DIFFERENTIATION	94	0.529735	2.00445	<0.01	0.0138907	0.396	4296	tags=47%, list=23%, signal=60%
c5	GO_OVULATION_CYCLE_PROCESS	46	0.56787	2.00358	<0.01	0.0139341	0.398	2569	tags=41%, list=14%, signal=48%
c5	GO_POSITIVE_REGULATION_OF_PROTEIN_KINASE_B_SIGNALING	162	0.455384	1.99809	<0.01	0.0142679	0.418	4198	tags=40%, list=22%, signal=50%
c5	GO_REGULATION_OF_CATION_CHANNEL_ACTIVITY	164	0.503271	1.99867	<0.01	0.0143022	0.417	3254	tags=41%, list=17%, signal=50%
c5	GO_CALCIUM_CHANNEL_REGULATOR_ACTIVITY	45	0.566687	1.99722	<0.01	0.0143063	0.421	1945	tags=31%, list=10%, signal=35%
c5	GO_COGNITION	285	0.454548	1.99872	<0.01	0.0144277	0.417	3623	tags=38%, list=19%, signal=47%
c5	GO_RESPONSE_TO_TRANSFORMING_GROWTH_FACTOR_BETA	237	0.46189	1.99607	<0.01	0.0144403	0.425	2809	tags=32%, list=15%, signal=37%
c5	GO_NEGATIVE_REGULATION_OF_EMBRYONIC_DEVELOPMENT	26	0.67985	1.99472	<0.01	0.0146199	0.437	3334	tags=65%, list=18%, signal=79%
c5	GO_NEURON_SPINE	156	0.453868	1.99472	<0.01	0.0147428	0.437	2700	tags=32%, list=14%, signal=37%
c5	GO_REGULATION_OF_METAL_ION_TRANSPORT	363	0.44486	1.99165	<0.01	0.0151228	0.452	3604	tags=39%, list=19%, signal=47%
c5	GO_MUSCLE_CELL_DIFFERENTIATION	327	0.455632	1.99217	<0.01	0.0151708	0.451	3633	tags=37%, list=19%, signal=45%
c5	GO_SYNAPTIC_TRANSMISSION_GABAERGIC	44	0.580988	1.98854	<0.01	0.0151968	0.462	3395	tags=48%, list=18%, signal=58%
c5	GO_REGULATION_OF_CATION_TRANSMEMBRANE_TRANSPORT	316	0.452639	1.98752	<0.01	0.0152591	0.466	3254	tags=38%, list=17%, signal=45%
c5	GO_EXTRACELLULAR_MATRIX_ASSEMBLY	25	0.717055	1.98877	<0.01	0.0152819	0.459	1495	tags=52%, list=8%, signal=56%
c5	GO_CONTRACTILE_FIBER	226	0.526367	1.9894	<0.01	0.0153173	0.458	2953	tags=40%, list=16%, signal=47%
c5	GO_NEGATIVE_REGULATION_OF_FAT_CELL_DIFFERENTIATION	45	0.541499	1.98947	<0.01	0.0154261	0.457	3413	tags=42%, list=18%, signal=52%
c5	GO_CHONDROITIN_SULFATE_PROTEOGLYCAN_BIOSYNTHETIC_PROCESS	31	0.651801	1.98265	0.00200401	0.0156817	0.481	2689	tags=48%, list=14%, signal=56%
c5	GO_SULFUR_COMPOUND_BINDING	232	0.450361	1.97583	<0.01	0.015692	0.499	3352	tags=36%, list=18%, signal=44%
c5	GO_RESPIRATORY_SYSTEM_DEVELOPMENT	193	0.467016	1.97625	<0.01	0.0157234	0.498	3235	tags=32%, list=17%, signal=38%
c5	GO_REGULATION_OF_SYNAPSE_ASSEMBLY	107	0.532243	1.98275	<0.01	0.0157873	0.481	4459	tags=53%, list=24%, signal=70%
c5	GO_POSITIVE_REGULATION_OF_OSTEOBLAST_DIFFERENTIATION	56	0.557977	1.97647	<0.01	0.015796	0.497	2825	tags=36%, list=15%, signal=42%
c5	GO_AMINOGLYCAN_METABOLIC_PROCESS	132	0.516791	1.97494	<0.01	0.0158126	0.503	2794	tags=33%, list=15%, signal=39%
c5	GO_CARDIAC_VENTRICLE_MORPHOGENESIS	70	0.531179	1.98342	<0.01	0.0158738	0.48	3324	tags=46%, list=18%, signal=55%
c5	GO_CARDIAC_MUSCLE_TISSUE_DEVELOPMENT	202	0.456653	1.9771	<0.01	0.0158763	0.495	3546	tags=36%, list=19%, signal=44%
c5	GO_AMYLOID_BETA_BINDING	76	0.53493	1.98281	<0.01	0.015893	0.481	4431	tags=55%, list=24%, signal=72%
c5	GO_PLATELET_ALPHA_GRANULE	91	0.566199	1.97649	<0.01	0.0159064	0.497	2772	tags=42%, list=15%, signal=49%
c5	GO_DERMATAN_SULFATE_PROTEOGLYCAN_BIOSYNTHETIC_PROCESS	15	0.790838	1.97286	<0.01	0.0159091	0.509	2458	tags=67%, list=13%, signal=77%
c5	GO_BONE_MINERALIZATION	109	0.497055	1.98374	<0.01	0.0159387	0.48	2624	tags=33%, list=14%, signal=38%
c5	GO_TRABECULA_MORPHOGENESIS	48	0.574787	1.97728	0.00204082	0.0159481	0.495	3032	tags=42%, list=16%, signal=50%
c5	GO_REGULATION_OF_SYNAPTIC_TRANSMISSION_GABAERGIC	31	0.615875	1.97351	<0.01	0.0159811	0.508	3211	tags=52%, list=17%, signal=62%
c5	GO_POSITIVE_REGULATION_OF_MUSCLE_CELL_DIFFERENTIATION	84	0.503165	1.97769	<0.01	0.0159834	0.494	3633	tags=37%, list=19%, signal=46%
c5	GO_POTASSIUM_CHANNEL_COMPLEX	98	0.565427	1.97198	<0.01	0.0160017	0.511	4173	tags=57%, list=22%, signal=73%
c5	GO_ROOF_OF_MOUTH_DEVELOPMENT	88	0.520445	1.9729	0.002	0.0160022	0.509	2445	tags=35%, list=13%, signal=40%
c5	GO_POSITIVE_REGULATION_OF_SYNAPTIC_TRANSMISSION_GLUTAMATERGIC	32	0.65933	1.98009	<0.01	0.0160239	0.487	3254	tags=63%, list=17%, signal=76%
c5	GO_LYMPHANGIOGENESIS	16	0.748699	1.96645	<0.01	0.0160449	0.535	2867	tags=69%, list=15%, signal=81%
c5	GO_NEGATIVE_REGULATION_OF_ION_TRANSPORT	140	0.455491	1.97919	<0.01	0.0160909	0.49	3109	tags=35%, list=17%, signal=42%
c5	GO_SYNAPTIC_VESICLE_CLUSTERING	15	0.777125	1.9714	<0.01	0.0160949	0.514	3104	tags=67%, list=17%, signal=80%
c5	GO_COLLAGEN_CATABOLIC_PROCESS	46	0.63139	1.97769	0.00584795	0.0160984	0.494	1682	tags=35%, list=9%, signal=38%
c5	GO_CARDIOCYTE_DIFFERENTIATION	139	0.459881	1.96862	<0.01	0.0161078	0.527	3546	tags=37%, list=19%, signal=46%
c5	GO_STRIATED_MUSCLE_CELL_DIFFERENTIATION	254	0.456569	1.96667	<0.01	0.0161104	0.535	3633	tags=37%, list=19%, signal=45%
c5	GO_POSITIVE_REGULATION_OF_ENDOTHELIAL_CELL_MIGRATION	93	0.531027	1.97864	<0.01	0.0161165	0.492	2141	tags=33%, list=11%, signal=37%
c5	GO_HEART_PROCESS	275	0.466515	1.9802	<0.01	0.0161282	0.487	3601	tags=44%, list=19%, signal=53%
c5	GO_CYCLIC_NUCLEOTIDE_MEDIATED_SIGNALING	202	0.495577	1.97805	<0.01	0.0161499	0.494	5060	tags=53%, list=27%, signal=72%
c5	GO_MUSCLE_CELL_DEVELOPMENT	165	0.477539	1.96887	<0.01	0.016153	0.526	2611	tags=33%, list=14%, signal=38%
c5	GO_NEGATIVE_REGULATION_OF_NEURON_DIFFERENTIATION	216	0.461062	1.96751	<0.01	0.0161639	0.533	2987	tags=33%, list=16%, signal=39%
c5	GO_PHAGOCYTOSIS_RECOGNITION	16	0.731019	1.98048	<0.01	0.0161736	0.486	2706	tags=50%, list=14%, signal=58%
c5	GO_AORTIC_VALVE_DEVELOPMENT	28	0.629858	1.96673	<0.01	0.0161967	0.535	650	tags=32%, list=3%, signal=33%
c5	GO_POSTSYNAPSE_ASSEMBLY	32	0.657837	1.96774	<0.01	0.0162096	0.533	3376	tags=59%, list=18%, signal=72%
c5	GO_EXCITATORY_SYNAPSE	49	0.58597	1.97014	<0.01	0.0162147	0.52	4627	tags=53%, list=25%, signal=70%
c5	GO_INNERVATION	27	0.642693	1.96893	<0.01	0.0162426	0.526	3999	tags=70%, list=21%, signal=89%
c5	GO_POSTSYNAPTIC_MEMBRANE_ORGANIZATION	39	0.589097	1.96937	0.00395257	0.0162625	0.525	2678	tags=44%, list=14%, signal=51%
c5	GO_METALLOENDOPEPTIDASE_ACTIVITY	100	0.492514	1.96523	<0.01	0.016267	0.542	3636	tags=43%, list=19%, signal=53%
c5	GO_REGULATION_OF_BONE_MINERALIZATION	69	0.531397	1.96393	<0.01	0.016494	0.55	2494	tags=33%, list=13%, signal=38%
c5	GO_BONE_MORPHOGENESIS	108	0.511234	1.96322	<0.01	0.0165784	0.55	3644	tags=41%, list=19%, signal=50%
c5	GO_REGULATION_OF_ENDOCRINE_PROCESS	43	0.57105	1.95887	<0.01	0.0166332	0.563	3546	tags=44%, list=19%, signal=54%
c5	GO_SEMI_LUNAR_VALVE_DEVELOPMENT	36	0.622004	1.95799	<0.01	0.0166694	0.567	3226	tags=53%, list=17%, signal=64%
c5	GO_RIBONUCLEOTIDE_CATABOLIC_PROCESS	29	0.576159	1.95827	0.00416667	0.0166705	0.566	3059	tags=41%, list=16%, signal=49%
c5	GO_CARDIAC_CHAMBER_DEVELOPMENT	161	0.473781	1.9589	<0.01	0.0167293	0.563	3592	tags=41%, list=19%, signal=50%
c5	GO_REGULATION_OF_NON_CANONICAL_WNT_SIGNALING_PATHWAY	21	0.683116	1.961	<0.01	0.0167366	0.553	1036	tags=38%, list=6%, signal=40%
c5	GO_POSITIVE_REGULATION_OF_BIOMINERAL_TISSUE_DEVELOPMENT	44	0.558195	1.9591	<0.01	0.0167789	0.562	2445	tags=32%, list=13%, signal=37%
c5	GO_AORTA_DEVELOPMENT	52	0.59082	1.9612	<0.01	0.0168061	0.553	3334	tags=48%, list=18%, signal=58%
c5	GO_NEGATIVE_CHEMOTAXIS	42	0.598694	1.95934	<0.01	0.0168233	0.561	2921	tags=50%, list=16%, signal=59%
c5	GO_RESPONSE_TO_BMP	152	0.481866	1.94951	<0.01	0.0168554	0.592	2722	tags=35%, list=15%, signal=40%
c5	GO_REGULATION_OF_ENDOTHELIAL_CELL_MIGRATION	147	0.509496	1.95979	<0.01	0.016863	0.56	3076	tags=39%, list=16%, signal=47%
c5	GO_PROTEOGLYCAN_BIOSYNTHETIC_PROCESS	67	0.568711	1.96134	0.00204082	0.0168702	0.553	3382	tags=45%, list=18%, signal=54%
c5	GO_INTRINSIC_COMPONENT_OF_POSTSYNAPTIC_DENSITY_MEMBRANE	54	0.571153	1.94975	<0.01	0.0169074	0.592	4532	tags=56%, list=24%, signal=73%
c5	GO_LYMPH_VESSEL_DEVELOPMENT	25	0.681317	1.95984	<0.01	0.0169577	0.56	2272	tags=56%, list=12%, signal=64%
c5	GO_MYOFIBRIL_ASSEMBLY	66	0.598872	1.95582	<0.01	0.0169652	0.573	2566	tags=42%, list=14%, signal=49%
c5	GO_CRANIOFACIAL_SUTURE_MORPHOGENESIS	16	0.731143	1.94844	<0.01	0.0169677	0.595	1625	tags=50%, list=9%, signal=55%
c5	GO_MAIN_AXON	67	0.553149	1.94977	<0.01	0.0169893	0.592	3030	tags=43%, list=16%, signal=51%
c5	GO_SPROUTING_ANGIOGENESIS	110	0.561174	1.95361	<0.01	0.0170118	0.579	3049	tags=44%, list=16%, signal=52%
c5	GO_REGULATION_OF_BLOOD_CIRCULATION	281	0.468677	1.94999	<0.01	0.0170193	0.591	3601	tags=43%, list=19%, signal=53%
c5	GO_I_BAND	135	0.564991	1.95035	0.00203666	0.0170234	0.59	2953	tags=44%, list=16%, signal=52%
c5	GO_CENTRAL_NERVOUS_SYSTEM_PROJECTION_NEURON_AXONOGENESIS	25	0.647468	1.95388	0.0020202	0.0170348	0.579	1047	tags=32%, list=6%, signal=34%
c5	GO_DETECTION_OF_MECHANICAL_STIMULUS_INVOLVED_IN_SENSORY_PERCEPTION	28	0.646841	1.95132	<0.01	0.017071	0.587	1926	tags=39%, list=10%, signal=44%
c5	GO_CELL_RECOGNITION	146	0.462988	1.95265	<0.01	0.0170905	0.582	3443	tags=35%, list=18%, signal=42%
c5	GO_REGULATION_OF_CELL_SUBSTRATE_ADHESION	202	0.478646	1.95038	<0.01	0.0171093	0.59	2705	tags=35%, list=14%, signal=40%
c5	GO_POSITIVE_REGULATION_OF_TRANSMEMBRANE_RECEPTOR_PROTEIN_SERINE_THREONINE_KINASE_SIGNALING_PATHWAY	96	0.483987	1.95391	<0.01	0.0171175	0.579	2445	tags=33%, list=13%, signal=38%
c5	GO_FOREBRAIN_CELL_MIGRATION	59	0.54295	1.9544	<0.01	0.0171196	0.576	3524	tags=47%, list=19%, signal=58%
c5	GO_APOPTOTIC_CELL_CLEARANCE	43	0.576063	1.9507	<0.01	0.017143	0.59	3276	tags=47%, list=18%, signal=56%
c5	GO_HEART_MORPHOGENESIS	242	0.452717	1.95132	<0.01	0.0171638	0.587	3544	tags=38%, list=19%, signal=47%
c5	GO_MEMORY	115	0.488193	1.95169	<0.01	0.017178	0.587	3682	tags=42%, list=20%, signal=52%
c5	GO_ANIMAL_ORGAN_FORMATION	64	0.528356	1.94622	<0.01	0.0173201	0.601	4149	tags=47%, list=22%, signal=60%
c5	GO_HOMOPHILIC_CELL_ADHESION_VIA_PLASMA_MEMBRANE_ADHESION_MOLECULES	167	0.538561	1.94506	0.00591716	0.0174941	0.604	3813	tags=50%, list=20%, signal=63%
c5	GO_WNT_PROTEIN_BINDING	37	0.593951	1.94281	0.00801603	0.0178641	0.61	2419	tags=41%, list=13%, signal=46%
c5	GO_REGULATION_OF_PHOSPHOLIPASE_C_ACTIVITY	44	0.642145	1.94239	0.00204918	0.0178901	0.612	3623	tags=57%, list=19%, signal=70%
c5	GO_NEGATIVE_REGULATION_OF_EPITHELIAL_CELL_MIGRATION	63	0.537121	1.94001	<0.01	0.0179475	0.62	3049	tags=46%, list=16%, signal=55%
c5	GO_ENDOCARDIAL_CUSHION_FORMATION	23	0.70651	1.93803	<0.01	0.017978	0.627	2569	tags=52%, list=14%, signal=60%
c5	GO_ENDOTHELIAL_CELL_MIGRATION	190	0.493694	1.93937	<0.01	0.0179972	0.623	3076	tags=38%, list=16%, signal=46%
c5	GO_OSTEOBLAST_DIFFERENTIATION	198	0.448019	1.94049	<0.01	0.0180175	0.618	2978	tags=34%, list=16%, signal=40%
c5	GO_KIDNEY_MORPHOGENESIS	95	0.493427	1.93835	<0.01	0.0180298	0.627	2032	tags=28%, list=11%, signal=32%
c5	GO_LONG_TERM_SYNAPTIC_POTENTIATION	84	0.507665	1.94077	<0.01	0.018032	0.618	3479	tags=44%, list=19%, signal=54%
c5	GO_NEGATIVE_REGULATION_OF_CHONDROCYTE_DIFFERENTIATION	20	0.692596	1.94007	<0.01	0.0180321	0.62	2056	tags=60%, list=11%, signal=67%
c5	GO_CATION_CHANNEL_COMPLEX	220	0.513479	1.93868	<0.01	0.0180495	0.625	3988	tags=48%, list=21%, signal=61%
c5	GO_ANCHORED_COMPONENT_OF_PLASMA_MEMBRANE	58	0.530691	1.94126	<0.01	0.0180522	0.615	3489	tags=34%, list=19%, signal=42%
c5	GO_REGULATION_OF_SYNAPTIC_PLASTICITY	178	0.481637	1.94086	<0.01	0.0180812	0.617	3546	tags=40%, list=19%, signal=49%
c5	GO_FACE_MORPHOGENESIS	32	0.617493	1.93318	<0.01	0.0181227	0.647	1695	tags=34%, list=9%, signal=38%
c5	GO_ADENYLATE_CYCLASE_ACTIVATING_G_PROTEIN_COUPLED_RECEPTOR_SIGNALING_PATHWAY	129	0.515521	1.93685	<0.01	0.0181489	0.633	3963	tags=43%, list=21%, signal=55%
c5	GO_DENDRITIC_SHAFT	34	0.622507	1.93352	<0.01	0.0181748	0.646	2628	tags=56%, list=14%, signal=65%
c5	GO_POSITIVE_REGULATION_OF_SYNAPSE_ASSEMBLY	68	0.557563	1.93354	<0.01	0.0182549	0.646	4459	tags=56%, list=24%, signal=73%
c5	GO_MODULATION_OF_EXCITATORY_POSTSYNAPTIC_POTENTIAL	40	0.571731	1.93417	0.00592885	0.0182913	0.643	4300	tags=60%, list=23%, signal=78%
c5	GO_PEPTIDE_HORMONE_BINDING	49	0.590738	1.93364	<0.01	0.0183048	0.646	4350	tags=63%, list=23%, signal=82%
c5	GO_NEGATIVE_REGULATION_OF_SMOOTH_MUSCLE_CELL_MIGRATION	22	0.675577	1.93146	0.00191939	0.0183474	0.65	2921	tags=64%, list=16%, signal=75%
c5	GO_GROWTH_PLATE_CARTILAGE_MORPHOGENESIS	19	0.731099	1.93469	<0.01	0.0183687	0.64	3644	tags=68%, list=19%, signal=85%
c5	GO_BODY_MORPHOGENESIS	51	0.559841	1.93422	0.00208333	0.0183691	0.642	1994	tags=33%, list=11%, signal=37%
c5	GO_TRANSMEMBRANE_RECEPTOR_PROTEIN_KINASE_ACTIVITY	78	0.535488	1.93089	<0.01	0.0183814	0.651	2516	tags=44%, list=13%, signal=50%
c5	GO_POSITIVE_REGULATION_OF_EPITHELIAL_CELL_PROLIFERATION	176	0.466822	1.93169	<0.01	0.0184036	0.65	3076	tags=35%, list=16%, signal=41%
c5	GO_NEGATIVE_REGULATION_OF_CELL_MORPHOGENESIS_INVOLVED_IN_DIFFERENTIATION	95	0.478529	1.93498	<0.01	0.0184062	0.64	2921	tags=37%, list=16%, signal=43%
c5	GO_REGULATION_OF_ENDOTHELIAL_CELL_CHEMOTAXIS	21	0.637342	1.93518	0.00561798	0.0184701	0.64	3352	tags=48%, list=18%, signal=58%
c5	GO_PEPTIDE_RECEPTOR_ACTIVITY	149	0.515966	1.92957	<0.01	0.0184918	0.653	4779	tags=52%, list=26%, signal=69%
c5	GO_POSITIVE_REGULATION_OF_CARDIAC_MUSCLE_CELL_DIFFERENTIATION	19	0.614606	1.92974	0.00196464	0.0185444	0.652	1886	tags=37%, list=10%, signal=41%
c5	GO_REGULATION_OF_CALCIUM_ION_TRANSPORT	232	0.453136	1.92853	<0.01	0.0186156	0.655	3604	tags=38%, list=19%, signal=46%
c5	GO_MULTICELLULAR_ORGANISMAL_SIGNALING	198	0.495516	1.92797	<0.01	0.0186958	0.656	3601	tags=46%, list=19%, signal=56%
c5	GO_REGULATION_OF_PRESYNAPSE_ORGANIZATION	31	0.602175	1.92641	0.00197239	0.0189678	0.663	1879	tags=39%, list=10%, signal=43%
c5	GO_EMBRYONIC_DIGESTIVE_TRACT_DEVELOPMENT	34	0.586272	1.92487	<0.01	0.0191497	0.668	1419	tags=32%, list=8%, signal=35%
c5	GO_TRANSFORMING_GROWTH_FACTOR_BETA_RECEPTOR_BINDING	47	0.539934	1.92494	0.0020284	0.0192168	0.668	3241	tags=43%, list=17%, signal=51%
c5	GO_PLASMA_MEMBRANE_PHOSPHOLIPID_SCRAMBLING	16	0.65437	1.92365	<0.01	0.0192869	0.669	1754	tags=38%, list=9%, signal=41%
c5	GO_ENDOCRINE_PROCESS	82	0.50623	1.92331	<0.01	0.0192913	0.671	3546	tags=41%, list=19%, signal=51%
c5	GO_KIDNEY_EPITHELIUM_DEVELOPMENT	140	0.479237	1.92132	<0.01	0.0196073	0.676	3010	tags=34%, list=16%, signal=40%
c5	GO_HORMONE_BINDING	102	0.491449	1.92164	<0.01	0.0196139	0.676	4532	tags=51%, list=24%, signal=67%
c5	GO_SYNAPSE_ORGANIZATION	400	0.442442	1.92	<0.01	0.0197854	0.681	3533	tags=38%, list=19%, signal=46%
c5	GO_REGULATION_OF_BIOMINERAL_TISSUE_DEVELOPMENT	85	0.501906	1.92016	<0.01	0.0198223	0.681	2508	tags=29%, list=13%, signal=34%
c5	GO_NEURON_PROJECTION_GUIDANCE	270	0.472424	1.91921	<0.01	0.0198363	0.682	3423	tags=39%, list=18%, signal=47%
c5	GO_REGULATION_OF_RESPIRATORY_GASEOUS_EXCHANGE	23	0.639912	1.91933	0.00204499	0.0198915	0.682	2552	tags=52%, list=14%, signal=60%
c5	GO_POSITIVE_REGULATION_OF_SPROUTING_ANGIOGENESIS	38	0.613923	1.91806	0.00195312	0.019907	0.686	1697	tags=37%, list=9%, signal=40%
c5	GO_SUBSTRATE_ADHESION_DEPENDENT_CELL_SPREADING	87	0.486327	1.91843	<0.01	0.0199718	0.686	2992	tags=37%, list=16%, signal=44%
c5	GO_SYNAPSE_ASSEMBLY	175	0.496066	1.91812	<0.01	0.0199787	0.686	3395	tags=41%, list=18%, signal=49%
c5	GO_HEART_GROWTH	83	0.50394	1.91566	<0.01	0.0201109	0.693	2729	tags=36%, list=15%, signal=42%
c5	GO_NEGATIVE_REGULATION_OF_NERVOUS_SYSTEM_DEVELOPMENT	293	0.439013	1.91529	<0.01	0.020114	0.693	3600	tags=36%, list=19%, signal=44%
c5	GO_CORECEPTOR_ACTIVITY	43	0.649875	1.91677	0.00199601	0.020123	0.69	3451	tags=58%, list=18%, signal=71%
c5	GO_MIDDLE_EAR_MORPHOGENESIS	20	0.65126	1.91585	0.00194553	0.0201505	0.693	2203	tags=40%, list=12%, signal=45%
c5	GO_MESONEPHROS_DEVELOPMENT	102	0.496035	1.91593	0.00193798	0.0202258	0.693	3546	tags=39%, list=19%, signal=48%
c5	GO_ENDOTHELIAL_CELL_CHEMOTAXIS	27	0.591566	1.91295	0.00772201	0.0202342	0.701	3352	tags=44%, list=18%, signal=54%
c5	GO_RENAL_SYSTEM_VASCULATURE_DEVELOPMENT	25	0.732886	1.91601	<0.01	0.0203019	0.693	2424	tags=56%, list=13%, signal=64%
c5	GO_NEGATIVE_REGULATION_OF_ANIMAL_ORGAN_MORPHOGENESIS	33	0.573051	1.91298	<0.01	0.02031	0.701	3334	tags=36%, list=18%, signal=44%
c5	GO_COMPLEX_OF_COLLAGEN_TRIMERS	19	0.811992	1.91358	0.00201613	0.0203424	0.698	1602	tags=74%, list=9%, signal=81%
c5	GO_NEPHRON_EPITHELIUM_DEVELOPMENT	109	0.48668	1.9132	<0.01	0.0203507	0.701	2032	tags=28%, list=11%, signal=31%
c5	GO_ENDOTHELIAL_CELL_PROLIFERATION	132	0.506106	1.91384	<0.01	0.0203673	0.697	3076	tags=40%, list=16%, signal=48%
c5	GO_REGULATION_OF_CALCIUM_ION_TRANSPORT_INTO_CYTOSOL	97	0.511882	1.9113	0.00194932	0.0203816	0.703	3533	tags=43%, list=19%, signal=53%
c5	GO_EPITHELIAL_TO_MESENCHYMAL_TRANSITION	131	0.473225	1.9121	<0.01	0.0203962	0.703	2176	tags=30%, list=12%, signal=33%
c5	GO_CARDIAC_RIGHT_VENTRICLE_MORPHOGENESIS	19	0.677547	1.9113	<0.01	0.0204628	0.703	2916	tags=53%, list=16%, signal=62%
c5	GO_MESONEPHRIC_TUBULE_MORPHOGENESIS	67	0.52564	1.91057	0.00196464	0.0204673	0.705	2032	tags=31%, list=11%, signal=35%
c5	GO_CELLULAR_RESPONSE_TO_VASCULAR_ENDOTHELIAL_GROWTH_FACTOR_STIMULUS	52	0.581019	1.90818	0.00391389	0.0205005	0.716	2359	tags=38%, list=13%, signal=44%
c5	GO_CYTOKINE_BINDING	125	0.566057	1.90845	<0.01	0.0205116	0.713	3071	tags=42%, list=16%, signal=50%
c5	GO_INTRINSIC_COMPONENT_OF_PRESYNAPTIC_MEMBRANE	84	0.53272	1.90871	<0.01	0.0205354	0.712	2516	tags=35%, list=13%, signal=40%
c5	GO_REGULATION_OF_PHOSPHOLIPASE_ACTIVITY	68	0.549528	1.90754	0.00204082	0.0205544	0.718	3739	tags=47%, list=20%, signal=59%
c5	GO_PRESYNAPTIC_ACTIVE_ZONE_MEMBRANE	29	0.603306	1.90987	0.00205339	0.0205553	0.706	2024	tags=45%, list=11%, signal=50%
c5	GO_POSITIVE_REGULATION_OF_CALCIUM_ION_TRANSPORT	113	0.486789	1.90717	<0.01	0.0205738	0.719	3604	tags=38%, list=19%, signal=47%
c5	GO_CELL_CELL_ADHESION_VIA_PLASMA_MEMBRANE_ADHESION_MOLECULES	271	0.477589	1.90882	<0.01	0.0205803	0.712	3852	tags=42%, list=21%, signal=53%
c5	GO_CELLULAR_COMPONENT_ASSEMBLY_INVOLVED_IN_MORPHOGENESIS	104	0.521916	1.90939	<0.01	0.0205929	0.706	2566	tags=38%, list=14%, signal=43%
c5	GO_RESPIRATORY_SYSTEM_PROCESS	29	0.633029	1.90547	<0.01	0.0205964	0.726	2552	tags=52%, list=14%, signal=60%
c5	GO_POSITIVE_REGULATION_OF_LYASE_ACTIVITY	21	0.593159	1.90518	<0.01	0.0206096	0.727	3226	tags=38%, list=17%, signal=46%
c5	GO_MORPHOGENESIS_OF_AN_EPITHELIAL_BUD	16	0.697697	1.90631	0.00203252	0.0206359	0.723	2686	tags=50%, list=14%, signal=58%
c5	GO_EPITHELIAL_TO_MESENCHYMAL_TRANSITION_INVOLVED_IN_ENDOCARDIAL_CUSHION_FORMATION	16	0.73531	1.90883	0.00201613	0.0206607	0.712	1391	tags=50%, list=7%, signal=54%
c5	GO_NEPHRON_MORPHOGENESIS	79	0.507741	1.90547	0.00196464	0.0206738	0.726	2032	tags=29%, list=11%, signal=33%
c5	GO_BRANCHING_MORPHOGENESIS_OF_AN_EPITHELIAL_TUBE	148	0.477243	1.90642	<0.01	0.0206932	0.723	2829	tags=32%, list=15%, signal=38%
c5	GO_COLLAGEN_BIOSYNTHETIC_PROCESS	43	0.581266	1.90559	0.00200803	0.0207364	0.726	1391	tags=35%, list=7%, signal=38%
c5	GO_NEURON_CELL_CELL_ADHESION	16	0.786336	1.90361	<0.01	0.0210015	0.735	2886	tags=75%, list=15%, signal=89%
c5	GO_LYMPH_VESSEL_MORPHOGENESIS	19	0.689254	1.90276	0.00206186	0.0211112	0.738	2867	tags=63%, list=15%, signal=75%
c5	GO_REGULATION_OF_CHEMOTAXIS	205	0.477089	1.90287	<0.01	0.021143	0.738	4232	tags=44%, list=23%, signal=56%
c5	GO_VASCULAR_ENDOTHELIAL_GROWTH_FACTOR_SIGNALING_PATHWAY	35	0.638681	1.9015	<0.01	0.0214018	0.742	2359	tags=46%, list=13%, signal=52%
c5	GO_POSITIVE_REGULATION_OF_ERK1_AND_ERK2_CASCADE	196	0.469317	1.90131	<0.01	0.0214118	0.745	4823	tags=47%, list=26%, signal=63%
c5	GO_CARDIAC_VENTRICLE_DEVELOPMENT	120	0.464018	1.90064	<0.01	0.0215156	0.745	3592	tags=41%, list=19%, signal=50%
c5	GO_RENAL_TUBULE_DEVELOPMENT	96	0.486112	1.8993	<0.01	0.0215494	0.755	2032	tags=27%, list=11%, signal=30%
c5	GO_CARDIAC_MUSCLE_TISSUE_MORPHOGENESIS	66	0.500221	1.89893	<0.01	0.0215658	0.756	3494	tags=41%, list=19%, signal=50%
c5	GO_REGULATION_OF_EXTENT_OF_CELL_GROWTH	105	0.481026	1.89951	<0.01	0.0215761	0.752	3673	tags=47%, list=20%, signal=58%
c5	GO_REGULATION_OF_SYNAPSE_STRUCTURE_OR_ACTIVITY	224	0.444476	1.8998	<0.01	0.0215917	0.752	3424	tags=36%, list=18%, signal=44%
c5	GO_PLATELET_ALPHA_GRANULE_LUMEN	67	0.582245	1.90002	<0.01	0.0215991	0.75	2772	tags=42%, list=15%, signal=49%
c5	GO_BIOMINERAL_TISSUE_DEVELOPMENT	150	0.447501	1.89812	<0.01	0.0216334	0.759	2624	tags=28%, list=14%, signal=32%
c5	GO_HEART_TRABECULA_MORPHOGENESIS	33	0.59788	1.89743	0.00206186	0.0216542	0.763	3032	tags=45%, list=16%, signal=54%
c5	GO_NEGATIVE_REGULATION_OF_CELL_SUBSTRATE_ADHESION	60	0.513871	1.89834	0.0020284	0.0216604	0.759	2625	tags=37%, list=14%, signal=43%
c5	GO_BONE_GROWTH	46	0.563966	1.89689	<0.01	0.0216642	0.766	3644	tags=48%, list=19%, signal=59%
c5	GO_CHONDROITIN_SULFATE_BIOSYNTHETIC_PROCESS	26	0.666835	1.89701	0.00616016	0.0217037	0.765	2689	tags=50%, list=14%, signal=58%
c5	GO_REGULATION_OF_VASCULATURE_DEVELOPMENT	305	0.475251	1.8959	0.00198807	0.0217055	0.77	3275	tags=36%, list=18%, signal=43%
c5	GO_CELL_MIGRATION_INVOLVED_IN_HEART_DEVELOPMENT	17	0.691869	1.89751	0.00197628	0.0217114	0.762	1391	tags=41%, list=7%, signal=44%
c5	GO_CGMP_MEDIATED_SIGNALING	31	0.585757	1.89619	0.00392157	0.0217142	0.77	2825	tags=48%, list=15%, signal=57%
c5	GO_MYOBLAST_DIFFERENTIATION	82	0.503362	1.89533	<0.01	0.0217641	0.771	3396	tags=37%, list=18%, signal=45%
c5	GO_RECEPTOR_CLUSTERING	53	0.522182	1.89482	0.00200803	0.0218367	0.771	2678	tags=42%, list=14%, signal=48%
c5	GO_REGULATION_OF_RESPIRATORY_SYSTEM_PROCESS	16	0.725648	1.89228	0.00199203	0.0222349	0.776	2552	tags=69%, list=14%, signal=80%
c5	GO_REGULATION_OF_CYTOSOLIC_CALCIUM_ION_CONCENTRATION	341	0.456108	1.89239	0.00189394	0.0222957	0.776	3591	tags=37%, list=19%, signal=45%
c5	GO_POSITIVE_REGULATION_OF_SMOOTH_MUSCLE_CELL_MIGRATION	36	0.618222	1.89289	0.00617284	0.022321	0.774	2953	tags=50%, list=16%, signal=59%
c5	GO_POSITIVE_REGULATION_OF_ACTIN_FILAMENT_BUNDLE_ASSEMBLY	61	0.49749	1.89117	0.00201207	0.0223435	0.777	2289	tags=31%, list=12%, signal=35%
c5	GO_DETECTION_OF_MECHANICAL_STIMULUS	42	0.58113	1.89248	0.00202429	0.0223527	0.776	2104	tags=33%, list=11%, signal=37%
c5	GO_REGULATION_OF_MYOTUBE_DIFFERENTIATION	51	0.526373	1.89139	0.00197628	0.0223743	0.777	4073	tags=45%, list=22%, signal=57%
c5	GO_POSITIVE_REGULATION_OF_STRESS_FIBER_ASSEMBLY	51	0.509518	1.89036	0.00201613	0.0224892	0.779	1673	tags=29%, list=9%, signal=32%
c5	GO_MORPHOGENESIS_OF_A_BRANCHING_STRUCTURE	193	0.463513	1.88978	<0.01	0.022512	0.784	2832	tags=32%, list=15%, signal=37%
c5	GO_ENDOCRINE_HORMONE_SECRETION	46	0.539283	1.88936	0.00196464	0.0225429	0.785	3546	tags=41%, list=19%, signal=51%
c5	GO_NEGATIVE_REGULATION_OF_CHEMOTAXIS	57	0.516723	1.88986	<0.01	0.022564	0.784	2921	tags=39%, list=16%, signal=46%
c5	GO_SKELETAL_MUSCLE_ORGAN_DEVELOPMENT	167	0.451219	1.88851	<0.01	0.0227058	0.789	4715	tags=44%, list=25%, signal=58%
c5	GO_INTRINSIC_COMPONENT_OF_PRESYNAPTIC_ACTIVE_ZONE_MEMBRANE	18	0.664969	1.88645	0.00204499	0.0232095	0.795	2024	tags=50%, list=11%, signal=56%
c5	GO_REGULATION_OF_INSULIN_LIKE_GROWTH_FACTOR_RECEPTOR_SIGNALING_PATHWAY	22	0.59695	1.88372	<0.01	0.023235	0.803	1399	tags=32%, list=7%, signal=34%
c5	GO_POSITIVE_REGULATION_OF_ANIMAL_ORGAN_MORPHOGENESIS	79	0.491947	1.88436	<0.01	0.0232354	0.803	1848	tags=27%, list=10%, signal=29%
c5	GO_REGULATION_OF_LONG_TERM_SYNAPTIC_POTENTIATION	41	0.548174	1.88403	0.0019305	0.0232451	0.803	3479	tags=46%, list=19%, signal=57%
c5	GO_GLUTAMATERGIC_SYNAPSE	348	0.420249	1.88503	<0.01	0.0232904	0.8	3429	tags=36%, list=18%, signal=44%
c5	GO_TRANSMISSION_OF_NERVE_IMPULSE	71	0.538569	1.8829	0.00399202	0.0233026	0.808	4515	tags=55%, list=24%, signal=72%
c5	GO_PRESYNAPTIC_MEMBRANE	160	0.478214	1.88439	<0.01	0.0233042	0.803	4115	tags=44%, list=22%, signal=56%
c5	GO_POSTSYNAPTIC_SPECIALIZATION_MEMBRANE	101	0.514089	1.88251	<0.01	0.0233101	0.808	4532	tags=50%, list=24%, signal=66%
c5	GO_AMINOGLYCAN_BIOSYNTHETIC_PROCESS	111	0.523909	1.88308	<0.01	0.023326	0.806	2794	tags=35%, list=15%, signal=41%
c5	GO_SENSORY_SYSTEM_DEVELOPMENT	353	0.408555	1.88567	<0.01	0.0233282	0.797	3335	tags=31%, list=18%, signal=37%
c5	GO_NERVE_DEVELOPMENT	74	0.496119	1.88532	<0.01	0.0233481	0.798	4073	tags=46%, list=22%, signal=58%
c5	GO_PROTEOGLYCAN_METABOLIC_PROCESS	73	0.539289	1.88453	<0.01	0.0233486	0.803	2738	tags=36%, list=15%, signal=42%
c5	GO_POSITIVE_REGULATION_OF_CARDIOCYTE_DIFFERENTIATION	28	0.550071	1.88204	0.00408163	0.0233601	0.81	2541	tags=39%, list=14%, signal=45%
c5	GO_GOLGI_LUMEN	92	0.491369	1.88504	<0.01	0.0233609	0.799	996	tags=18%, list=5%, signal=19%
c5	GO_SIALYLTRANSFERASE_ACTIVITY	20	0.642118	1.88024	<0.01	0.0236346	0.819	3260	tags=55%, list=17%, signal=67%
c5	GO_CARDIAC_MYOFIBRIL_ASSEMBLY	26	0.610349	1.88057	0.00196078	0.0236802	0.816	3147	tags=46%, list=17%, signal=55%
c5	GO_SIALYLATION	20	0.642118	1.88024	<0.01	0.0237094	0.819	3260	tags=55%, list=17%, signal=67%
c5	GO_NEGATIVE_REGULATION_OF_OSTEOBLAST_DIFFERENTIATION	43	0.546648	1.87969	0.00205339	0.0237161	0.819	2953	tags=44%, list=16%, signal=52%
c5	GO_POSITIVE_REGULATION_OF_RELEASE_OF_SEQUESTERED_CALCIUM_ION_INTO_CYTOSOL	39	0.564257	1.87941	<0.01	0.0237179	0.819	3100	tags=36%, list=17%, signal=43%
c5	GO_POSITIVE_REGULATION_OF_CELL_SUBSTRATE_ADHESION	117	0.473838	1.87889	<0.01	0.0237921	0.822	2487	tags=32%, list=13%, signal=36%
c5	GO_REGULATION_OF_RELEASE_OF_SEQUESTERED_CALCIUM_ION_INTO_CYTOSOL	77	0.51574	1.87826	0.00199203	0.0239007	0.824	3416	tags=42%, list=18%, signal=51%
c5	GO_REGULATION_OF_HEART_GROWTH	62	0.501795	1.8757	<0.01	0.0245267	0.836	2729	tags=37%, list=15%, signal=43%
c5	GO_NEGATIVE_REGULATION_OF_AXONOGENESIS	68	0.499501	1.875	0.00200803	0.0246778	0.839	2921	tags=40%, list=16%, signal=47%
c5	GO_REGULATION_OF_CELLULAR_RESPONSE_TO_VASCULAR_ENDOTHELIAL_GROWTH_FACTOR_STIMULUS	17	0.681674	1.87465	0.00204082	0.0247043	0.841	650	tags=35%, list=3%, signal=37%
c5	GO_SMOOTHENED_SIGNALING_PATHWAY	128	0.46938	1.87445	0.00395257	0.0247105	0.843	3188	tags=34%, list=17%, signal=40%
c5	GO_HEAD_MORPHOGENESIS	38	0.543639	1.87406	0.00402414	0.024747	0.843	1695	tags=29%, list=9%, signal=32%
c5	GO_EPITHELIAL_CELL_PROLIFERATION	360	0.412263	1.87209	<0.01	0.0248679	0.844	3076	tags=31%, list=16%, signal=36%
c5	GO_CARDIAC_SEPTUM_MORPHOGENESIS	72	0.527197	1.87228	0.00209644	0.0248816	0.844	4149	tags=53%, list=22%, signal=68%
c5	GO_CELL_DIFFERENTIATION_INVOLVED_IN_KIDNEY_DEVELOPMENT	54	0.53959	1.8718	<0.01	0.0249048	0.844	2916	tags=37%, list=16%, signal=44%
c5	GO_ENDOCARDIAL_CUSHION_MORPHOGENESIS	33	0.624851	1.87042	<0.01	0.0249378	0.848	3334	tags=55%, list=18%, signal=66%
c5	GO_TISSUE_MIGRATION	275	0.453422	1.87236	<0.01	0.0249383	0.843	3076	tags=36%, list=16%, signal=43%
c5	GO_POSITIVE_REGULATION_OF_ALCOHOL_BIOSYNTHETIC_PROCESS	25	0.59234	1.87271	0.006	0.0249416	0.843	2292	tags=32%, list=12%, signal=36%
c5	GO_RESPONSE_TO_AMYLOID_BETA	39	0.567625	1.87095	<0.01	0.0249696	0.847	4350	tags=59%, list=23%, signal=77%
c5	GO_REGULATION_OF_CALCIUM_ION_IMPORT	36	0.544718	1.87065	<0.01	0.0249735	0.847	1909	tags=36%, list=10%, signal=40%
c5	GO_REGULATION_OF_SMOOTHENED_SIGNALING_PATHWAY	76	0.521935	1.8728	0.00400802	0.02499	0.843	3188	tags=39%, list=17%, signal=47%
c5	GO_MEMBRANE_BIOGENESIS	35	0.568098	1.87102	0.0020202	0.0250343	0.847	1751	tags=34%, list=9%, signal=38%
c5	GO_TRANSMEMBRANE_RECEPTOR_PROTEIN_TYROSINE_KINASE_ACTIVITY	62	0.537099	1.87118	0.00209205	0.0250465	0.846	2516	tags=44%, list=13%, signal=50%
c5	GO_CALCIUM_DEPENDENT_CELL_CELL_ADHESION_VIA_PLASMA_MEMBRANE_CELL_ADHESION_MOLECULES	48	0.564155	1.86969	0.00795229	0.0250639	0.849	4176	tags=54%, list=22%, signal=70%
c5	GO_REGULATION_OF_FIBROBLAST_GROWTH_FACTOR_RECEPTOR_SIGNALING_PATHWAY	30	0.580625	1.8684	<0.01	0.0252064	0.852	3188	tags=47%, list=17%, signal=56%
c5	GO_POSITIVE_REGULATION_OF_VASCULATURE_DEVELOPMENT	175	0.495806	1.86846	0.00389105	0.0252585	0.852	2560	tags=33%, list=14%, signal=38%
c5	GO_CENTRAL_NERVOUS_SYSTEM_NEURON_DEVELOPMENT	80	0.478877	1.8686	<0.01	0.0253013	0.852	2832	tags=30%, list=15%, signal=35%
c5	GO_REGULATION_OF_MUSCLE_CELL_DIFFERENTIATION	144	0.444906	1.86642	<0.01	0.0255006	0.855	3633	tags=35%, list=19%, signal=43%
c5	GO_REGULATION_OF_CARDIAC_MUSCLE_TISSUE_DEVELOPMENT	77	0.480924	1.86614	<0.01	0.025519	0.855	2729	tags=34%, list=15%, signal=39%
c5	GO_TRABECULA_FORMATION	25	0.602978	1.86689	<0.01	0.0255353	0.854	3032	tags=52%, list=16%, signal=62%
c5	GO_POSITIVE_REGULATION_OF_MYOBLAST_DIFFERENTIATION	21	0.675465	1.86583	0.00383877	0.0255374	0.856	2243	tags=48%, list=12%, signal=54%
c5	GO_POSITIVE_REGULATION_OF_CALCIUM_ION_TRANSMEMBRANE_TRANSPORT	66	0.504884	1.86555	<0.01	0.0255387	0.857	3100	tags=35%, list=17%, signal=42%
c5	GO_POSITIVE_REGULATION_OF_CALCIUM_ION_TRANSPORT_INTO_CYTOSOL	53	0.534058	1.86645	<0.01	0.0255719	0.855	3533	tags=40%, list=19%, signal=49%
c5	GO_VENOUS_BLOOD_VESSEL_DEVELOPMENT	15	0.717432	1.86466	<0.01	0.0257212	0.857	2541	tags=53%, list=14%, signal=62%
c5	GO_SPECIFICATION_OF_ANIMAL_ORGAN_IDENTITY	34	0.553661	1.86418	<0.01	0.0257769	0.857	4149	tags=50%, list=22%, signal=64%
c5	GO_STEM_CELL_DIVISION	40	0.542457	1.86256	0.0021097	0.0259934	0.861	2266	tags=43%, list=12%, signal=48%
c5	GO_PERIKARYON	125	0.466177	1.862	<0.01	0.0260225	0.862	3093	tags=38%, list=17%, signal=45%
c5	GO_POSITIVE_REGULATION_OF_VASCULAR_ENDOTHELIAL_GROWTH_FACTOR_PRODUCTION	27	0.590727	1.86224	0.00604839	0.0260295	0.862	2325	tags=44%, list=12%, signal=51%
c5	GO_PROTEIN_KINASE_B_SIGNALING	240	0.404297	1.86165	<0.01	0.0260553	0.862	3276	tags=30%, list=18%, signal=35%
c5	GO_EXTRACELLULAR_MATRIX_DISASSEMBLY	79	0.536539	1.86264	0.00598802	0.0260598	0.861	2707	tags=35%, list=14%, signal=41%
c5	GO_HEART_VALVE_DEVELOPMENT	55	0.550039	1.86284	0.00207039	0.0260973	0.861	3516	tags=45%, list=19%, signal=56%
c5	GO_REGULATION_OF_ION_TRANSMEMBRANE_TRANSPORT	454	0.41531	1.8602	<0.01	0.0263941	0.866	4008	tags=39%, list=21%, signal=48%
c5	GO_POSITIVE_REGULATION_OF_FOCAL_ADHESION_ASSEMBLY	25	0.596641	1.85989	0.00208333	0.0264233	0.866	1673	tags=36%, list=9%, signal=39%
c5	GO_REGULATION_OF_BONE_DEVELOPMENT	24	0.614274	1.85917	0.00398406	0.0264336	0.867	1082	tags=33%, list=6%, signal=35%
c5	GO_POSITIVE_REGULATION_OF_EXTRINSIC_APOPTOTIC_SIGNALING_PATHWAY_VIA_DEATH_DOMAIN_RECEPTORS	17	0.607796	1.85787	<0.01	0.0264404	0.87	436	tags=24%, list=2%, signal=24%
c5	GO_CARDIAC_MUSCLE_CELL_PROLIFERATION	47	0.55265	1.85814	0.00205761	0.0264451	0.867	2729	tags=40%, list=15%, signal=47%
c5	GO_ANCHORED_COMPONENT_OF_EXTERNAL_SIDE_OF_PLASMA_MEMBRANE	19	0.652555	1.85932	0.00198807	0.0264753	0.866	4141	tags=58%, list=22%, signal=74%
c5	GO_EPITHELIAL_CELL_DIFFERENTIATION_INVOLVED_IN_KIDNEY_DEVELOPMENT	44	0.553357	1.85956	0.00201613	0.0264756	0.866	4132	tags=48%, list=22%, signal=61%
c5	GO_SENSORY_PERCEPTION_OF_PAIN	100	0.483828	1.85831	0.00192678	0.0264816	0.867	4201	tags=43%, list=22%, signal=55%
c5	GO_OSTEOBLAST_PROLIFERATION	24	0.598125	1.85863	0.00399202	0.0264854	0.867	1997	tags=38%, list=11%, signal=42%
c5	GO_RESPONSE_TO_WATER	15	0.654018	1.85872	0.00193798	0.0265261	0.867	1926	tags=40%, list=10%, signal=45%
c5	GO_FOREBRAIN_NEURON_DEVELOPMENT	31	0.549235	1.85665	<0.01	0.026623	0.871	2832	tags=35%, list=15%, signal=42%
c5	GO_EMBRYO_IMPLANTATION	47	0.494319	1.85685	<0.01	0.0266455	0.871	1909	tags=26%, list=10%, signal=28%
c5	GO_G_PROTEIN_BETA_GAMMA_SUBUNIT_COMPLEX_BINDING	19	0.616623	1.85705	0.00191571	0.0266499	0.87	2245	tags=42%, list=12%, signal=48%
c5	GO_REGULATION_OF_TRANSPORTER_ACTIVITY	257	0.423231	1.85551	<0.01	0.0266864	0.872	3254	tags=36%, list=17%, signal=43%
c5	GO_SCHAFFER_COLLATERAL__CA1_SYNAPSE	82	0.481554	1.85567	<0.01	0.0267136	0.872	4489	tags=59%, list=24%, signal=77%
c5	GO_POSTSYNAPTIC_SPECIALIZATION_ASSEMBLY	22	0.659803	1.85571	0.00201207	0.0267708	0.872	3844	tags=64%, list=21%, signal=80%
c5	GO_CARDIAC_SEPTUM_DEVELOPMENT	104	0.492187	1.85583	0.00206186	0.0268063	0.872	4149	tags=47%, list=22%, signal=60%
c5	GO_CARDIAC_CELL_DEVELOPMENT	80	0.46504	1.85467	0.0020202	0.0268749	0.874	3147	tags=36%, list=17%, signal=43%
c5	GO_ODONTOGENESIS	124	0.452213	1.8533	<0.01	0.0271698	0.877	2850	tags=28%, list=15%, signal=33%
c5	GO_REGULATION_OF_EXTRACELLULAR_MATRIX_ORGANIZATION	38	0.593789	1.85256	0.00411523	0.0273145	0.879	2707	tags=42%, list=14%, signal=49%
c5	GO_TRANSFORMING_GROWTH_FACTOR_BETA_BINDING	21	0.775804	1.85209	<0.01	0.0273325	0.879	2147	tags=76%, list=11%, signal=86%
c5	GO_MESENCHYMAL_TO_EPITHELIAL_TRANSITION	20	0.625405	1.85145	0.00421053	0.0274766	0.88	3415	tags=50%, list=18%, signal=61%
c5	GO_NEGATIVE_REGULATION_OF_ADHERENS_JUNCTION_ORGANIZATION	19	0.68197	1.85053	0.00201207	0.0275181	0.883	2512	tags=58%, list=13%, signal=67%
c5	GO_ADHERENS_JUNCTION_ASSEMBLY	89	0.532955	1.85092	0.00214133	0.0275479	0.882	2170	tags=37%, list=12%, signal=42%
c5	GO_POSITIVE_REGULATION_OF_TRANSMEMBRANE_TRANSPORT	192	0.432237	1.85053	<0.01	0.027582	0.882	3252	tags=35%, list=17%, signal=42%
c5	GO_EMBRYONIC_DIGESTIVE_TRACT_MORPHOGENESIS	18	0.657956	1.85011	0.00196464	0.027608	0.883	1419	tags=44%, list=8%, signal=48%
c5	GO_POSITIVE_REGULATION_OF_HEART_GROWTH	36	0.553134	1.8489	0.00205761	0.0276956	0.885	3516	tags=47%, list=19%, signal=58%
c5	GO_COLLAGEN_METABOLIC_PROCESS	16	0.669457	1.84898	0.00414938	0.0277536	0.885	1459	tags=50%, list=8%, signal=54%
c5	GO_CELL_SUBSTRATE_JUNCTION_ASSEMBLY	96	0.535367	1.84832	0.00210526	0.0277771	0.886	2170	tags=36%, list=12%, signal=41%
c5	GO_REGULATION_OF_RYANODINE_SENSITIVE_CALCIUM_RELEASE_CHANNEL_ACTIVITY	26	0.631429	1.84908	0.00594059	0.0278008	0.885	3416	tags=54%, list=18%, signal=66%
c5	GO_POSITIVE_REGULATION_OF_BLOOD_VESSEL_ENDOTHELIAL_CELL_MIGRATION	51	0.555779	1.84775	0.00589391	0.0278676	0.886	1447	tags=29%, list=8%, signal=32%
c5	GO_POSTSYNAPTIC_SPECIALIZATION_ORGANIZATION	35	0.567843	1.84672	0.00207039	0.0281021	0.887	3852	tags=60%, list=21%, signal=75%
c5	GO_CAVEOLA	80	0.498071	1.84412	0.00200401	0.0288031	0.895	2638	tags=39%, list=14%, signal=45%
c5	GO_POSITIVE_REGULATION_OF_PHOSPHOLIPASE_ACTIVITY	57	0.538518	1.84338	0.00204082	0.0288987	0.895	3739	tags=46%, list=20%, signal=57%
c5	GO_REGULATION_OF_NEURON_PROJECTION_DEVELOPMENT	477	0.404375	1.84356	<0.01	0.0289046	0.895	3681	tags=35%, list=20%, signal=43%
c5	GO_NEGATIVE_REGULATION_OF_EPITHELIAL_CELL_PROLIFERATION	118	0.42776	1.8426	<0.01	0.0290812	0.896	1884	tags=25%, list=10%, signal=28%
c5	GO_REGULATION_OF_MUSCLE_HYPERTROPHY	56	0.492119	1.84165	<0.01	0.0292163	0.896	1949	tags=32%, list=10%, signal=36%
c5	GO_TRANSFORMING_GROWTH_FACTOR_BETA_RECEPTOR_SIGNALING_PATHWAY	181	0.430055	1.84133	<0.01	0.0292412	0.896	2809	tags=29%, list=15%, signal=33%
c5	GO_POSITIVE_REGULATION_OF_VASOCONSTRICTION	30	0.59914	1.84184	0.0040404	0.0292549	0.896	2305	tags=37%, list=12%, signal=42%
c5	GO_POSITIVE_REGULATION_OF_CYCLASE_ACTIVITY	22	0.579224	1.84089	<0.01	0.0292766	0.896	3226	tags=36%, list=17%, signal=44%
c5	GO_AXON_EXTENSION	117	0.470175	1.84026	0.00200401	0.0293539	0.899	3673	tags=45%, list=20%, signal=56%
c5	GO_POSITIVE_REGULATION_OF_CELL_MIGRATION_INVOLVED_IN_SPROUTING_ANGIOGENESIS	20	0.672256	1.83992	0.0019802	0.0293569	0.902	1447	tags=40%, list=8%, signal=43%
c5	GO_DEVELOPMENTAL_GROWTH_INVOLVED_IN_MORPHOGENESIS	226	0.438335	1.84033	<0.01	0.0293965	0.898	3673	tags=38%, list=20%, signal=47%
c5	GO_REGULATION_OF_EPITHELIAL_CELL_MIGRATION	208	0.451344	1.8389	<0.01	0.0294789	0.905	3076	tags=36%, list=16%, signal=42%
c5	GO_3_5_CYCLIC_GMP_PHOSPHODIESTERASE_ACTIVITY	16	0.666662	1.83931	0.00211864	0.0295172	0.904	2566	tags=56%, list=14%, signal=65%
c5	GO_NEGATIVE_REGULATION_OF_ENDOTHELIAL_CELL_PROLIFERATION	33	0.577751	1.83902	0.00610998	0.029525	0.905	2678	tags=45%, list=14%, signal=53%
c5	GO_CYCLIC_NUCLEOTIDE_BINDING	33	0.563798	1.83798	0.00406504	0.0296193	0.906	2566	tags=39%, list=14%, signal=46%
c5	GO_POSITIVE_REGULATION_OF_STRIATED_MUSCLE_CELL_DIFFERENTIATION	56	0.487323	1.8358	<0.01	0.0296775	0.909	5838	tags=59%, list=31%, signal=85%
c5	GO_REGULATION_OF_AXONOGENESIS	181	0.446532	1.83505	0.0020284	0.0296804	0.91	3717	tags=42%, list=20%, signal=52%
c5	GO_GASTRULATION	172	0.442258	1.83804	<0.01	0.0296858	0.906	2686	tags=28%, list=14%, signal=33%
c5	GO_NEGATIVE_REGULATION_OF_CELL_GROWTH	176	0.407022	1.8355	<0.01	0.0297008	0.909	3546	tags=34%, list=19%, signal=42%
c5	GO_NEGATIVE_REGULATION_OF_OSSIFICATION	70	0.492834	1.83596	0.00209644	0.0297133	0.909	3071	tags=40%, list=16%, signal=48%
c5	GO_REGULATION_OF_MEMBRANE_POTENTIAL	411	0.41227	1.83522	<0.01	0.0297164	0.909	3579	tags=36%, list=19%, signal=44%
c5	GO_GROWTH_FACTOR_ACTIVITY	153	0.457304	1.83683	<0.01	0.0297284	0.907	2361	tags=25%, list=13%, signal=28%
c5	GO_REGULATION_OF_DEVELOPMENTAL_GROWTH	317	0.400343	1.8366	<0.01	0.0297322	0.907	3623	tags=34%, list=19%, signal=41%
c5	GO_REGULATION_OF_POTASSIUM_ION_TRANSPORT	95	0.473072	1.83732	0.00193798	0.0297369	0.906	3226	tags=43%, list=17%, signal=52%
c5	GO_DEVELOPMENTAL_CELL_GROWTH	214	0.42535	1.83613	<0.01	0.0297375	0.909	3673	tags=38%, list=20%, signal=47%
c5	GO_VASCULOGENESIS	73	0.533796	1.83694	0.00202429	0.0297643	0.907	2169	tags=37%, list=12%, signal=42%
c5	GO_NEGATIVE_REGULATION_OF_VASCULATURE_DEVELOPMENT	114	0.478949	1.83618	<0.01	0.0297934	0.909	3918	tags=42%, list=21%, signal=53%
c5	GO_CENTRAL_NERVOUS_SYSTEM_NEURON_AXONOGENESIS	35	0.548091	1.83358	<0.01	0.0300895	0.912	1807	tags=29%, list=10%, signal=32%
c5	GO_REGULATION_OF_SMAD_PROTEIN_SIGNAL_TRANSDUCTION	21	0.600344	1.83218	<0.01	0.0302401	0.913	1434	tags=43%, list=8%, signal=46%
c5	GO_POSITIVE_REGULATION_OF_BLOOD_PRESSURE	33	0.550691	1.83226	0.00769231	0.0302642	0.913	2720	tags=42%, list=15%, signal=50%
c5	GO_MUSCLE_CELL_PROLIFERATION	183	0.442349	1.83242	0.00197628	0.0302965	0.913	2978	tags=32%, list=16%, signal=37%
c5	GO_POSITIVE_REGULATION_OF_CELLULAR_CARBOHYDRATE_METABOLIC_PROCESS	43	0.493893	1.83135	0.0019802	0.030488	0.915	2638	tags=33%, list=14%, signal=38%
c5	GO_REGULATION_OF_CALCIUM_ION_TRANSMEMBRANE_TRANSPORT	140	0.44753	1.83081	0.00191939	0.0305795	0.915	3100	tags=33%, list=17%, signal=39%
c5	GO_CARDIAC_CONDUCTION	141	0.482946	1.83055	0.00594059	0.0306196	0.916	3988	tags=50%, list=21%, signal=63%
c5	GO_POSITIVE_REGULATION_OF_SMOOTH_MUSCLE_CONTRACTION	31	0.558775	1.82981	0.00585938	0.0307217	0.919	3032	tags=42%, list=16%, signal=50%
c5	GO_DIGESTIVE_SYSTEM_DEVELOPMENT	138	0.44003	1.82984	<0.01	0.0307884	0.919	2176	tags=27%, list=12%, signal=30%
c5	GO_INHIBITORY_SYNAPSE	17	0.671939	1.82893	0.00193798	0.0308571	0.92	3489	tags=65%, list=19%, signal=79%
c5	GO_POSITIVE_REGULATION_OF_CARDIAC_MUSCLE_TISSUE_DEVELOPMENT	43	0.515078	1.82908	0.00412371	0.0308885	0.92	2611	tags=35%, list=14%, signal=40%
c5	GO_SECOND_MESSENGER_MEDIATED_SIGNALING	422	0.421212	1.82672	<0.01	0.0314337	0.923	3582	tags=36%, list=19%, signal=43%
c5	GO_CELLULAR_RESPONSE_TO_AMINO_ACID_STIMULUS	64	0.465607	1.82641	<0.01	0.0314788	0.924	1602	tags=22%, list=9%, signal=24%
c5	GO_AMINOGLYCAN_CATABOLIC_PROCESS	64	0.499348	1.82441	0.00604839	0.031509	0.927	958	tags=23%, list=5%, signal=25%
c5	GO_SODIUM_CHANNEL_COMPLEX	23	0.657281	1.82601	0.00776699	0.0315107	0.924	3939	tags=65%, list=21%, signal=83%
c5	GO_REGULATION_OF_CAMP_MEDIATED_SIGNALING	47	0.53276	1.82549	0.00194553	0.0315228	0.925	2565	tags=38%, list=14%, signal=44%
c5	GO_CHONDROCYTE_DEVELOPMENT	47	0.541565	1.82521	0.00410678	0.0315371	0.925	2110	tags=36%, list=11%, signal=41%
c5	GO_REGULATION_OF_HIGH_VOLTAGE_GATED_CALCIUM_CHANNEL_ACTIVITY	16	0.662153	1.8245	0.00392157	0.0315388	0.927	2085	tags=44%, list=11%, signal=49%
c5	GO_CENTRAL_NERVOUS_SYSTEM_NEURON_DIFFERENTIATION	181	0.439786	1.82476	<0.01	0.0315464	0.926	5027	tags=45%, list=27%, signal=61%
c5	GO_REGULATION_OF_CARDIOCYTE_DIFFERENTIATION	48	0.487372	1.82496	<0.01	0.0315647	0.925	2611	tags=35%, list=14%, signal=41%
c5	GO_GROWTH_PLATE_CARTILAGE_DEVELOPMENT	35	0.563285	1.82552	0.0019802	0.0315828	0.925	3644	tags=49%, list=19%, signal=60%
c5	GO_REGULATION_OF_MUSCLE_ORGAN_DEVELOPMENT	130	0.435861	1.82223	<0.01	0.0316125	0.931	2729	tags=28%, list=15%, signal=32%
c5	GO_POSITIVE_REGULATION_OF_GLUCOSE_TRANSMEMBRANE_TRANSPORT	42	0.537128	1.82248	0.00204918	0.0316785	0.931	3375	tags=40%, list=18%, signal=49%
c5	GO_REGULATION_OF_MUSCLE_SYSTEM_PROCESS	223	0.435666	1.82224	0.00195312	0.0316792	0.931	3241	tags=38%, list=17%, signal=46%
c5	GO_NEGATIVE_REGULATION_OF_CALCIUM_ION_TRANSPORT	58	0.479645	1.8233	0.00204499	0.0317098	0.929	3226	tags=36%, list=17%, signal=44%
c5	GO_SYNCYTIUM_FORMATION	51	0.542596	1.82282	<0.01	0.0317157	0.931	5067	tags=53%, list=27%, signal=72%
c5	GO_PLATELET_DEGRANULATION	127	0.491775	1.82348	<0.01	0.0317207	0.928	4150	tags=45%, list=22%, signal=57%
c5	GO_AMEBOIDAL_TYPE_CELL_MIGRATION	374	0.424451	1.82303	<0.01	0.0317218	0.931	3076	tags=33%, list=16%, signal=39%
c5	GO_NEUROMUSCULAR_SYNAPTIC_TRANSMISSION	30	0.583324	1.82256	0.0019802	0.0317363	0.931	3533	tags=40%, list=19%, signal=49%
c5	GO_SYNAPTIC_MEMBRANE_ADHESION	27	0.60242	1.82358	0.0174757	0.0317706	0.928	4106	tags=59%, list=22%, signal=76%
c5	GO_NEGATIVE_REGULATION_OF_DEVELOPMENTAL_GROWTH	102	0.436914	1.82052	<0.01	0.0321223	0.934	3566	tags=38%, list=19%, signal=47%
c5	GO_RECEPTOR_INTERNALIZATION	107	0.443942	1.81991	0.00395257	0.0322635	0.934	3219	tags=35%, list=17%, signal=42%
c5	GO_CORTICOSTEROID_HORMONE_SECRETION	17	0.649137	1.81915	0.00383877	0.0323841	0.934	3546	tags=47%, list=19%, signal=58%
c5	GO_METANEPHROS_DEVELOPMENT	90	0.479585	1.81929	<0.01	0.0324151	0.934	2972	tags=30%, list=16%, signal=35%
c5	GO_CELL_MIGRATION_INVOLVED_IN_SPROUTING_ANGIOGENESIS	53	0.556472	1.81886	0.00804829	0.0324325	0.934	1447	tags=32%, list=8%, signal=35%
c5	GO_PHOSPHOLIPASE_C_ACTIVATING_G_PROTEIN_COUPLED_RECEPTOR_SIGNALING_PATHWAY	97	0.508494	1.81743	0.00198807	0.0325092	0.935	4067	tags=46%, list=22%, signal=59%
c5	GO_METALLOCARBOXYPEPTIDASE_ACTIVITY	27	0.597601	1.81747	<0.01	0.0325652	0.935	3616	tags=37%, list=19%, signal=46%
c5	GO_NEPHRIC_DUCT_DEVELOPMENT	16	0.658968	1.81816	0.00204082	0.0325916	0.935	2916	tags=44%, list=16%, signal=52%
c5	GO_POSITIVE_REGULATION_OF_ENDOTHELIAL_CELL_PROLIFERATION	89	0.500655	1.81754	0.0059761	0.0326241	0.935	3076	tags=39%, list=16%, signal=47%
c5	GO_GLYCOPROTEIN_COMPLEX	19	0.649219	1.81768	0.00954198	0.0326496	0.935	2487	tags=58%, list=13%, signal=67%
c5	GO_ION_CHANNEL_REGULATOR_ACTIVITY	113	0.444046	1.81657	<0.01	0.0327341	0.937	3127	tags=35%, list=17%, signal=42%
c5	GO_STRIATED_MUSCLE_CELL_PROLIFERATION	61	0.508662	1.81533	0.00416667	0.0328396	0.938	2729	tags=34%, list=15%, signal=40%
c5	GO_GROWTH_PLATE_CARTILAGE_CHONDROCYTE_DIFFERENTIATION	24	0.62581	1.81563	<0.01	0.0328722	0.938	3644	tags=58%, list=19%, signal=72%
c5	GO_POSTSYNAPTIC_DENSITY_MEMBRANE	75	0.509215	1.81586	<0.01	0.0328726	0.938	4532	tags=52%, list=24%, signal=68%
c5	GO_POSITIVE_REGULATION_OF_EPITHELIAL_CELL_MIGRATION	135	0.458294	1.81537	0.002	0.032901	0.938	2141	tags=29%, list=11%, signal=32%
c5	GO_REGULATION_OF_NEUROTRANSMITTER_SECRETION	104	0.478085	1.81451	<0.01	0.0330058	0.939	4665	tags=48%, list=25%, signal=64%
c5	GO_NEURON_MIGRATION	153	0.444971	1.81318	<0.01	0.0332271	0.941	3607	tags=33%, list=19%, signal=41%
c5	GO_REGULATION_OF_GLUTAMATE_RECEPTOR_SIGNALING_PATHWAY	61	0.515069	1.81339	<0.01	0.0332421	0.941	3254	tags=48%, list=17%, signal=57%
c5	GO_CALCIUM_ION_IMPORT	76	0.452219	1.81196	0.00204918	0.0335723	0.943	1909	tags=29%, list=10%, signal=32%
c5	GO_POSITIVE_REGULATION_OF_FILOPODIUM_ASSEMBLY	30	0.55152	1.81126	0.0114943	0.0336448	0.945	2550	tags=43%, list=14%, signal=50%
c5	GO_MEMBRANE_DEPOLARIZATION_DURING_ACTION_POTENTIAL	36	0.607496	1.81147	0.00198413	0.0336494	0.945	2731	tags=50%, list=15%, signal=58%
c5	GO_ENDOTHELIUM_DEVELOPMENT	113	0.490245	1.81025	0.0040404	0.0338383	0.946	3027	tags=39%, list=16%, signal=46%
c5	GO_REGULATION_OF_CELL_MIGRATION_INVOLVED_IN_SPROUTING_ANGIOGENESIS	37	0.578396	1.81031	0.00399202	0.0338938	0.946	1447	tags=32%, list=8%, signal=35%
c5	GO_OUTFLOW_TRACT_SEPTUM_MORPHOGENESIS	27	0.623272	1.80953	0.0021322	0.033969	0.949	4149	tags=70%, list=22%, signal=90%
c5	GO_GENITALIA_DEVELOPMENT	44	0.514204	1.80961	0.00208333	0.0340008	0.949	3430	tags=39%, list=18%, signal=47%
c5	GO_ENDOCHONDRAL_BONE_MORPHOGENESIS	71	0.497759	1.80826	0.00205339	0.0340291	0.95	3644	tags=42%, list=19%, signal=52%
c5	GO_RESPIRATORY_GASEOUS_EXCHANGE	64	0.468912	1.80828	0.00404858	0.0340946	0.95	2552	tags=31%, list=14%, signal=36%
c5	GO_RECEPTOR_COMPLEX	395	0.416647	1.80886	<0.01	0.0340989	0.949	4164	tags=41%, list=22%, signal=52%
c5	GO_CELL_DIFFERENTIATION_INVOLVED_IN_METANEPHROS_DEVELOPMENT	26	0.597794	1.80783	0.00792079	0.0341215	0.95	2634	tags=42%, list=14%, signal=49%
c5	GO_ACTOMYOSIN_STRUCTURE_ORGANIZATION	182	0.431101	1.80832	0.00398406	0.0341589	0.949	3147	tags=35%, list=17%, signal=42%
c5	GO_POSITIVE_REGULATION_OF_GLYCOGEN_METABOLIC_PROCESS	17	0.604285	1.80836	0.00767754	0.0342115	0.949	2638	tags=35%, list=14%, signal=41%
c5	GO_NEURON_PROJECTION_REGENERATION	54	0.501264	1.80634	0.00195312	0.0344727	0.953	2886	tags=41%, list=15%, signal=48%
c5	GO_ENDOCARDIAL_CUSHION_DEVELOPMENT	43	0.579124	1.80649	<0.01	0.0345037	0.953	3516	tags=53%, list=19%, signal=66%
c5	GO_VENTRICULAR_SEPTUM_MORPHOGENESIS	42	0.564211	1.80582	0.00210526	0.0345074	0.953	3241	tags=50%, list=17%, signal=60%
c5	GO_CHEMICAL_SYNAPTIC_TRANSMISSION_POSTSYNAPTIC	105	0.476426	1.80583	<0.01	0.0345754	0.953	3533	tags=38%, list=19%, signal=47%
c5	GO_CELLULAR_RESPONSE_TO_VITAMIN_D	21	0.572753	1.80464	0.0039604	0.0348214	0.954	2624	tags=33%, list=14%, signal=39%
c5	GO_POSITIVE_REGULATION_OF_LIPASE_ACTIVITY	69	0.508844	1.80421	0.00608519	0.0348962	0.954	3867	tags=41%, list=21%, signal=51%
c5	GO_INSULIN_LIKE_GROWTH_FACTOR_BINDING	22	0.629799	1.80381	0.0041841	0.0349374	0.954	2155	tags=45%, list=12%, signal=51%
c5	GO_REGULATION_OF_SYNAPTIC_VESICLE_CYCLE	112	0.483687	1.80363	0.00414079	0.0349396	0.954	4665	tags=48%, list=25%, signal=64%
c5	GO_NEGATIVE_REGULATION_OF_CALCIUM_ION_TRANSMEMBRANE_TRANSPORT	37	0.527985	1.80262	0.00201207	0.0350447	0.955	2732	tags=35%, list=15%, signal=41%
c5	GO_LEADING_EDGE_MEMBRANE	167	0.411419	1.80232	0.00383877	0.0350536	0.955	2569	tags=28%, list=14%, signal=32%
c5	GO_TRANSPORTER_COMPLEX	333	0.435323	1.80284	<0.01	0.0350667	0.955	3988	tags=41%, list=21%, signal=52%
c5	GO_REGULATION_OF_ADHERENS_JUNCTION_ORGANIZATION	67	0.535746	1.80299	0.0041841	0.0350852	0.954	2170	tags=39%, list=12%, signal=44%
c5	GO_REGULATION_OF_ACTIN_FILAMENT_BUNDLE_ASSEMBLY	91	0.455709	1.80111	0.00396825	0.0353563	0.956	3629	tags=37%, list=19%, signal=46%
c5	GO_MESENCHYMAL_CELL_PROLIFERATION	45	0.543575	1.80029	0.00596422	0.0354839	0.957	2686	tags=38%, list=14%, signal=44%
c5	GO_REGULATION_OF_GASTRULATION	38	0.544364	1.80046	0.00197239	0.0355127	0.957	2634	tags=34%, list=14%, signal=40%
c5	GO_NEURAL_PRECURSOR_CELL_PROLIFERATION	145	0.418314	1.79979	<0.01	0.0355732	0.957	2686	tags=28%, list=14%, signal=33%
c5	GO_REGULATION_OF_CELLULAR_RESPONSE_TO_TRANSFORMING_GROWTH_FACTOR_BETA_STIMULUS	111	0.438339	1.79925	0.00206186	0.0356675	0.957	2809	tags=30%, list=15%, signal=35%
c5	GO_GAMMA_AMINOBUTYRIC_ACID_SIGNALING_PATHWAY	25	0.592705	1.7987	0.0104384	0.0357774	0.957	4819	tags=56%, list=26%, signal=75%
c5	GO_STRUCTURAL_CONSTITUENT_OF_MUSCLE	44	0.573875	1.79702	0.01002	0.0360098	0.959	2593	tags=43%, list=14%, signal=50%
c5	GO_MUSCLE_CELL_FATE_COMMITMENT	16	0.644756	1.79771	0.00381679	0.0360151	0.958	5344	tags=88%, list=29%, signal=122%
c5	GO_NEURON_PROJECTION_EXTENSION	162	0.430822	1.79746	<0.01	0.0360475	0.958	3673	tags=40%, list=20%, signal=49%
c5	GO_CARDIAC_ATRIUM_DEVELOPMENT	32	0.570779	1.79703	0.0041841	0.0360735	0.959	2686	tags=44%, list=14%, signal=51%
c5	GO_FOREBRAIN_GENERATION_OF_NEURONS	66	0.484755	1.79718	<0.01	0.0360865	0.958	2832	tags=30%, list=15%, signal=36%
c5	GO_VOLTAGE_GATED_CATION_CHANNEL_ACTIVITY	138	0.48361	1.79494	<0.01	0.036538	0.959	5230	tags=53%, list=28%, signal=73%
c5	GO_REGULATION_OF_CELL_JUNCTION_ASSEMBLY	88	0.498094	1.795	0.00817996	0.0365867	0.959	2853	tags=39%, list=15%, signal=45%
c5	GO_MUSCLE_FIBER_DEVELOPMENT	66	0.463531	1.79402	0.00195695	0.036657	0.96	5113	tags=56%, list=27%, signal=77%
c5	GO_VOLTAGE_GATED_POTASSIUM_CHANNEL_ACTIVITY	84	0.512106	1.79324	<0.01	0.0366798	0.96	4115	tags=48%, list=22%, signal=61%
c5	GO_LONG_TERM_SYNAPTIC_DEPRESSION	30	0.527464	1.79346	0.00401606	0.0366874	0.96	3479	tags=43%, list=19%, signal=53%
c5	GO_NEGATIVE_REGULATION_OF_MYOBLAST_DIFFERENTIATION	25	0.543857	1.79415	0.00384615	0.0367037	0.96	1743	tags=28%, list=9%, signal=31%
c5	GO_CARDIAC_MUSCLE_CELL_DIFFERENTIATION	111	0.419047	1.7936	0.00204499	0.0367263	0.96	3546	tags=34%, list=19%, signal=42%
c5	GO_MYOBLAST_FUSION	35	0.579064	1.79254	0.00957854	0.0368472	0.96	4715	tags=54%, list=25%, signal=72%
c5	GO_GLAND_MORPHOGENESIS	118	0.448519	1.79226	<0.01	0.0368558	0.96	2832	tags=33%, list=15%, signal=39%
c5	GO_NEGATIVE_REGULATION_OF_SMOOTH_MUSCLE_CELL_PROLIFERATION	45	0.544356	1.79116	0.00581395	0.0371681	0.963	2634	tags=40%, list=14%, signal=46%
c5	GO_INTEGRIN_MEDIATED_SIGNALING_PATHWAY	95	0.488171	1.79087	0.00598802	0.0371987	0.964	2141	tags=32%, list=11%, signal=35%
c5	GO_REGULATION_OF_SYSTEMIC_ARTERIAL_BLOOD_PRESSURE_MEDIATED_BY_A_CHEMICAL_SIGNAL	48	0.515982	1.79042	0.00389864	0.0372699	0.964	3546	tags=46%, list=19%, signal=56%
c5	GO_POSITIVE_REGULATION_OF_NEURON_DIFFERENTIATION	353	0.406315	1.78906	0.0020284	0.0377419	0.965	3681	tags=35%, list=20%, signal=43%
c5	GO_MOTOR_NEURON_AXON_GUIDANCE	24	0.583029	1.78865	<0.01	0.037845	0.965	2832	tags=42%, list=15%, signal=49%
c5	GO_NEURAL_CREST_CELL_DIFFERENTIATION	88	0.453202	1.78815	0.00195695	0.0379662	0.965	2921	tags=32%, list=16%, signal=38%
c5	GO_NEURON_TO_NEURON_SYNAPSE	340	0.394842	1.7873	0.0020202	0.0381135	0.965	2628	tags=29%, list=14%, signal=33%
c5	GO_CAMERA_TYPE_EYE_DEVELOPMENT	298	0.395576	1.78749	<0.01	0.0381145	0.965	3276	tags=30%, list=18%, signal=36%
c5	GO_INTRINSIC_COMPONENT_OF_EXTERNAL_SIDE_OF_PLASMA_MEMBRANE	24	0.581327	1.78696	0.013834	0.0381582	0.965	3489	tags=46%, list=19%, signal=56%
c5	GO_ACTIN_MEDIATED_CELL_CONTRACTION	115	0.464237	1.78513	0.00417537	0.0386472	0.965	3011	tags=41%, list=16%, signal=48%
c5	GO_SYNAPTIC_TRANSMISSION_CHOLINERGIC	29	0.562156	1.78524	0.01341	0.0386914	0.965	2906	tags=41%, list=16%, signal=49%
c5	GO_ERK1_AND_ERK2_CASCADE	290	0.399899	1.78415	<0.01	0.0389532	0.967	4231	tags=37%, list=23%, signal=47%
c5	GO_REGULATION_OF_HEART_RATE	94	0.468154	1.78391	0.00386847	0.0389642	0.967	3939	tags=47%, list=21%, signal=59%
c5	GO_PROSTATE_GLAND_DEVELOPMENT	47	0.523782	1.78305	0.00632911	0.0391278	0.968	1246	tags=26%, list=7%, signal=27%
c5	GO_NEUROMUSCULAR_PROCESS_CONTROLLING_BALANCE	48	0.494311	1.78315	<0.01	0.0391506	0.968	3626	tags=42%, list=19%, signal=52%
c5	GO_ADRENERGIC_RECEPTOR_SIGNALING_PATHWAY	24	0.602714	1.7827	0.00785855	0.0391823	0.969	2565	tags=42%, list=14%, signal=48%
c5	GO_SMOOTH_MUSCLE_CELL_DIFFERENTIATION	55	0.520137	1.7824	0.00608519	0.0392095	0.969	3257	tags=40%, list=17%, signal=48%
c5	GO_REGULATION_OF_ANIMAL_ORGAN_FORMATION	37	0.539405	1.78192	0.0040568	0.0393099	0.969	3516	tags=43%, list=19%, signal=53%
c5	GO_MACROPHAGE_CYTOKINE_PRODUCTION	16	0.686121	1.78008	0.00580271	0.039997	0.971	2686	tags=56%, list=14%, signal=66%
c5	GO_HETEROPHILIC_CELL_CELL_ADHESION_VIA_PLASMA_MEMBRANE_CELL_ADHESION_MOLECULES	46	0.510269	1.77968	0.00208768	0.0400739	0.971	3489	tags=39%, list=19%, signal=48%
c5	GO_POSITIVE_REGULATION_OF_ENDOTHELIAL_CELL_CHEMOTAXIS	15	0.627719	1.77932	0.00925926	0.0401635	0.971	1428	tags=33%, list=8%, signal=36%
c5	GO_REGULATION_OF_ORGAN_GROWTH	90	0.436526	1.77837	<0.01	0.040374	0.971	2729	tags=31%, list=15%, signal=36%
c5	GO_NEGATIVE_REGULATION_OF_SYNAPSE_ORGANIZATION	23	0.595803	1.77854	0.00617284	0.0403831	0.971	3243	tags=57%, list=17%, signal=68%
c5	GO_G_PROTEIN_COUPLED_NEUROTRANSMITTER_RECEPTOR_ACTIVITY	31	0.593578	1.77714	0.00407332	0.0406542	0.971	4887	tags=61%, list=26%, signal=83%
c5	GO_MORPHOGENESIS_OF_AN_EPITHELIAL_FOLD	25	0.562195	1.77727	0.00414938	0.0406755	0.971	2686	tags=36%, list=14%, signal=42%
c5	GO_RETINA_VASCULATURE_DEVELOPMENT_IN_CAMERA_TYPE_EYE	18	0.720551	1.77679	0.00402414	0.0407134	0.971	2500	tags=67%, list=13%, signal=77%
c5	GO_REGULATION_OF_SPROUTING_ANGIOGENESIS	65	0.515484	1.77656	0.0117878	0.0407553	0.971	1884	tags=31%, list=10%, signal=34%
c5	GO_REGULATION_OF_CELL_MORPHOGENESIS	471	0.383987	1.77606	0.00198807	0.0408569	0.972	3717	tags=34%, list=20%, signal=42%
c5	GO_VENTRICULAR_TRABECULA_MYOCARDIUM_MORPHOGENESIS	16	0.656972	1.77551	0.00838574	0.0409757	0.973	2611	tags=44%, list=14%, signal=51%
c5	GO_REGULATION_OF_CARDIAC_CONDUCTION	68	0.51794	1.77402	0.00986193	0.0414888	0.973	3230	tags=47%, list=17%, signal=57%
c5	GO_REGULATION_OF_PROTEIN_MATURATION	62	0.431194	1.77347	<0.01	0.0416331	0.973	2853	tags=27%, list=15%, signal=32%
c5	GO_REGULATION_OF_NEURAL_PRECURSOR_CELL_PROLIFERATION	83	0.434675	1.77287	0.00198413	0.0417671	0.975	2686	tags=29%, list=14%, signal=34%
c5	GO_POSTSYNAPSE_ORGANIZATION	159	0.41037	1.77129	0.00419287	0.0422841	0.977	3424	tags=35%, list=18%, signal=43%
c5	GO_CHONDROCYTE_DEVELOPMENT_INVOLVED_IN_ENDOCHONDRAL_BONE_MORPHOGENESIS	24	0.5876	1.77106	0.00406504	0.0422979	0.977	816	tags=33%, list=4%, signal=35%
c5	GO_CHANNEL_REGULATOR_ACTIVITY	140	0.422945	1.77051	<0.01	0.0424544	0.977	3127	tags=36%, list=17%, signal=43%
c5	GO_REGULATION_OF_SMOOTH_MUSCLE_CELL_DIFFERENTIATION	32	0.581942	1.76939	0.00618557	0.0426375	0.977	3257	tags=44%, list=17%, signal=53%
c5	GO_CALCIUM_ION_TRANSMEMBRANE_IMPORT_INTO_CYTOSOL	134	0.445537	1.76956	0.004	0.0426699	0.977	3100	tags=34%, list=17%, signal=41%
c5	GO_POSITIVE_REGULATION_OF_EXCITATORY_POSTSYNAPTIC_POTENTIAL	27	0.592714	1.76973	0.01222	0.0426758	0.977	4300	tags=67%, list=23%, signal=86%
c5	GO_CORONARY_VASCULATURE_DEVELOPMENT	46	0.52541	1.76827	0.00604839	0.0429661	0.978	4232	tags=57%, list=23%, signal=73%
c5	GO_VOLTAGE_GATED_ION_CHANNEL_ACTIVITY	192	0.448186	1.76656	<0.01	0.0431461	0.978	4173	tags=43%, list=22%, signal=54%
c5	GO_REGULATION_OF_CALCIUM_ION_TRANSMEMBRANE_TRANSPORTER_ACTIVITY	83	0.466816	1.76742	0.00585938	0.0431776	0.978	2853	tags=34%, list=15%, signal=40%
c5	GO_MULTI_MULTICELLULAR_ORGANISM_PROCESS	215	0.392852	1.76658	<0.01	0.0432155	0.978	2592	tags=24%, list=14%, signal=27%
c5	GO_EAR_DEVELOPMENT	209	0.397379	1.76607	<0.01	0.0432335	0.979	2916	tags=25%, list=16%, signal=29%
c5	GO_POSITIVE_REGULATION_OF_CHONDROCYTE_DIFFERENTIATION	20	0.57916	1.76675	0.00204082	0.0432616	0.978	1789	tags=40%, list=10%, signal=44%
c5	GO_INTEGRAL_COMPONENT_OF_PRESYNAPTIC_ACTIVE_ZONE_MEMBRANE	15	0.640553	1.76695	0.0101215	0.0432678	0.978	2024	tags=47%, list=11%, signal=52%
c5	GO_CRANIAL_SKELETAL_SYSTEM_DEVELOPMENT	65	0.478134	1.7656	0.00616016	0.0433167	0.979	1625	tags=25%, list=9%, signal=27%
c5	GO_PROSTATE_GLAND_MORPHOGENESIS	28	0.573608	1.7651	0.002079	0.0433622	0.98	2686	tags=43%, list=14%, signal=50%
c5	GO_REGULATION_OF_SYNAPTIC_VESICLE_TRANSPORT	83	0.486035	1.76526	0.00408998	0.0433805	0.979	4665	tags=49%, list=25%, signal=66%
c5	GO_REGULATION_OF_MUSCLE_CONTRACTION	155	0.444201	1.76462	0.00792079	0.0433845	0.98	3241	tags=41%, list=17%, signal=49%
c5	GO_ADHERENS_JUNCTION_ORGANIZATION	139	0.451484	1.7647	0.00206612	0.0434331	0.98	2181	tags=33%, list=12%, signal=37%
c5	GO_POSITIVE_REGULATION_OF_MUSCLE_TISSUE_DEVELOPMENT	67	0.46696	1.76407	<0.01	0.0435117	0.981	2611	tags=30%, list=14%, signal=35%
c5	GO_FILOPODIUM_MEMBRANE	18	0.59537	1.76334	0.00798403	0.0437176	0.981	2487	tags=44%, list=13%, signal=51%
c5	GO_EMBRYONIC_SKELETAL_SYSTEM_MORPHOGENESIS	93	0.454683	1.76286	0.00998004	0.0437616	0.982	4354	tags=41%, list=23%, signal=53%
c5	GO_PLASMA_MEMBRANE_RAFT	108	0.451205	1.76296	0.0020202	0.0437932	0.981	2638	tags=34%, list=14%, signal=40%
c5	GO_COCHLEA_DEVELOPMENT	47	0.484305	1.75963	<0.01	0.0447849	0.983	4188	tags=45%, list=22%, signal=57%
c5	GO_NEGATIVE_REGULATION_OF_CALCIUM_MEDIATED_SIGNALING	30	0.53688	1.75977	0.0119048	0.0448159	0.983	2019	tags=30%, list=11%, signal=34%
c5	GO_MEMBRANE_DEPOLARIZATION_DURING_CARDIAC_MUSCLE_CELL_ACTION_POTENTIAL	22	0.655796	1.75995	0.00986193	0.0448285	0.983	2015	tags=50%, list=11%, signal=56%
c5	GO_REGULATION_OF_LIPASE_ACTIVITY	94	0.483475	1.75897	0.00197628	0.0449502	0.983	3867	tags=38%, list=21%, signal=48%
c5	GO_LUNG_ALVEOLUS_DEVELOPMENT	41	0.518752	1.75835	0.00201613	0.0450341	0.983	2110	tags=32%, list=11%, signal=36%
c5	GO_REGULATION_OF_VOLTAGE_GATED_CALCIUM_CHANNEL_ACTIVITY	36	0.526657	1.75855	<0.01	0.0450503	0.983	2085	tags=28%, list=11%, signal=31%
c5	GO_SARCOPLASM	77	0.474963	1.75766	0.0199203	0.0452955	0.984	2057	tags=34%, list=11%, signal=38%
c5	GO_CRANIAL_NERVE_DEVELOPMENT	46	0.484673	1.75723	0.00407332	0.0453678	0.984	4325	tags=43%, list=23%, signal=56%
c5	GO_VOLTAGE_GATED_SODIUM_CHANNEL_ACTIVITY	19	0.66867	1.75657	0.00801603	0.0453977	0.984	3939	tags=58%, list=21%, signal=73%
c5	GO_NEUROPEPTIDE_SIGNALING_PATHWAY	98	0.492326	1.75658	<0.01	0.0454633	0.984	5512	tags=52%, list=29%, signal=73%
c5	GO_AORTA_MORPHOGENESIS	30	0.577928	1.75619	0.0078125	0.0454733	0.984	3334	tags=43%, list=18%, signal=53%
c5	GO_REGULATION_OF_NEUROTRANSMITTER_TRANSPORT	139	0.444577	1.75672	0.00400802	0.0454811	0.984	4665	tags=46%, list=25%, signal=61%
c5	GO_CRANIAL_NERVE_MORPHOGENESIS	26	0.572498	1.7558	0.0117417	0.0455529	0.984	1633	tags=31%, list=9%, signal=34%
c5	GO_REGULATION_OF_CELL_MORPHOGENESIS_INVOLVED_IN_DIFFERENTIATION	295	0.391465	1.75353	0.00413223	0.0462983	0.985	3717	tags=36%, list=20%, signal=44%
c5	GO_REGULATION_OF_LYASE_ACTIVITY	44	0.47714	1.75355	<0.01	0.046369	0.985	3226	tags=30%, list=17%, signal=36%
c5	GO_PULMONARY_VALVE_DEVELOPMENT	19	0.616675	1.75179	0.0162602	0.0468936	0.985	3226	tags=53%, list=17%, signal=64%
c5	GO_POSITIVE_REGULATION_OF_MYOTUBE_DIFFERENTIATION	31	0.530836	1.75186	0.00767754	0.0469433	0.985	4715	tags=55%, list=25%, signal=73%
c5	GO_NEGATIVE_REGULATION_OF_CELL_MATRIX_ADHESION	37	0.521578	1.75097	0.0123967	0.0471467	0.986	2512	tags=41%, list=13%, signal=47%
c5	GO_IONOTROPIC_GLUTAMATE_RECEPTOR_ACTIVITY	19	0.623919	1.75048	0.0123457	0.0472564	0.986	3710	tags=58%, list=20%, signal=72%
c5	GO_VENTRICULAR_CARDIAC_MUSCLE_TISSUE_DEVELOPMENT	53	0.475346	1.74838	0.00210084	0.0481335	0.987	3516	tags=40%, list=19%, signal=49%
c5	GO_VOLTAGE_GATED_CALCIUM_CHANNEL_ACTIVITY	47	0.535824	1.74801	<0.01	0.0482011	0.988	4933	tags=53%, list=26%, signal=72%
c5	GO_SEROTONIN_RECEPTOR_ACTIVITY	24	0.605201	1.74713	0.00814664	0.0483653	0.988	5869	tags=71%, list=31%, signal=103%
c5	GO_REGULATION_OF_GLUTAMATE_SECRETION	16	0.644815	1.74724	0.00627615	0.048413	0.988	4713	tags=69%, list=25%, signal=92%
c5	GO_SPINAL_CORD_PATTERNING	24	0.620655	1.74607	0.0119284	0.0486035	0.988	3587	tags=54%, list=19%, signal=67%
c5	GO_KERATAN_SULFATE_BIOSYNTHETIC_PROCESS	28	0.538056	1.74615	0.0134875	0.0486565	0.988	1824	tags=32%, list=10%, signal=36%
c5	GO_PULMONARY_VALVE_MORPHOGENESIS	16	0.663084	1.74574	0.00842105	0.0486604	0.988	3226	tags=63%, list=17%, signal=75%
c5	GO_ADULT_BEHAVIOR	139	0.438918	1.74539	<0.01	0.0487097	0.988	3999	tags=38%, list=21%, signal=48%
c5	GO_T_TUBULE	52	0.533725	1.74497	0.0181452	0.0488076	0.988	2358	tags=40%, list=13%, signal=46%
c5	GO_CELL_FATE_COMMITMENT	248	0.398654	1.74347	0.00199601	0.0489602	0.988	4149	tags=35%, list=22%, signal=44%
c5	GO_REGULATION_OF_MONONUCLEAR_CELL_MIGRATION	43	0.541841	1.74368	0.0172745	0.0489608	0.988	3686	tags=42%, list=20%, signal=52%
c5	GO_PROTEIN_COMPLEX_INVOLVED_IN_CELL_ADHESION	35	0.579511	1.7437	0.0140845	0.0490398	0.988	3962	tags=51%, list=21%, signal=65%
c5	GO_NEGATIVE_REGULATION_OF_OSTEOCLAST_DIFFERENTIATION	27	0.566	1.74372	0.0217391	0.0491166	0.988	2527	tags=37%, list=14%, signal=43%
c5	GO_TRANSFORMING_GROWTH_FACTOR_BETA_PRODUCTION	37	0.511579	1.74383	0.006	0.0491525	0.988	1143	tags=24%, list=6%, signal=26%
c5	GO_GLUTAMATE_RECEPTOR_SIGNALING_PATHWAY	97	0.467844	1.74394	0.00409836	0.04917	0.988	3254	tags=40%, list=17%, signal=48%
c5	GO_POSITIVE_REGULATION_OF_ORGAN_GROWTH	47	0.48924	1.74277	0.00393701	0.0491827	0.988	3516	tags=40%, list=19%, signal=50%
c5	GO_REGULATION_OF_RENAL_SYSTEM_PROCESS	33	0.568294	1.7422	0.00390625	0.0492156	0.988	2634	tags=45%, list=14%, signal=53%
c5	GO_CARDIAC_EPITHELIAL_TO_MESENCHYMAL_TRANSITION	31	0.59037	1.74223	0.00408998	0.049295	0.988	2908	tags=52%, list=16%, signal=61%
c5	GO_BLOOD_VESSEL_ENDOTHELIAL_CELL_MIGRATION	108	0.461729	1.74068	0.00982318	0.0495604	0.988	3049	tags=34%, list=16%, signal=41%
c5	GO_NEUROTRANSMITTER_RECEPTOR_ACTIVITY	103	0.500963	1.74081	0.00838574	0.0495787	0.988	4941	tags=50%, list=26%, signal=68%
c5	GO_FILOPODIUM	99	0.425393	1.74114	0.00200803	0.0495903	0.988	2698	tags=34%, list=14%, signal=40%
c5	GO_RELAXATION_OF_MUSCLE	27	0.544567	1.74084	0.0135135	0.0496493	0.988	3230	tags=48%, list=17%, signal=58%
c5	GO_MALE_GENITALIA_DEVELOPMENT	22	0.595378	1.73991	0.00628931	0.0498718	0.988	3430	tags=45%, list=18%, signal=56%
c5	GO_RENAL_SYSTEM_PROCESS	113	0.438037	1.73901	<0.01	0.0501858	0.988	3546	tags=38%, list=19%, signal=47%
c5	GO_POTASSIUM_CHANNEL_ACTIVITY	121	0.479888	1.73847	0.00400802	0.0502368	0.988	4173	tags=46%, list=22%, signal=59%
c5	GO_AXONAL_FASCICULATION	23	0.593385	1.73861	0.0141129	0.0502718	0.988	3443	tags=57%, list=18%, signal=69%
c5	GO_POSITIVE_REGULATION_OF_AXONOGENESIS	83	0.455422	1.73782	0.00788955	0.05044	0.988	3673	tags=41%, list=20%, signal=51%
c5	GO_REGULATION_OF_EMBRYONIC_DEVELOPMENT	125	0.431991	1.7365	0.00813008	0.050506	0.988	2985	tags=27%, list=16%, signal=32%
c5	GO_MIDBRAIN_DOPAMINERGIC_NEURON_DIFFERENTIATION	17	0.611474	1.73737	0.00612245	0.0505216	0.988	1199	tags=29%, list=6%, signal=31%
c5	GO_PLATELET_ALPHA_GRANULE_MEMBRANE	17	0.647992	1.73686	0.00982318	0.0505449	0.988	4150	tags=65%, list=22%, signal=83%
c5	GO_CORONARY_VASCULATURE_MORPHOGENESIS	16	0.627931	1.73656	0.0122449	0.0505539	0.988	4073	tags=69%, list=22%, signal=88%
c5	GO_METALLOPEPTIDASE_ACTIVITY	174	0.386204	1.73694	0.002079	0.0506003	0.988	3636	tags=34%, list=19%, signal=42%
c5	GO_NEGATIVE_REGULATION_OF_TRANSMEMBRANE_TRANSPORT	109	0.401187	1.73581	0.0020202	0.0507708	0.989	3109	tags=31%, list=17%, signal=37%
c5	GO_REGULATION_OF_CELL_FATE_COMMITMENT	27	0.515409	1.73505	0.0056926	0.0510313	0.989	2445	tags=33%, list=13%, signal=38%
c5	GO_OXIDOREDUCTASE_ACTIVITY_ACTING_ON_THE_CH_NH2_GROUP_OF_DONORS_OXYGEN_AS_ACCEPTOR	16	0.617642	1.73373	0.0156556	0.0511734	0.989	2347	tags=50%, list=13%, signal=57%
c5	GO_TISSUE_REMODELING	154	0.409634	1.73451	0.00580271	0.0511757	0.989	2277	tags=25%, list=12%, signal=29%
c5	GO_NEURON_PROJECTION_EXTENSION_INVOLVED_IN_NEURON_PROJECTION_GUIDANCE	37	0.545983	1.73258	0.00772201	0.0512042	0.989	2921	tags=43%, list=16%, signal=51%
c5	GO_NEURAL_CREST_CELL_MIGRATION	56	0.498994	1.73239	0.00596422	0.0512046	0.989	4874	tags=54%, list=26%, signal=72%
c5	GO_NEGATIVE_REGULATION_OF_ION_TRANSMEMBRANE_TRANSPORT	90	0.409675	1.73313	<0.01	0.0512125	0.989	3109	tags=32%, list=17%, signal=38%
c5	GO_COLLATERAL_SPROUTING	26	0.552282	1.73329	0.00198807	0.0512216	0.989	2224	tags=38%, list=12%, signal=44%
c5	GO_REGULATION_OF_FLAGELLATED_SPERM_MOTILITY	17	0.609367	1.73419	0.01002	0.0512296	0.989	5874	tags=65%, list=31%, signal=94%
c5	GO_LOCOMOTORY_BEHAVIOR	196	0.423996	1.7327	<0.01	0.0512334	0.989	4217	tags=40%, list=23%, signal=51%
c5	GO_MESODERM_MORPHOGENESIS	69	0.458692	1.73397	0.00205761	0.0512343	0.989	3032	tags=35%, list=16%, signal=41%
c5	GO_POSITIVE_REGULATION_OF_CELL_JUNCTION_ASSEMBLY	33	0.520202	1.73376	0.00829876	0.0512438	0.989	1673	tags=30%, list=9%, signal=33%
c5	GO_VASCULAR_ENDOTHELIAL_GROWTH_FACTOR_PRODUCTION	33	0.532513	1.73333	0.011811	0.051278	0.989	3064	tags=45%, list=16%, signal=54%
c5	GO_ASSOCIATIVE_LEARNING	76	0.431065	1.73273	0.00193798	0.0513035	0.989	3254	tags=33%, list=17%, signal=40%
c5	GO_INTERCALATED_DISC	51	0.48496	1.73181	0.014	0.0513625	0.989	2495	tags=41%, list=13%, signal=47%
c5	GO_REGULATION_OF_BEHAVIOR	64	0.470827	1.73076	<0.01	0.0513869	0.99	3421	tags=34%, list=18%, signal=42%
c5	GO_METANEPHROS_MORPHOGENESIS	33	0.516001	1.73118	0.00598802	0.0513947	0.99	1835	tags=27%, list=10%, signal=30%
c5	GO_CELL_CELL_SIGNALING_INVOLVED_IN_CARDIAC_CONDUCTION	30	0.563196	1.73128	0.0190678	0.0514332	0.989	3939	tags=63%, list=21%, signal=80%
c5	GO_CELLULAR_RESPONSE_TO_CORTICOSTEROID_STIMULUS	64	0.442921	1.73144	0.00389864	0.0514569	0.989	2359	tags=28%, list=13%, signal=32%
c5	GO_POSITIVE_REGULATION_OF_NEURON_PROJECTION_DEVELOPMENT	267	0.394364	1.73078	0.00618557	0.0514638	0.99	4250	tags=40%, list=23%, signal=51%
c5	GO_ACTIVATION_OF_PHOSPHOLIPASE_C_ACTIVITY	30	0.581059	1.72964	0.0120724	0.0516336	0.99	2484	tags=40%, list=13%, signal=46%
c5	GO_DETECTION_OF_BIOTIC_STIMULUS	21	0.648376	1.72971	0.0115607	0.0516908	0.99	3507	tags=62%, list=19%, signal=76%
c5	GO_REGULATION_OF_CYCLASE_ACTIVITY	44	0.487395	1.7285	0.00199601	0.0519758	0.99	3226	tags=32%, list=17%, signal=38%
c5	GO_HETEROTRIMERIC_G_PROTEIN_COMPLEX	27	0.559688	1.7286	0.00992064	0.0520141	0.99	3573	tags=41%, list=19%, signal=50%
c5	GO_POSTSYNAPTIC_NEUROTRANSMITTER_RECEPTOR_ACTIVITY	52	0.544042	1.72736	0.0127119	0.0520756	0.99	4555	tags=48%, list=24%, signal=63%
c5	GO_COMPLEMENT_ACTIVATION	66	0.564015	1.72691	0.0102459	0.0520867	0.99	4319	tags=58%, list=23%, signal=75%
c5	GO_REGULATION_OF_STRIATED_MUSCLE_CELL_DIFFERENTIATION	93	0.417501	1.72703	<0.01	0.0521153	0.99	5344	tags=47%, list=29%, signal=66%
c5	GO_MELANOCYTE_DIFFERENTIATION	23	0.550278	1.7275	0.00409836	0.052121	0.99	2613	tags=43%, list=14%, signal=50%
c5	GO_NEGATIVE_REGULATION_OF_FIBROBLAST_GROWTH_FACTOR_RECEPTOR_SIGNALING_PATHWAY	16	0.621047	1.72765	0.0178926	0.0521455	0.99	3013	tags=50%, list=16%, signal=60%
c5	GO_POSITIVE_REGULATION_OF_CARTILAGE_DEVELOPMENT	28	0.53433	1.72787	0.00408998	0.0521489	0.99	3044	tags=43%, list=16%, signal=51%
c5	GO_REGULATION_OF_FAT_CELL_DIFFERENTIATION	117	0.410783	1.72583	0.00391389	0.0524481	0.992	3413	tags=32%, list=18%, signal=39%
c5	GO_CATION_CHANNEL_ACTIVITY	313	0.434725	1.72489	<0.01	0.0528271	0.992	4115	tags=40%, list=22%, signal=50%
c5	GO_SKELETAL_MYOFIBRIL_ASSEMBLY	16	0.638065	1.72349	0.0118343	0.0533625	0.992	2495	tags=44%, list=13%, signal=50%
c5	GO_POSITIVE_REGULATION_OF_CHEMOTAXIS	131	0.46781	1.72292	0.00952381	0.0535358	0.992	4232	tags=43%, list=23%, signal=55%
c5	GO_AMINE_TRANSPORT	98	0.484424	1.72242	0.00202429	0.0536912	0.992	4941	tags=53%, list=26%, signal=72%
c5	GO_POSITIVE_REGULATION_OF_ION_TRANSMEMBRANE_TRANSPORT	146	0.416071	1.72218	0.00392157	0.0537125	0.992	3127	tags=34%, list=17%, signal=40%
c5	GO_POSITIVE_REGULATION_OF_PHOSPHATIDYLINOSITOL_3_KINASE_SIGNALING	83	0.4699	1.72181	0.00803213	0.0537676	0.992	4843	tags=57%, list=26%, signal=76%
c5	GO_LONG_TERM_MEMORY	33	0.518779	1.72126	0.00416667	0.0539402	0.992	3479	tags=45%, list=19%, signal=56%
c5	GO_NEGATIVE_REGULATION_OF_CELL_JUNCTION_ASSEMBLY	23	0.593294	1.72054	0.0105042	0.0541441	0.992	2512	tags=43%, list=13%, signal=50%
c5	GO_SECONDARY_PALATE_DEVELOPMENT	24	0.559273	1.72012	0.0121951	0.0542273	0.993	4300	tags=58%, list=23%, signal=76%
c5	GO_GLIAL_CELL_DEVELOPMENT	105	0.414203	1.71957	0.00571429	0.0543305	0.993	3339	tags=34%, list=18%, signal=41%
c5	GO_CARDIAC_MUSCLE_CONTRACTION	131	0.412267	1.71966	0.0116505	0.054346	0.993	3271	tags=40%, list=17%, signal=48%
c5	GO_REGULATION_OF_TUBE_SIZE	133	0.429959	1.7188	0.00397614	0.0545597	0.993	3546	tags=34%, list=19%, signal=41%
c5	GO_MEMBRANE_DEPOLARIZATION	83	0.449436	1.7189	0.00399202	0.0545907	0.993	2731	tags=35%, list=15%, signal=41%
c5	GO_MYELIN_ASSEMBLY	19	0.585853	1.71835	0.014433	0.0545991	0.993	1349	tags=37%, list=7%, signal=40%
c5	GO_POSTSYNAPTIC_DENSITY_ASSEMBLY	18	0.617096	1.71853	0.0164271	0.0546238	0.993	4288	tags=61%, list=23%, signal=79%
c5	GO_PROTEIN_LIPID_COMPLEX_BINDING	28	0.576821	1.71783	0.0155945	0.0547317	0.994	3454	tags=57%, list=18%, signal=70%
c5	GO_SEQUESTERING_OF_CALCIUM_ION	124	0.43109	1.71647	0.0117417	0.0550409	0.994	2853	tags=32%, list=15%, signal=38%
c5	GO_ACTIN_FILAMENT_BUNDLE	61	0.498081	1.7166	0.03125	0.0550574	0.994	2434	tags=43%, list=13%, signal=49%
c5	GO_REGULATION_OF_POSTSYNAPTIC_DENSITY_ORGANIZATION	16	0.581939	1.71697	0.0106157	0.0550626	0.994	4288	tags=56%, list=23%, signal=73%
c5	GO_REGULATION_OF_NEUTROPHIL_MIGRATION	32	0.585341	1.71622	0.0211946	0.0550734	0.994	2650	tags=44%, list=14%, signal=51%
c5	GO_EPITHELIAL_TUBE_MORPHOGENESIS	309	0.37651	1.71662	<0.01	0.0551322	0.994	3046	tags=29%, list=16%, signal=34%
c5	GO_LENS_FIBER_CELL_DIFFERENTIATION	31	0.499621	1.71571	0.0077821	0.0552166	0.994	2521	tags=29%, list=13%, signal=33%
c5	GO_OXIDOREDUCTASE_ACTIVITY_ACTING_ON_THE_CH_NH2_GROUP_OF_DONORS	21	0.568396	1.7148	0.0177866	0.055387	0.994	4289	tags=57%, list=23%, signal=74%
c5	GO_REGULATION_OF_NEUROTRANSMITTER_UPTAKE	20	0.5903	1.71495	0.0137525	0.0554084	0.994	2388	tags=45%, list=13%, signal=52%
c5	GO_NEGATIVE_REGULATION_OF_CELLULAR_SENESCENCE	18	0.574277	1.71455	0.00215054	0.0554314	0.994	1703	tags=28%, list=9%, signal=31%
c5	GO_STRIATED_MUSCLE_CONTRACTION	165	0.40942	1.71497	0.00792079	0.0554848	0.994	3271	tags=38%, list=17%, signal=46%
c5	GO_ATRIAL_SEPTUM_DEVELOPMENT	19	0.576402	1.71368	0.00814664	0.0557819	0.994	3735	tags=58%, list=20%, signal=72%
c5	GO_VOCALIZATION_BEHAVIOR	16	0.667731	1.71258	0.00607287	0.0561994	0.994	1751	tags=56%, list=9%, signal=62%
c5	GO_METANEPHRIC_MESENCHYME_DEVELOPMENT	15	0.621623	1.71241	0.0178218	0.0562106	0.994	2032	tags=33%, list=11%, signal=37%
c5	GO_NEGATIVE_REGULATION_OF_AXON_EXTENSION	42	0.493109	1.70806	0.00587084	0.0581215	0.995	2921	tags=43%, list=16%, signal=51%
c5	GO_REGULATION_OF_NEUROTRANSMITTER_RECEPTOR_ACTIVITY	68	0.453995	1.70688	0.00770713	0.0583211	0.995	3261	tags=43%, list=17%, signal=51%
c5	GO_REGULATION_OF_SYSTEMIC_ARTERIAL_BLOOD_PRESSURE	90	0.443498	1.7074	0.004	0.0583369	0.995	5008	tags=53%, list=27%, signal=72%
c5	GO_BASEMENT_MEMBRANE_ORGANIZATION	21	0.593526	1.70632	0.0245902	0.0583402	0.995	2192	tags=48%, list=12%, signal=54%
c5	GO_REGULATION_OF_FILOPODIUM_ASSEMBLY	42	0.465459	1.7072	0.0152964	0.0583543	0.995	2550	tags=36%, list=14%, signal=41%
c5	GO_REGULATION_OF_ANIMAL_ORGAN_MORPHOGENESIS	247	0.36552	1.70698	<0.01	0.0583618	0.995	2829	tags=24%, list=15%, signal=28%
c5	GO_SALIVARY_GLAND_DEVELOPMENT	36	0.515621	1.70655	0.00819672	0.058384	0.995	2832	tags=36%, list=15%, signal=42%
c5	GO_REGULATION_OF_INOSITOL_PHOSPHATE_BIOSYNTHETIC_PROCESS	16	0.628054	1.70544	0.0120968	0.058423	0.995	2292	tags=38%, list=12%, signal=43%
c5	GO_EMBRYONIC_ORGAN_DEVELOPMENT	414	0.362212	1.70632	0.0019305	0.0584261	0.995	3181	tags=27%, list=17%, signal=32%
c5	GO_PLASMA_MEMBRANE_RECEPTOR_COMPLEX	186	0.412	1.70593	0.0119284	0.0584439	0.995	3507	tags=34%, list=19%, signal=41%
c5	GO_REGULATION_OF_BLOOD_PRESSURE	172	0.410941	1.7051	0.00379507	0.0585002	0.995	3546	tags=36%, list=19%, signal=44%
c5	GO_SYNAPTIC_VESICLE_LOCALIZATION	161	0.421457	1.70545	0.00842105	0.0585044	0.995	4726	tags=43%, list=25%, signal=57%
c5	GO_POSITIVE_REGULATION_OF_SMALL_GTPASE_MEDIATED_SIGNAL_TRANSDUCTION	69	0.484465	1.70551	0.0119284	0.0585562	0.995	3685	tags=39%, list=20%, signal=49%
c5	GO_VISUAL_BEHAVIOR	53	0.446165	1.70412	0.00575816	0.0589006	0.995	3251	tags=30%, list=17%, signal=36%
c5	GO_POSITIVE_REGULATION_OF_BLOOD_CIRCULATION	66	0.441929	1.70388	0.0019685	0.0589238	0.995	2731	tags=33%, list=15%, signal=39%
c5	GO_HYALURONIC_ACID_BINDING	19	0.595258	1.70276	0.0116054	0.0591801	0.995	2398	tags=47%, list=13%, signal=54%
c5	GO_LOCALIZATION_WITHIN_MEMBRANE	145	0.393368	1.70217	<0.01	0.0592378	0.995	3008	tags=35%, list=16%, signal=42%
c5	GO_NEUROPEPTIDE_RECEPTOR_ACTIVITY	48	0.527281	1.70278	0.0077821	0.0592522	0.995	5512	tags=56%, list=29%, signal=80%
c5	GO_ANCHORED_COMPONENT_OF_MEMBRANE	166	0.394157	1.70179	0.0038835	0.059253	0.995	4356	tags=34%, list=23%, signal=44%
c5	GO_REGULATION_OF_NEURONAL_SYNAPTIC_PLASTICITY	50	0.494381	1.70293	0.00387597	0.0592717	0.995	3546	tags=38%, list=19%, signal=47%
c5	GO_REGULATION_OF_VASCULAR_SMOOTH_MUSCLE_CELL_PROLIFERATION	50	0.499609	1.70189	0.00982318	0.0592866	0.995	2634	tags=32%, list=14%, signal=37%
c5	GO_NEUROTRANSMITTER_RECEPTOR_COMPLEX	54	0.49607	1.7022	0.00824742	0.0593051	0.995	3254	tags=46%, list=17%, signal=56%
c5	GO_VENTRICULAR_SEPTUM_DEVELOPMENT	67	0.465217	1.70228	0.00826446	0.0593409	0.995	4149	tags=46%, list=22%, signal=59%
c5	GO_UBIQUITIN_CONJUGATING_ENZYME_BINDING	29	0.523815	1.70118	0.010917	0.0595075	0.995	1775	tags=24%, list=9%, signal=27%
c5	GO_FACE_DEVELOPMENT	50	0.475543	1.70083	0.0102041	0.0596089	0.995	4073	tags=42%, list=22%, signal=54%
c5	GO_ACTOMYOSIN	66	0.50006	1.69984	0.0333988	0.0599884	0.995	2953	tags=45%, list=16%, signal=54%
c5	GO_VASCULAR_ASSOCIATED_SMOOTH_MUSCLE_CELL_MIGRATION	22	0.594692	1.69951	0.0144628	0.0600324	0.995	2634	tags=50%, list=14%, signal=58%
c5	GO_RESPONSE_TO_MECHANICAL_STIMULUS	203	0.365535	1.69892	<0.01	0.0601784	0.995	2115	tags=22%, list=11%, signal=24%
c5	GO_ACTIN_FILAMENT_BASED_MOVEMENT	137	0.413227	1.69893	0.00617284	0.0602597	0.995	2768	tags=35%, list=15%, signal=41%
c5	GO_AMPA_GLUTAMATE_RECEPTOR_COMPLEX	27	0.566885	1.69851	0.0164271	0.0602691	0.995	3133	tags=52%, list=17%, signal=62%
c5	GO_SIGNAL_RELEASE_FROM_SYNAPSE	168	0.421554	1.6977	0.00613497	0.060501	0.995	4726	tags=44%, list=25%, signal=58%
c5	GO_CELL_PROLIFERATION_IN_HINDBRAIN	16	0.594976	1.69788	0.00407332	0.0605069	0.995	2325	tags=31%, list=12%, signal=36%
c5	GO_ACTION_POTENTIAL	125	0.433281	1.69714	0.011976	0.0606558	0.995	3011	tags=38%, list=16%, signal=45%
c5	GO_DIVALENT_INORGANIC_CATION_HOMEOSTASIS	493	0.373647	1.69686	0.00198413	0.0606974	0.995	3100	tags=28%, list=17%, signal=33%
c5	GO_RESPONSE_TO_FIBROBLAST_GROWTH_FACTOR	141	0.383936	1.69621	0.00414938	0.0609329	0.995	3188	tags=28%, list=17%, signal=34%
c5	GO_PROTEASE_BINDING	121	0.421581	1.69599	0.0116505	0.0609482	0.995	2750	tags=25%, list=15%, signal=29%
c5	GO_REGULATION_OF_CELL_SIZE	173	0.385482	1.69383	0.00607287	0.0618994	0.995	3681	tags=38%, list=20%, signal=46%
c5	GO_REPLACEMENT_OSSIFICATION	27	0.542765	1.69363	0.0143149	0.0619177	0.995	5216	tags=63%, list=28%, signal=87%
c5	GO_TELENCEPHALON_DEVELOPMENT	245	0.364653	1.69243	0.00208333	0.0623562	0.995	3524	tags=31%, list=19%, signal=38%
c5	GO_POSITIVE_REGULATION_OF_FATTY_ACID_METABOLIC_PROCESS	17	0.582168	1.6926	0.0154739	0.0623586	0.995	2682	tags=41%, list=14%, signal=48%
c5	GO_L_ASCORBIC_ACID_BINDING	20	0.583982	1.69203	0.0204499	0.0624581	0.995	1483	tags=25%, list=8%, signal=27%
c5	GO_CELL_GROWTH	453	0.340351	1.69008	<0.01	0.0631731	0.995	2273	tags=23%, list=12%, signal=25%
c5	GO_NEGATIVE_REGULATION_OF_BLOOD_VESSEL_DIAMETER	77	0.459782	1.69018	0.00610998	0.0632123	0.995	4973	tags=47%, list=27%, signal=63%
c5	GO_CELLULAR_RESPONSE_TO_ACID_CHEMICAL	201	0.365985	1.6894	0.00191939	0.0633064	0.995	2290	tags=22%, list=12%, signal=25%
c5	GO_REGULATION_OF_REPRODUCTIVE_PROCESS	153	0.37938	1.68955	<0.01	0.063317	0.995	3101	tags=26%, list=17%, signal=31%
c5	GO_LENS_DEVELOPMENT_IN_CAMERA_TYPE_EYE	71	0.430341	1.6891	0.00787402	0.063377	0.995	3235	tags=31%, list=17%, signal=37%
c5	GO_PROTEIN_KINASE_A_SIGNALING	30	0.513135	1.68849	0.0152381	0.0635635	0.995	2966	tags=40%, list=16%, signal=47%
c5	GO_POSITIVE_REGULATION_OF_COLLAGEN_BIOSYNTHETIC_PROCESS	24	0.535304	1.68754	0.0102249	0.06388	0.995	1391	tags=29%, list=7%, signal=31%
c5	GO_NEGATIVE_REGULATION_OF_LEUKOCYTE_CHEMOTAXIS	17	0.619469	1.68759	0.016791	0.0639407	0.995	2343	tags=35%, list=13%, signal=40%
c5	GO_LAMININ_BINDING	28	0.550669	1.68695	0.0175097	0.0640007	0.995	1241	tags=29%, list=7%, signal=31%
c5	GO_SARCOPLASMIC_RETICULUM_CALCIUM_ION_TRANSPORT	36	0.53072	1.68701	0.0424242	0.0640518	0.995	3230	tags=47%, list=17%, signal=57%
c5	GO_BONE_MATURATION	21	0.569956	1.6865	0.0139442	0.0641611	0.995	1628	tags=33%, list=9%, signal=36%
c5	GO_ESTABLISHMENT_OF_PLANAR_POLARITY_INVOLVED_IN_NEURAL_TUBE_CLOSURE	15	0.632107	1.68536	0.0121704	0.0643743	0.995	412	tags=27%, list=2%, signal=27%
c5	GO_CILIARY_BASE	33	0.501147	1.68565	0.0162933	0.064389	0.995	2853	tags=39%, list=15%, signal=46%
c5	GO_SEROTONIN_RECEPTOR_SIGNALING_PATHWAY	29	0.57992	1.68504	0.012024	0.0644231	0.995	6445	tags=76%, list=34%, signal=116%
c5	GO_NEUROMUSCULAR_PROCESS	103	0.406121	1.68575	0.0078125	0.0644305	0.995	3999	tags=35%, list=21%, signal=44%
c5	GO_PLASMA_MEMBRANE_ORGANIZATION	90	0.412944	1.68541	0.00393701	0.0644343	0.995	2682	tags=30%, list=14%, signal=35%
c5	GO_POSITIVE_REGULATION_OF_SMALL_MOLECULE_METABOLIC_PROCESS	96	0.393338	1.68474	<0.01	0.0644755	0.995	2682	tags=25%, list=14%, signal=29%
c5	GO_INTEGRIN_ACTIVATION	22	0.56406	1.68395	0.0317164	0.0647552	0.995	2422	tags=41%, list=13%, signal=47%
c5	GO_GLUTAMATE_RECEPTOR_ACTIVITY	27	0.585478	1.68407	0.0313152	0.0647611	0.995	3033	tags=48%, list=16%, signal=57%
c5	GO_MULTICELLULAR_ORGANISMAL_RESPONSE_TO_STRESS	73	0.422518	1.68356	0.00403226	0.0648317	0.995	3960	tags=40%, list=21%, signal=50%
c5	GO_SYMPATHETIC_NERVOUS_SYSTEM_DEVELOPMENT	21	0.627433	1.68316	0.0160643	0.0649375	0.995	3235	tags=48%, list=17%, signal=58%
c5	GO_CARTILAGE_DEVELOPMENT_INVOLVED_IN_ENDOCHONDRAL_BONE_MORPHOGENESIS	46	0.485122	1.68292	0.010142	0.0649461	0.995	3644	tags=43%, list=19%, signal=54%
c5	GO_NEGATIVE_REGULATION_OF_RESPONSE_TO_EXTERNAL_STIMULUS	313	0.377549	1.6813	0.00192678	0.0656935	0.995	4170	tags=36%, list=22%, signal=45%
c5	GO_SPINAL_CORD_DEVELOPMENT	103	0.437956	1.67907	0.00801603	0.0657962	0.995	4456	tags=46%, list=24%, signal=60%
c5	GO_REGIONALIZATION	333	0.375649	1.67973	0.00618557	0.0658054	0.995	4354	tags=35%, list=23%, signal=45%
c5	GO_POSITIVE_REGULATION_OF_EXTRACELLULAR_MATRIX_ORGANIZATION	21	0.590758	1.67887	0.0163265	0.0658106	0.995	497	tags=29%, list=3%, signal=29%
c5	GO_NEGATIVE_REGULATION_OF_CELLULAR_RESPONSE_TO_TRANSFORMING_GROWTH_FACTOR_BETA_STIMULUS	73	0.439125	1.68003	0.00994036	0.0658215	0.995	2809	tags=29%, list=15%, signal=34%
c5	GO_RESPONSE_TO_HYPEROXIA	21	0.528418	1.67986	0.0197239	0.0658346	0.995	1463	tags=24%, list=8%, signal=26%
c5	GO_POSITIVE_REGULATION_OF_NEURAL_PRECURSOR_CELL_PROLIFERATION	51	0.473108	1.68083	0.00414938	0.0658549	0.995	2560	tags=29%, list=14%, signal=34%
c5	GO_SENSORY_ORGAN_MORPHOGENESIS	248	0.373457	1.67908	0.00198807	0.0658798	0.995	2729	tags=23%, list=15%, signal=26%
c5	GO_MESODERMAL_CELL_DIFFERENTIATION	31	0.498937	1.68058	0.00817996	0.0658915	0.995	2445	tags=35%, list=13%, signal=41%
c5	GO_GLUTAMATE_SECRETION	44	0.475732	1.68005	0.0121212	0.0659056	0.995	4713	tags=52%, list=25%, signal=70%
c5	GO_CELL_COMMUNICATION_INVOLVED_IN_CARDIAC_CONDUCTION	54	0.479957	1.6794	0.0304878	0.0659143	0.995	3230	tags=46%, list=17%, signal=56%
c5	GO_CYTOSOLIC_CALCIUM_ION_TRANSPORT	163	0.401642	1.6792	0.012024	0.0659184	0.995	2565	tags=29%, list=14%, signal=33%
c5	GO_POSITIVE_REGULATION_OF_RECEPTOR_INTERNALIZATION	24	0.500232	1.6803	0.0123967	0.0659454	0.995	1077	tags=21%, list=6%, signal=22%
c5	GO_PROTEIN_LOCALIZATION_TO_SYNAPSE	79	0.437571	1.68011	0.00401606	0.0659558	0.995	3254	tags=42%, list=17%, signal=50%
c5	GO_VASCULAR_PROCESS_IN_CIRCULATORY_SYSTEM	157	0.410862	1.67656	0.0039604	0.0661064	0.995	3546	tags=33%, list=19%, signal=41%
c5	GO_AUTONOMIC_NERVOUS_SYSTEM_DEVELOPMENT	44	0.511128	1.67705	0.00790514	0.0661179	0.995	3235	tags=36%, list=17%, signal=44%
c5	GO_REGULATION_OF_ADENYLATE_CYCLASE_ACTIVITY	29	0.523956	1.67686	0.003861	0.0661255	0.995	5679	tags=59%, list=30%, signal=84%
c5	GO_SCAVENGER_RECEPTOR_ACTIVITY	51	0.489479	1.6767	0.0153257	0.0661332	0.995	2398	tags=37%, list=13%, signal=43%
c5	GO_REGULATION_OF_NEURON_PROJECTION_REGENERATION	28	0.515668	1.67766	0.0214425	0.0661692	0.995	2886	tags=39%, list=15%, signal=46%
c5	GO_CONTRACTILE_ACTIN_FILAMENT_BUNDLE_ASSEMBLY	91	0.424858	1.6771	0.00606061	0.0661777	0.995	3112	tags=33%, list=17%, signal=39%
c5	GO_NEGATIVE_REGULATION_OF_CALCIUM_ION_TRANSPORT_INTO_CYTOSOL	17	0.595935	1.67803	0.0265849	0.0661845	0.995	2732	tags=41%, list=15%, signal=48%
c5	GO_RECEPTOR_REGULATOR_ACTIVITY	476	0.387057	1.6778	<0.01	0.0661851	0.995	4908	tags=37%, list=26%, signal=48%
c5	GO_MUSCLE_HYPERTROPHY	85	0.414921	1.67715	0.00808081	0.0662534	0.995	2611	tags=32%, list=14%, signal=37%
c5	GO_IMMUNOGLOBULIN_BINDING	22	0.638127	1.67726	0.0373832	0.0662654	0.995	3451	tags=55%, list=18%, signal=67%
c5	GO_LYSOSOMAL_LUMEN	91	0.487395	1.67549	0.0372549	0.0665579	0.995	1546	tags=22%, list=8%, signal=24%
c5	GO_NEGATIVE_REGULATION_OF_VASCULAR_SMOOTH_MUSCLE_CELL_PROLIFERATION	18	0.623575	1.67524	0.0174419	0.0666097	0.995	2634	tags=44%, list=14%, signal=52%
c5	GO_ORGAN_INDUCTION	22	0.552932	1.67443	0.0165289	0.0668394	0.995	2829	tags=41%, list=15%, signal=48%
c5	GO_A_BAND	40	0.517087	1.67424	0.0275049	0.0668679	0.995	3920	tags=48%, list=21%, signal=60%
c5	GO_SODIUM_CHANNEL_ACTIVITY	40	0.520364	1.6745	0.00994036	0.0668804	0.995	3939	tags=43%, list=21%, signal=54%
c5	GO_CARBOXYPEPTIDASE_ACTIVITY	43	0.493516	1.67389	0.00819672	0.0669366	0.995	2276	tags=26%, list=12%, signal=29%
c5	GO_NEGATIVE_REGULATION_OF_ACTIN_FILAMENT_BUNDLE_ASSEMBLY	23	0.576057	1.67279	0.0123711	0.0673248	0.995	3881	tags=52%, list=21%, signal=66%
c5	GO_POSITIVE_REGULATION_OF_LIPID_KINASE_ACTIVITY	36	0.521583	1.67242	0.0160321	0.0673534	0.995	4198	tags=56%, list=22%, signal=71%
c5	GO_RELEASE_OF_SEQUESTERED_CALCIUM_ION_INTO_CYTOSOL_BY_ENDOPLASMIC_RETICULUM	32	0.561502	1.67292	0.0468432	0.0673634	0.995	3230	tags=50%, list=17%, signal=60%
c5	GO_RENAL_SODIUM_EXCRETION	23	0.586571	1.67242	0.0160321	0.0674411	0.995	3546	tags=48%, list=19%, signal=59%
c5	GO_REGULATION_OF_POSTSYNAPSE_ORGANIZATION	95	0.401856	1.67176	0.0107527	0.0675698	0.995	3524	tags=36%, list=19%, signal=44%
c5	GO_MEMBRANE_REGION	322	0.370971	1.67033	<0.01	0.0681567	0.995	3027	tags=28%, list=16%, signal=33%
c5	GO_NEGATIVE_REGULATION_OF_RESPONSE_TO_WOUNDING	84	0.46433	1.67045	0.0121704	0.0681857	0.995	4259	tags=45%, list=23%, signal=58%
c5	GO_RESPONSE_TO_CORTICOSTEROID	165	0.372722	1.66923	0.00571429	0.068376	0.995	2707	tags=24%, list=14%, signal=27%
c5	GO_POSITIVE_REGULATION_OF_ENDOCYTOSIS	95	0.406044	1.66967	0.0121457	0.0684108	0.995	2929	tags=31%, list=16%, signal=36%
c5	GO_GATED_CHANNEL_ACTIVITY	336	0.409374	1.66898	<0.01	0.0684131	0.995	4064	tags=38%, list=22%, signal=47%
c5	GO_RECEPTOR_MEDIATED_ENDOCYTOSIS	289	0.379533	1.66947	<0.01	0.0684393	0.995	3273	tags=31%, list=17%, signal=38%
c5	GO_EMBRYONIC_SKELETAL_SYSTEM_DEVELOPMENT	124	0.414479	1.66926	0.0141129	0.0684516	0.995	4367	tags=37%, list=23%, signal=48%
c5	GO_POSITIVE_REGULATION_OF_CARDIAC_MUSCLE_CELL_PROLIFERATION	24	0.545399	1.66849	0.0206186	0.0685156	0.995	3516	tags=46%, list=19%, signal=56%
c5	GO_POSITIVE_REGULATION_OF_EPITHELIAL_CELL_APOPTOTIC_PROCESS	31	0.496299	1.66862	0.0212355	0.0685255	0.995	2992	tags=35%, list=16%, signal=42%
c5	GO_REGULATION_OF_CELL_MATRIX_ADHESION	112	0.427683	1.66771	0.0161616	0.0688418	0.995	2512	tags=33%, list=13%, signal=38%
c5	GO_NEGATIVE_REGULATION_OF_MYELOID_LEUKOCYTE_DIFFERENTIATION	47	0.454737	1.66716	0.0222222	0.0690578	0.995	3326	tags=36%, list=18%, signal=44%
c5	GO_POTASSIUM_ION_TRANSPORT	226	0.399112	1.66579	0.00200803	0.0690716	0.996	3954	tags=40%, list=21%, signal=50%
c5	GO_REGULATION_OF_EXTRACELLULAR_MATRIX_DISASSEMBLY	16	0.617301	1.6661	0.0314961	0.0691025	0.996	2707	tags=50%, list=14%, signal=58%
c5	GO_RESPONSE_TO_VITAMIN_D	36	0.463491	1.66614	0.0094518	0.0691516	0.996	3451	tags=33%, list=18%, signal=41%
c5	GO_LAMELLIPODIUM	185	0.387554	1.6658	0.0118343	0.0691548	0.996	2581	tags=29%, list=14%, signal=33%
c5	GO_BONE_REMODELING	83	0.404662	1.66672	0.00568182	0.0691744	0.996	2277	tags=25%, list=12%, signal=29%
c5	GO_POSITIVE_REGULATION_OF_DEVELOPMENTAL_GROWTH	165	0.385406	1.66656	0.00588235	0.0691745	0.996	4232	tags=36%, list=23%, signal=47%
c5	GO_EXCITATORY_SYNAPSE_ASSEMBLY	25	0.532004	1.66484	0.0102249	0.0692032	0.996	4300	tags=60%, list=23%, signal=78%
c5	GO_POSITIVE_REGULATION_OF_NEUROLOGICAL_SYSTEM_PROCESS	55	0.473719	1.66619	0.0144628	0.0692165	0.996	3349	tags=44%, list=18%, signal=53%
c5	GO_MYOTUBE_CELL_DEVELOPMENT	33	0.487039	1.66512	0.00389864	0.0692356	0.996	5113	tags=58%, list=27%, signal=79%
c5	GO_CELL_FATE_SPECIFICATION	83	0.439735	1.6646	0.00792079	0.0692386	0.996	4073	tags=39%, list=22%, signal=49%
c5	GO_FIBROBLAST_MIGRATION	38	0.496752	1.66528	0.0292887	0.069245	0.996	2147	tags=37%, list=11%, signal=42%
c5	GO_KIDNEY_MESENCHYME_DEVELOPMENT	19	0.579054	1.66488	0.0197628	0.0692735	0.996	2032	tags=32%, list=11%, signal=35%
c5	GO_CELL_AGGREGATION	19	0.577195	1.6662	0.010395	0.0692998	0.996	4636	tags=63%, list=25%, signal=84%
c5	GO_CHONDROCYTE_DIFFERENTIATION_INVOLVED_IN_ENDOCHONDRAL_BONE_MORPHOGENESIS	30	0.513679	1.6633	0.0178571	0.0698134	0.996	1001	tags=30%, list=5%, signal=32%
c5	GO_ASTROCYTE_DIFFERENTIATION	75	0.428874	1.66264	0.00201207	0.0700774	0.996	2707	tags=31%, list=14%, signal=36%
c5	GO_EXTERNAL_SIDE_OF_PLASMA_MEMBRANE	311	0.427301	1.66191	0.0408922	0.0702948	0.996	4231	tags=37%, list=23%, signal=47%
c5	GO_EYE_MORPHOGENESIS	145	0.385965	1.66195	0.00413223	0.0703657	0.996	2729	tags=24%, list=15%, signal=28%
c5	GO_GLIAL_CELL_MIGRATION	48	0.477613	1.66101	0.00798403	0.0705955	0.996	3686	tags=40%, list=20%, signal=49%
c5	GO_ACTIVATION_OF_ADENYLATE_CYCLASE_ACTIVITY	39	0.49695	1.6612	0.0136986	0.0706011	0.996	4420	tags=51%, list=24%, signal=67%
c5	GO_G_PROTEIN_COUPLED_AMINE_RECEPTOR_ACTIVITY	39	0.537549	1.66028	0.014433	0.0709195	0.996	4973	tags=51%, list=27%, signal=70%
c5	GO_PROTEIN_LOCALIZATION_TO_CELL_SURFACE	60	0.420343	1.65976	0.00790514	0.0710395	0.996	2684	tags=28%, list=14%, signal=33%
c5	GO_CELL_MIGRATION_IN_HINDBRAIN	15	0.641837	1.65903	0.0236559	0.0712742	0.996	3324	tags=60%, list=18%, signal=73%
c5	GO_INHIBITORY_EXTRACELLULAR_LIGAND_GATED_ION_CHANNEL_ACTIVITY	16	0.647688	1.65908	0.0285714	0.071314	0.996	5250	tags=69%, list=28%, signal=95%
c5	GO_REGULATION_OF_VASOCONSTRICTION	55	0.47503	1.65801	0.00990099	0.0717063	0.996	2305	tags=29%, list=12%, signal=33%
c5	GO_REGULATION_OF_G_PROTEIN_COUPLED_RECEPTOR_SIGNALING_PATHWAY	143	0.381925	1.65734	0.00194932	0.0719101	0.996	4996	tags=45%, list=27%, signal=61%
c5	GO_REGULATION_OF_GLUCOSE_TRANSMEMBRANE_TRANSPORT	71	0.428456	1.65737	0.0101215	0.0719943	0.996	3375	tags=31%, list=18%, signal=38%
c5	GO_POSITIVE_REGULATION_OF_ADHERENS_JUNCTION_ORGANIZATION	31	0.51823	1.65666	0.018711	0.0720078	0.996	1673	tags=32%, list=9%, signal=35%
c5	GO_IONOTROPIC_GLUTAMATE_RECEPTOR_SIGNALING_PATHWAY	25	0.530326	1.65688	0.0123711	0.0720602	0.996	3033	tags=40%, list=16%, signal=48%
c5	GO_REGULATION_OF_FIBROBLAST_MIGRATION	30	0.513867	1.65671	0.0272537	0.0720729	0.996	2147	tags=40%, list=11%, signal=45%
c5	GO_CEREBRAL_CORTEX_CELL_MIGRATION	43	0.475565	1.65637	0.0103734	0.0720908	0.996	3524	tags=40%, list=19%, signal=49%
c5	GO_NEGATIVE_REGULATION_OF_CATION_CHANNEL_ACTIVITY	41	0.44258	1.65589	0.0114504	0.0721747	0.996	3011	tags=32%, list=16%, signal=38%
c5	GO_RENAL_FILTRATION	17	0.619317	1.65593	0.0288066	0.0722477	0.996	2508	tags=47%, list=13%, signal=54%
c5	GO_MYOFILAMENT	30	0.517936	1.65546	0.0204082	0.0723205	0.996	2495	tags=40%, list=13%, signal=46%
c5	GO_METANEPHRIC_NEPHRON_MORPHOGENESIS	26	0.510674	1.65522	0.01222	0.0723424	0.996	1419	tags=27%, list=8%, signal=29%
c5	GO_REGULATION_OF_LONG_TERM_NEURONAL_SYNAPTIC_PLASTICITY	26	0.523158	1.65488	0.00956023	0.0724656	0.996	2198	tags=35%, list=12%, signal=39%
c5	GO_NEGATIVE_REGULATION_OF_GROWTH	248	0.362912	1.65451	0.00199601	0.0725083	0.996	3566	tags=31%, list=19%, signal=37%
c5	GO_POSITIVE_REGULATION_OF_TRANSFORMING_GROWTH_FACTOR_BETA_PRODUCTION	19	0.554647	1.65458	0.0157791	0.0725551	0.996	1011	tags=21%, list=5%, signal=22%
c5	GO_ATRIAL_CARDIAC_MUSCLE_CELL_TO_AV_NODE_CELL_SIGNALING	19	0.60643	1.65411	0.04158	0.0725605	0.996	3011	tags=63%, list=16%, signal=75%
c5	GO_PATTERN_SPECIFICATION_PROCESS	425	0.363008	1.65418	0.00411523	0.0726117	0.996	4354	tags=34%, list=23%, signal=43%
c5	GO_REGULATION_OF_ACTOMYOSIN_STRUCTURE_ORGANIZATION	86	0.411624	1.65381	0.00803213	0.0726281	0.996	1673	tags=22%, list=9%, signal=24%
c5	GO_GLIAL_CELL_DIFFERENTIATION	204	0.369328	1.65333	0.00197628	0.0727126	0.997	3349	tags=31%, list=18%, signal=37%
c5	GO_PHARYNGEAL_SYSTEM_DEVELOPMENT	25	0.552473	1.65346	0.0113636	0.0727191	0.996	4879	tags=56%, list=26%, signal=76%
c5	GO_ACTIN_FILAMENT_BUNDLE_ORGANIZATION	149	0.38447	1.65317	0.0119522	0.0727193	0.997	3112	tags=32%, list=17%, signal=38%
c5	GO_DETECTION_OF_EXTERNAL_BIOTIC_STIMULUS	18	0.630665	1.65263	0.0270793	0.0728947	0.997	3507	tags=61%, list=19%, signal=75%
c5	GO_MYOBLAST_PROLIFERATION	17	0.561852	1.65156	0.0278884	0.0729357	0.997	1858	tags=35%, list=10%, signal=39%
c5	GO_GROWTH_FACTOR_RECEPTOR_BINDING	131	0.391067	1.65214	0.00380952	0.0729712	0.997	3352	tags=27%, list=18%, signal=33%
c5	GO_SARCOMERE_ORGANIZATION	46	0.511722	1.65195	0.0211538	0.0729732	0.997	2566	tags=35%, list=14%, signal=40%
c5	GO_MUSCLE_ALPHA_ACTININ_BINDING	16	0.627228	1.65229	0.02	0.0729864	0.997	2495	tags=44%, list=13%, signal=50%
c5	GO_SMOOTH_MUSCLE_CELL_PROLIFERATION	132	0.413842	1.65162	0.00787402	0.0729901	0.997	2978	tags=30%, list=16%, signal=36%
c5	GO_REGULATION_OF_COLLATERAL_SPROUTING	19	0.56633	1.65173	0.0120482	0.0730108	0.997	3623	tags=47%, list=19%, signal=59%
c5	GO_ALPHA_ACTININ_BINDING	31	0.545167	1.65093	0.0283401	0.0732102	0.997	2495	tags=39%, list=13%, signal=45%
c5	GO_RESPONSE_TO_CALCIUM_ION	148	0.374934	1.65067	0.00574713	0.0732663	0.997	3515	tags=34%, list=19%, signal=41%
c5	GO_POSITIVE_REGULATION_OF_FIBROBLAST_PROLIFERATION	50	0.443063	1.6505	0.0107066	0.073271	0.997	2686	tags=28%, list=14%, signal=33%
c5	GO_ESTABLISHMENT_OF_PLANAR_POLARITY_OF_EMBRYONIC_EPITHELIUM	17	0.607942	1.65018	0.0206612	0.0733833	0.997	3923	tags=53%, list=21%, signal=67%
c5	GO_MUSCLE_FILAMENT_SLIDING	39	0.516863	1.64994	0.00795229	0.0734308	0.997	3147	tags=41%, list=17%, signal=49%
c5	GO_POSITIVE_REGULATION_OF_MUSCLE_HYPERTROPHY	29	0.509351	1.64844	0.0274841	0.0737947	0.998	1886	tags=38%, list=10%, signal=42%
c5	GO_PHOSPHATIDYLSERINE_BINDING	56	0.426644	1.64851	0.00198413	0.0738529	0.998	3607	tags=36%, list=19%, signal=44%
c5	GO_NEGATIVE_REGULATION_OF_ANION_TRANSPORT	26	0.52251	1.64882	0.0278884	0.0738698	0.998	2446	tags=38%, list=13%, signal=44%
c5	GO_POSITIVE_REGULATION_OF_NEUROBLAST_PROLIFERATION	22	0.531777	1.64886	0.0189076	0.0739202	0.998	2560	tags=32%, list=14%, signal=37%
c5	GO_RESPONSE_TO_AXON_INJURY	70	0.415124	1.64854	0.0136719	0.0739252	0.998	2979	tags=36%, list=16%, signal=42%
c5	GO_VASODILATION	30	0.495342	1.64715	0.0094162	0.0741808	0.998	4201	tags=43%, list=22%, signal=56%
c5	GO_TONGUE_DEVELOPMENT	19	0.536575	1.6473	0.016129	0.0741876	0.998	1695	tags=26%, list=9%, signal=29%
c5	GO_POSITIVE_REGULATION_OF_ION_TRANSPORT	261	0.369254	1.64734	<0.01	0.0742443	0.998	3604	tags=33%, list=19%, signal=40%
c5	GO_CYCLIC_NUCLEOTIDE_BIOSYNTHETIC_PROCESS	20	0.59141	1.64742	0.026749	0.0742856	0.998	3764	tags=65%, list=20%, signal=81%
c5	GO_CARDIAC_MUSCLE_CELL_CONTRACTION	68	0.449662	1.64604	0.0268041	0.0746862	0.999	3869	tags=51%, list=21%, signal=65%
c5	GO_REGULATION_OF_AXON_GUIDANCE	43	0.491134	1.64453	0.0197239	0.0754476	0.999	4232	tags=51%, list=23%, signal=66%
c5	GO_FOREBRAIN_NEURON_DIFFERENTIATION	54	0.464456	1.64417	0.00801603	0.0755384	0.999	2832	tags=28%, list=15%, signal=33%
c5	GO_DORSAL_SPINAL_CORD_DEVELOPMENT	22	0.584053	1.64402	0.0152091	0.0755393	0.999	2783	tags=32%, list=15%, signal=37%
c5	GO_PLATELET_ACTIVATION	152	0.41158	1.64367	0.00592885	0.0756291	0.999	3573	tags=36%, list=19%, signal=44%
c5	GO_AXIS_ELONGATION	31	0.523148	1.64291	0.00793651	0.0758149	1	2829	tags=32%, list=15%, signal=38%
c5	GO_CARDIOBLAST_DIFFERENTIATION	18	0.571512	1.64323	0.0204499	0.0758188	0.999	3516	tags=50%, list=19%, signal=62%
c5	GO_RESPONSE_TO_KETONE	194	0.352282	1.64296	0.00194932	0.0758777	1	1812	tags=20%, list=10%, signal=21%
c5	GO_POSITIVE_REGULATION_OF_GLUCOSE_METABOLIC_PROCESS	23	0.505467	1.6426	0.0156863	0.075912	1	2638	tags=35%, list=14%, signal=40%
c5	GO_REGULATION_OF_CALCIUM_MEDIATED_SIGNALING	95	0.420395	1.64208	0.0135922	0.076038	1	3566	tags=35%, list=19%, signal=43%
c5	GO_POSITIVE_REGULATION_OF_CATION_CHANNEL_ACTIVITY	64	0.472453	1.64218	0.00625	0.076069	1	3496	tags=38%, list=19%, signal=46%
c5	GO_SOMATIC_STEM_CELL_DIVISION	23	0.546911	1.64111	0.00824742	0.076551	1	2266	tags=48%, list=12%, signal=54%
c5	GO_NEGATIVE_REGULATION_OF_RHO_PROTEIN_SIGNAL_TRANSDUCTION	21	0.539621	1.64	0.0246914	0.0771138	1	2243	tags=38%, list=12%, signal=43%
c5	GO_MORPHOGENESIS_OF_AN_ENDOTHELIUM	15	0.579532	1.63979	0.026	0.0771437	1	1789	tags=33%, list=10%, signal=37%
c5	GO_POSITIVE_REGULATION_OF_ENDOTHELIAL_CELL_DIFFERENTIATION	15	0.639705	1.63934	0.0212766	0.077316	1	3440	tags=53%, list=18%, signal=65%
c5	GO_TRANSMITTER_GATED_CHANNEL_ACTIVITY	61	0.502263	1.63909	0.0237069	0.0773733	1	5399	tags=52%, list=29%, signal=73%
c5	GO_ATRIAL_SEPTUM_MORPHOGENESIS	15	0.578942	1.63849	0.0203666	0.0775257	1	2611	tags=53%, list=14%, signal=62%
c5	GO_CELL_COMMUNICATION_BY_ELECTRICAL_COUPLING	29	0.545913	1.63859	0.038	0.0775613	1	3230	tags=55%, list=17%, signal=67%
c5	GO_EMBRYONIC_ORGAN_MORPHOGENESIS	279	0.368455	1.6376	0.0119048	0.0778291	1	4073	tags=33%, list=22%, signal=41%
c5	GO_NEGATIVE_REGULATION_OF_NEUROTRANSMITTER_TRANSPORT	23	0.551446	1.63771	0.0249042	0.0778497	1	3916	tags=57%, list=21%, signal=71%
c5	GO_FOREBRAIN_DEVELOPMENT	374	0.353892	1.63739	0.00211416	0.0778778	1	3464	tags=29%, list=19%, signal=35%
c5	GO_POSITIVE_REGULATION_OF_AXON_EXTENSION	40	0.476316	1.63665	0.0277778	0.0781883	1	3673	tags=48%, list=20%, signal=59%
c5	GO_REGULATION_OF_GRANULOCYTE_CHEMOTAXIS	42	0.501337	1.63572	0.0271845	0.0786347	1	2650	tags=33%, list=14%, signal=39%
c5	GO_REGULATION_OF_CARDIAC_MUSCLE_CELL_DIFFERENTIATION	35	0.452261	1.63498	0.0188285	0.0789604	1	2266	tags=29%, list=12%, signal=32%
c5	GO_POSITIVE_REGULATION_OF_LIPID_METABOLIC_PROCESS	131	0.382659	1.63461	0.0117417	0.078991	1	2682	tags=27%, list=14%, signal=32%
c5	GO_DENDRITE_SELF_AVOIDANCE	16	0.605616	1.63462	0.0199203	0.0790753	1	4121	tags=56%, list=22%, signal=72%
c5	GO_REGULATION_OF_WNT_SIGNALING_PATHWAY	340	0.345176	1.6336	0.00609756	0.079091	1	2285	tags=21%, list=12%, signal=23%
c5	GO_CELL_JUNCTION_ORGANIZATION	284	0.387323	1.63369	0.0121212	0.0791319	1	2181	tags=28%, list=12%, signal=31%
c5	GO_UBIQUITIN_LIKE_PROTEIN_CONJUGATING_ENZYME_BINDING	35	0.464432	1.63333	0.0194384	0.0791409	1	1775	tags=20%, list=9%, signal=22%
c5	GO_REGULATION_OF_NEUROLOGICAL_SYSTEM_PROCESS	126	0.403576	1.63399	0.00819672	0.0791504	1	3349	tags=36%, list=18%, signal=43%
c5	GO_REGULATION_OF_AMPA_RECEPTOR_ACTIVITY	25	0.554735	1.63376	0.0228571	0.0791786	1	3254	tags=52%, list=17%, signal=63%
c5	GO_REGULATION_OF_NEUROBLAST_PROLIFERATION	29	0.492603	1.63409	0.012605	0.0791933	1	2560	tags=31%, list=14%, signal=36%
c5	GO_FAT_CELL_DIFFERENTIATION	207	0.365428	1.63239	0.00384615	0.0794877	1	2963	tags=27%, list=16%, signal=31%
c5	GO_PRESYNAPTIC_ACTIVE_ZONE	68	0.443136	1.63241	0.0163265	0.0795653	1	3262	tags=37%, list=17%, signal=44%
c5	GO_NEGATIVE_REGULATION_OF_LEUKOCYTE_MIGRATION	43	0.487003	1.6303	0.0211132	0.0804225	1	2343	tags=28%, list=13%, signal=32%
c5	GO_INSULIN_LIKE_GROWTH_FACTOR_RECEPTOR_SIGNALING_PATHWAY	35	0.482218	1.62936	0.0103306	0.0804329	1	3259	tags=37%, list=17%, signal=45%
c5	GO_DOPAMINE_SECRETION	36	0.526882	1.63053	0.022	0.0804561	1	5551	tags=61%, list=30%, signal=87%
c5	GO_ENDOTHELIAL_CELL_APOPTOTIC_PROCESS	55	0.465911	1.62964	0.0138889	0.0804628	1	3231	tags=33%, list=17%, signal=39%
c5	GO_MESODERM_DEVELOPMENT	122	0.403874	1.63031	0.00408163	0.0805098	1	2686	tags=29%, list=14%, signal=33%
c5	GO_DEVELOPMENTAL_PIGMENTATION	43	0.43158	1.62937	0.0142566	0.0805186	1	2613	tags=33%, list=14%, signal=38%
c5	GO_EXTRACELLULAR_LIGAND_GATED_ION_CHANNEL_ACTIVITY	75	0.481741	1.62967	0.0165631	0.0805409	1	5464	tags=52%, list=29%, signal=73%
c5	GO_POSITIVE_REGULATION_OF_ENDOTHELIAL_CELL_APOPTOTIC_PROCESS	19	0.566263	1.62893	0.032882	0.0805892	1	2992	tags=42%, list=16%, signal=50%
c5	GO_MULTI_ORGANISM_BEHAVIOR	67	0.431144	1.6297	0.0265849	0.0806086	1	3575	tags=39%, list=19%, signal=48%
c5	GO_LOW_DENSITY_LIPOPROTEIN_PARTICLE_BINDING	16	0.632255	1.62981	0.026	0.0806248	1	4229	tags=69%, list=23%, signal=89%
c5	GO_FEMALE_SEX_DIFFERENTIATION	113	0.36594	1.62842	0.00199203	0.0808522	1	4124	tags=35%, list=22%, signal=45%
c5	GO_ASTROCYTE_DEVELOPMENT	38	0.478487	1.62815	0.0192678	0.0809043	1	2707	tags=34%, list=14%, signal=40%
c5	GO_PLATELET_DERIVED_GROWTH_FACTOR_RECEPTOR_BINDING	15	0.643707	1.6271	0.0365854	0.0814098	1	2196	tags=47%, list=12%, signal=53%
c5	GO_POTASSIUM_ION_TRANSMEMBRANE_TRANSPORTER_ACTIVITY	157	0.424683	1.62664	<0.01	0.0814692	1	4173	tags=44%, list=22%, signal=56%
c5	GO_PHOTORECEPTOR_DISC_MEMBRANE	19	0.606291	1.62648	0.0226804	0.0814765	1	4909	tags=58%, list=26%, signal=78%
c5	GO_REGULATION_OF_POSITIVE_CHEMOTAXIS	26	0.548099	1.62665	0.0180361	0.0815571	1	5223	tags=62%, list=28%, signal=85%
c5	GO_REGULATION_OF_ACTIN_FILAMENT_BASED_PROCESS	365	0.350874	1.62618	0.00580271	0.0815616	1	3254	tags=29%, list=17%, signal=34%
c5	GO_PLATELET_DERIVED_GROWTH_FACTOR_RECEPTOR_SIGNALING_PATHWAY	55	0.462073	1.62583	0.0346232	0.0816494	1	2196	tags=31%, list=12%, signal=35%
c5	GO_CELLULAR_RESPONSE_TO_NUTRIENT	66	0.390338	1.62319	0.0147601	0.0830552	1	2624	tags=24%, list=14%, signal=28%
c5	GO_ACTIVIN_RECEPTOR_SIGNALING_PATHWAY	38	0.48079	1.6216	0.0144928	0.0838874	1	2442	tags=29%, list=13%, signal=33%
c5	GO_MEMBRANE_REPOLARIZATION	44	0.48023	1.62092	0.0409836	0.084188	1	3579	tags=48%, list=19%, signal=59%
c5	GO_PIGMENT_CELL_DIFFERENTIATION	33	0.455544	1.62069	0.020202	0.0842561	1	2613	tags=36%, list=14%, signal=42%
c5	GO_G_PROTEIN_COUPLED_RECEPTOR_BINDING	263	0.36197	1.62047	<0.01	0.0842979	1	5118	tags=40%, list=27%, signal=55%
c5	GO_DIVALENT_INORGANIC_CATION_TRANSPORT	459	0.335867	1.62001	<0.01	0.0844114	1	3100	tags=28%, list=17%, signal=32%
c5	GO_CELL_JUNCTION_ASSEMBLY	237	0.390652	1.62008	0.0163265	0.0844548	1	2170	tags=27%, list=12%, signal=31%
c5	GO_POSITIVE_REGULATION_OF_CELL_PROJECTION_ORGANIZATION	364	0.345026	1.61925	0.00588235	0.0848032	1	3681	tags=32%, list=20%, signal=39%
c5	GO_REGULATION_OF_MACROPHAGE_MIGRATION	33	0.520449	1.61866	0.0333988	0.0850842	1	2560	tags=30%, list=14%, signal=35%
c5	GO_TISSUE_REGENERATION	61	0.411147	1.61848	0.00965251	0.085108	1	4715	tags=41%, list=25%, signal=55%
c5	GO_POSITIVE_CHEMOTAXIS	63	0.450014	1.61783	0.0115385	0.0854195	1	5223	tags=49%, list=28%, signal=68%
c5	GO_AXON_PART	370	0.352798	1.61718	0.002	0.0857293	1	3099	tags=28%, list=17%, signal=33%
c5	GO_RESPONSE_TO_AMPHETAMINE	33	0.472259	1.61673	0.0180723	0.0858454	1	5027	tags=48%, list=27%, signal=66%
c5	GO_ATRIOVENTRICULAR_VALVE_DEVELOPMENT	23	0.549922	1.61679	0.0382294	0.0859049	1	4337	tags=61%, list=23%, signal=79%
c5	GO_RESPONSE_TO_ACID_CHEMICAL	329	0.330012	1.61644	0.00201207	0.085921	1	2729	tags=22%, list=15%, signal=25%
c5	GO_POSITIVE_REGULATION_OF_EMBRYONIC_DEVELOPMENT	35	0.472718	1.61594	0.011583	0.086044	1	2032	tags=23%, list=11%, signal=26%
c5	GO_CELL_LEADING_EDGE	392	0.354144	1.61596	0.0119048	0.0861186	1	2581	tags=26%, list=14%, signal=30%
c5	GO_VENTRICULAR_CARDIAC_MUSCLE_CELL_DIFFERENTIATION	15	0.547465	1.61527	0.0301205	0.0862598	1	3335	tags=47%, list=18%, signal=57%
c5	GO_CELL_CELL_CONTACT_ZONE	72	0.423413	1.61534	0.0282828	0.0863236	1	1906	tags=32%, list=10%, signal=35%
c5	GO_POSITIVE_REGULATION_OF_NUCLEOTIDE_BIOSYNTHETIC_PROCESS	21	0.512147	1.61465	0.0214008	0.08653	1	3226	tags=43%, list=17%, signal=52%
c5	GO_NEGATIVE_REGULATION_OF_G_PROTEIN_COUPLED_RECEPTOR_SIGNALING_PATHWAY	49	0.440771	1.61444	0.0134615	0.0865594	1	2464	tags=29%, list=13%, signal=33%
c5	GO_CELL_SUBSTRATE_JUNCTION	405	0.383797	1.61413	0.0268714	0.0866429	1	2170	tags=25%, list=12%, signal=28%
c5	GO_SULFOTRANSFERASE_ACTIVITY	52	0.46092	1.61357	0.0303644	0.086876	1	4285	tags=42%, list=23%, signal=55%
c5	GO_EXTRINSIC_COMPONENT_OF_PLASMA_MEMBRANE	159	0.356562	1.61223	0.00580271	0.0875953	1	3241	tags=30%, list=17%, signal=36%
c5	GO_REGULATION_OF_MESENCHYMAL_CELL_PROLIFERATION	34	0.492851	1.61133	0.0163599	0.0880365	1	2686	tags=32%, list=14%, signal=38%
c5	GO_POSITIVE_REGULATION_OF_MAP_KINASE_ACTIVITY	253	0.352253	1.61088	0.00581395	0.0882301	1	2695	tags=24%, list=14%, signal=27%
c5	GO_REGULATION_OF_METANEPHROS_DEVELOPMENT	23	0.534284	1.60958	0.0440882	0.088927	1	4874	tags=52%, list=26%, signal=70%
c5	GO_HEPARAN_SULFATE_PROTEOGLYCAN_BINDING	16	0.576623	1.60892	0.0220441	0.0892125	1	2735	tags=38%, list=15%, signal=44%
c5	GO_DELAYED_RECTIFIER_POTASSIUM_CHANNEL_ACTIVITY	32	0.53571	1.60823	0.0138889	0.0894246	1	3899	tags=56%, list=21%, signal=71%
c5	GO_POSITIVE_REGULATION_OF_BLOOD_VESSEL_DIAMETER	54	0.442303	1.60837	0.00589391	0.0894312	1	3226	tags=35%, list=17%, signal=42%
c5	GO_GABA_RECEPTOR_ACTIVITY	22	0.566244	1.60775	0.0334728	0.089626	1	4819	tags=55%, list=26%, signal=73%
c5	GO_MYELOID_LEUKOCYTE_CYTOKINE_PRODUCTION	30	0.501026	1.60656	0.0325671	0.0898433	1	2686	tags=40%, list=14%, signal=47%
c5	GO_REGULATION_OF_NMDA_RECEPTOR_ACTIVITY	33	0.484854	1.60733	0.0180361	0.0898531	1	3626	tags=52%, list=19%, signal=64%
c5	GO_REGULATION_OF_FEEDING_BEHAVIOR	26	0.483984	1.60589	0.0233918	0.0898661	1	4415	tags=46%, list=24%, signal=60%
c5	GO_REGULATION_OF_HUMORAL_IMMUNE_RESPONSE	66	0.507831	1.60622	0.0311284	0.089884	1	4433	tags=50%, list=24%, signal=65%
c5	GO_GLIOGENESIS	273	0.35391	1.60664	0.0019685	0.0898932	1	3349	tags=30%, list=18%, signal=36%
c5	GO_REGULATION_OF_SYSTEMIC_ARTERIAL_BLOOD_PRESSURE_BY_HORMONE	39	0.48786	1.60628	0.0299401	0.0899262	1	3546	tags=44%, list=19%, signal=54%
c5	GO_APPENDAGE_MORPHOGENESIS	146	0.394554	1.60592	0.0179283	0.0899518	1	4371	tags=37%, list=23%, signal=48%
c5	GO_METANEPHRIC_NEPHRON_DEVELOPMENT	41	0.483651	1.60667	0.00592885	0.0899704	1	1468	tags=27%, list=8%, signal=29%
c5	GO_CALCIUM_ION_TRANSMEMBRANE_TRANSPORT	303	0.350755	1.60689	0.00970874	0.0900327	1	3100	tags=28%, list=17%, signal=33%
c5	GO_POSITIVE_REGULATION_OF_PROTEIN_MATURATION	24	0.465879	1.60674	0.0229446	0.090038	1	2310	tags=29%, list=12%, signal=33%
c5	GO_NEGATIVE_REGULATION_OF_WNT_SIGNALING_PATHWAY	197	0.362892	1.60455	0.00793651	0.0901365	1	1227	tags=18%, list=7%, signal=19%
c5	GO_ION_CHANNEL_BINDING	124	0.382962	1.60466	0.028169	0.0901632	1	3712	tags=38%, list=20%, signal=47%
c5	GO_COPULATION	20	0.547819	1.60424	0.0400802	0.0902281	1	2114	tags=30%, list=11%, signal=34%
c5	GO_POSITIVE_REGULATION_OF_SMOOTHENED_SIGNALING_PATHWAY	32	0.489601	1.6047	0.0306122	0.0902378	1	2028	tags=31%, list=11%, signal=35%
c5	GO_CALCIUM_MEDIATED_SIGNALING	212	0.389935	1.60385	0.0242915	0.0902647	1	3686	tags=34%, list=20%, signal=42%
c5	GO_BLOOD_VESSEL_ENDOTHELIAL_CELL_PROLIFERATION_INVOLVED_IN_SPROUTING_ANGIOGENESIS	19	0.548783	1.60472	0.0348162	0.090324	1	1884	tags=37%, list=10%, signal=41%
c5	GO_NEUROBLAST_PROLIFERATION	57	0.436175	1.60388	0.00803213	0.0903472	1	2077	tags=28%, list=11%, signal=31%
c5	GO_REGULATION_OF_CELL_SHAPE	144	0.396987	1.60474	0.0292969	0.0904072	1	2277	tags=28%, list=12%, signal=31%
c5	GO_CARGO_RECEPTOR_ACTIVITY	86	0.422148	1.60316	0.0305927	0.0904687	1	2858	tags=34%, list=15%, signal=40%
c5	GO_REGULATION_OF_EXCRETION	24	0.548777	1.60478	0.0293542	0.0904743	1	2305	tags=42%, list=12%, signal=47%
c5	GO_DOPAMINE_TRANSPORT	48	0.480398	1.60332	0.0286885	0.0904812	1	5807	tags=58%, list=31%, signal=84%
c5	GO_PROTEIN_TRIMERIZATION	54	0.426274	1.60299	0.0165441	0.0905024	1	2634	tags=30%, list=14%, signal=34%
c5	GO_ANIMAL_ORGAN_MATURATION	25	0.51177	1.60183	0.0314342	0.0910754	1	1628	tags=28%, list=9%, signal=31%
c5	GO_LAMELLIPODIUM_MEMBRANE	22	0.537661	1.60142	0.0425963	0.0911404	1	2555	tags=36%, list=14%, signal=42%
c5	GO_NEGATIVE_REGULATION_OF_TRANSPORT	451	0.332525	1.60149	0.00387597	0.0911962	1	3604	tags=28%, list=19%, signal=34%
c5	GO_MYELIN_SHEATH	50	0.425804	1.60109	0.011811	0.0912563	1	1421	tags=26%, list=8%, signal=28%
c5	GO_REGULATION_OF_MEMBRANE_REPOLARIZATION	33	0.489975	1.59801	0.039501	0.0926219	1	1463	tags=33%, list=8%, signal=36%
c5	GO_HORMONE_ACTIVITY	111	0.456866	1.59843	0.00821355	0.0926579	1	5060	tags=44%, list=27%, signal=60%
c5	GO_RESPONSE_TO_FLUID_SHEAR_STRESS	33	0.505947	1.59823	0.0462777	0.0926824	1	3241	tags=42%, list=17%, signal=51%
c5	GO_PROTEIN_TYROSINE_KINASE_BINDING	85	0.386983	1.59805	0.0222222	0.0926851	1	4227	tags=41%, list=23%, signal=53%
c5	GO_CELL_PROJECTION_MEMBRANE	327	0.333197	1.59844	<0.01	0.0927479	1	3075	tags=25%, list=16%, signal=29%
c5	GO_PASSIVE_TRANSMEMBRANE_TRANSPORTER_ACTIVITY	448	0.372557	1.59755	0.006	0.0928302	1	4115	tags=36%, list=22%, signal=45%
c5	GO_POSITIVE_REGULATION_OF_CELL_MORPHOGENESIS_INVOLVED_IN_DIFFERENTIATION	148	0.371909	1.59732	0.0204918	0.092844	1	3673	tags=34%, list=20%, signal=43%
c5	GO_COPPER_ION_BINDING	58	0.419869	1.59701	0.0190476	0.0929364	1	2319	tags=24%, list=12%, signal=27%
c5	GO_REGULATION_OF_MORPHOGENESIS_OF_AN_EPITHELIUM	176	0.360232	1.59576	0.0181087	0.0936204	1	1972	tags=20%, list=11%, signal=22%
c5	GO_OVULATION	21	0.551726	1.59539	0.0289855	0.0937717	1	1700	tags=29%, list=9%, signal=31%
c5	GO_RESPONSE_TO_PLATELET_DERIVED_GROWTH_FACTOR	20	0.537113	1.59507	0.029724	0.0938958	1	2196	tags=45%, list=12%, signal=51%
c5	GO_REGULATION_OF_VASCULAR_ENDOTHELIAL_GROWTH_FACTOR_RECEPTOR_SIGNALING_PATHWAY	32	0.517239	1.59489	0.0302419	0.0939111	1	4296	tags=56%, list=23%, signal=73%
c5	GO_STEM_CELL_PROLIFERATION	111	0.381539	1.59415	0.0116959	0.0942759	1	2131	tags=25%, list=11%, signal=28%
c5	GO_NEGATIVE_REGULATION_OF_SMOOTHENED_SIGNALING_PATHWAY	28	0.500875	1.59294	0.0419162	0.0949493	1	5216	tags=61%, list=28%, signal=84%
c5	GO_CATECHOLAMINE_SECRETION	60	0.499268	1.59273	0.0101215	0.0949891	1	5105	tags=50%, list=27%, signal=69%
c5	GO_CELL_ADHESION_MEDIATED_BY_INTEGRIN	65	0.463251	1.59203	0.0415842	0.0953706	1	2422	tags=28%, list=13%, signal=32%
c5	GO_SYNAPTIC_VESICLE_EXOCYTOSIS	118	0.402021	1.59106	0.0164948	0.095609	1	4726	tags=42%, list=25%, signal=56%
c5	GO_HINDBRAIN_DEVELOPMENT	151	0.371399	1.5912	0.0083682	0.0956274	1	2552	tags=25%, list=14%, signal=28%
c5	GO_POSITIVE_REGULATION_OF_BMP_SIGNALING_PATHWAY	29	0.496329	1.59142	0.027668	0.0956863	1	2110	tags=31%, list=11%, signal=35%
c5	GO_REGULATION_OF_KIDNEY_DEVELOPMENT	56	0.43897	1.59122	0.0078125	0.095712	1	4874	tags=43%, list=26%, signal=58%
c5	GO_REGULATION_OF_RECEPTOR_INTERNALIZATION	53	0.407786	1.58976	0.012766	0.0963577	1	2484	tags=23%, list=13%, signal=26%
c5	GO_NOREPINEPHRINE_TRANSPORT	21	0.558748	1.5889	0.0214425	0.0963945	1	4086	tags=48%, list=22%, signal=61%
c5	GO_REGULATION_OF_CALCIUM_ION_DEPENDENT_EXOCYTOSIS	110	0.411682	1.58891	0.0144628	0.0964898	1	4726	tags=43%, list=25%, signal=57%
c5	GO_DORSAL_VENTRAL_PATTERN_FORMATION	88	0.413853	1.58922	0.0226337	0.096493	1	5005	tags=45%, list=27%, signal=62%
c5	GO_NEUROTRANSMITTER_TRANSPORT	265	0.363001	1.58908	0.0100402	0.0964981	1	4874	tags=42%, list=26%, signal=56%
c5	GO_NEGATIVE_REGULATION_OF_CELL_AGING	23	0.502293	1.58924	0.0307377	0.0965785	1	1703	tags=22%, list=9%, signal=24%
c5	GO_PHOSPHORUS_OXYGEN_LYASE_ACTIVITY	20	0.561561	1.5878	0.0336842	0.0970517	1	3835	tags=65%, list=20%, signal=82%
c5	GO_DETECTION_OF_ABIOTIC_STIMULUS	130	0.412424	1.58735	0.0263692	0.0971508	1	4420	tags=38%, list=24%, signal=49%
c5	GO_NEGATIVE_REGULATION_OF_REPRODUCTIVE_PROCESS	55	0.417559	1.58743	0.0169811	0.0971997	1	2825	tags=25%, list=15%, signal=30%
c5	GO_REGULATION_OF_AMINO_ACID_TRANSPORT	33	0.490578	1.58645	0.0200401	0.097587	1	4766	tags=64%, list=25%, signal=85%
c5	GO_CELLULAR_RESPONSE_TO_KETONE	91	0.382809	1.58659	0.0140562	0.097602	1	1949	tags=23%, list=10%, signal=26%
c5	GO_EAR_MORPHOGENESIS	114	0.385848	1.58618	0.015748	0.09766	1	2916	tags=25%, list=16%, signal=29%
c5	GO_NEGATIVE_REGULATION_OF_MUSCLE_TISSUE_DEVELOPMENT	50	0.42386	1.5854	0.0159363	0.0980854	1	2729	tags=26%, list=15%, signal=30%
c5	GO_AXON_REGENERATION	45	0.445288	1.58411	0.0281125	0.0982988	1	2886	tags=38%, list=15%, signal=45%
c5	GO_DENTATE_GYRUS_DEVELOPMENT	15	0.569007	1.58424	0.0268041	0.0983355	1	4650	tags=53%, list=25%, signal=71%
c5	GO_FIBROBLAST_GROWTH_FACTOR_RECEPTOR_SIGNALING_PATHWAY	107	0.365744	1.58486	0.0182186	0.098364	1	3188	tags=28%, list=17%, signal=34%
c5	GO_CANONICAL_WNT_SIGNALING_PATHWAY	315	0.330102	1.58454	0.0143443	0.0983672	1	2285	tags=21%, list=12%, signal=23%
c5	GO_POSITIVE_REGULATION_OF_CARBOHYDRATE_METABOLIC_PROCESS	60	0.388765	1.58462	0.011976	0.098423	1	2638	tags=27%, list=14%, signal=31%
c5	GO_REGULATION_OF_COLLAGEN_BIOSYNTHETIC_PROCESS	34	0.464793	1.58356	0.0392927	0.0985648	1	2825	tags=35%, list=15%, signal=41%
c5	GO_POSITIVE_REGULATION_OF_MORPHOGENESIS_OF_AN_EPITHELIUM	32	0.467439	1.58254	0.0158103	0.0991677	1	1848	tags=25%, list=10%, signal=28%
c5	GO_GLYCOPROTEIN_METABOLIC_PROCESS	130	0.388855	1.5824	0.0413386	0.0991685	1	3326	tags=28%, list=18%, signal=34%
c5	GO_MUSCLE_ADAPTATION	106	0.386596	1.58152	0.0184426	0.0993733	1	2667	tags=30%, list=14%, signal=35%
c5	GO_NEGATIVE_REGULATION_OF_LEUKOCYTE_DIFFERENTIATION	93	0.390999	1.58162	0.0266667	0.0993893	1	3326	tags=28%, list=18%, signal=34%
c5	GO_INHIBITORY_POSTSYNAPTIC_POTENTIAL	15	0.588856	1.58176	0.0395833	0.0993997	1	1528	tags=33%, list=8%, signal=36%
c5	GO_DEVELOPMENT_OF_PRIMARY_FEMALE_SEXUAL_CHARACTERISTICS	99	0.361173	1.58094	0.002	0.0994813	1	4124	tags=34%, list=22%, signal=44%
c5	GO_EXOCRINE_SYSTEM_DEVELOPMENT	46	0.449413	1.58095	0.0170213	0.0995719	1	2832	tags=30%, list=15%, signal=36%
c5	GO_ADULT_LOCOMOTORY_BEHAVIOR	77	0.416749	1.58101	0.0208333	0.0996298	1	5541	tags=53%, list=30%, signal=75%
c5	GO_GLYCOSPHINGOLIPID_BIOSYNTHETIC_PROCESS	25	0.484573	1.5795	0.0292398	0.0999321	1	3260	tags=36%, list=17%, signal=44%
c5	GO_PURINE_CONTAINING_COMPOUND_CATABOLIC_PROCESS	47	0.403821	1.57977	0.0301205	0.0999472	1	2565	tags=28%, list=14%, signal=32%
c5	GO_MONOAMINE_TRANSPORT	85	0.46513	1.58008	0.0103306	0.0999483	1	5815	tags=56%, list=31%, signal=82%
c5	GO_METANEPHRIC_GLOMERULUS_DEVELOPMENT	16	0.605516	1.57956	0.0379242	0.0999788	1	3918	tags=63%, list=21%, signal=79%
c5	GO_RETINAL_GANGLION_CELL_AXON_GUIDANCE	21	0.506142	1.57986	0.0277778	0.0999823	1	3183	tags=38%, list=17%, signal=46%
c5	GO_POSITIVE_REGULATION_OF_CELL_DIVISION	80	0.375444	1.57886	0.00608519	0.100231	1	2307	tags=24%, list=12%, signal=27%
c5	GO_NEGATIVE_REGULATION_OF_CELL_ACTIVATION	181	0.408832	1.57844	0.0383142	0.10044	1	3356	tags=34%, list=18%, signal=41%
c5	GO_PROXIMAL_DISTAL_PATTERN_FORMATION	32	0.498715	1.57799	0.0190678	0.100613	1	2238	tags=28%, list=12%, signal=32%
c5	GO_NEGATIVE_REGULATION_OF_CELL_ADHESION	254	0.361314	1.57769	0.0117417	0.100715	1	3339	tags=30%, list=18%, signal=35%
c5	GO_RESPONSE_TO_VITAMIN	91	0.359285	1.57693	0.003861	0.101003	1	2624	tags=21%, list=14%, signal=24%
c5	GO_PHOSPHATIDYLINOSITOL_3_KINASE_SIGNALING	140	0.38132	1.5767	0.0175781	0.101067	1	4151	tags=41%, list=22%, signal=53%
c5	GO_POSITIVE_REGULATION_OF_NEUTROPHIL_MIGRATION	26	0.542079	1.57698	0.0495238	0.101074	1	2441	tags=38%, list=13%, signal=44%
c5	GO_NEGATIVE_REGULATION_OF_BLOOD_VESSEL_ENDOTHELIAL_CELL_MIGRATION	31	0.49917	1.5756	0.041502	0.101539	1	3823	tags=48%, list=20%, signal=61%
c5	GO_TRANSMEMBRANE_RECEPTOR_PROTEIN_SERINE_THREONINE_KINASE_BINDING	15	0.557519	1.57533	0.0433071	0.101615	1	2161	tags=33%, list=12%, signal=38%
c5	GO_REGULATION_OF_NEUROTRANSMITTER_LEVELS	321	0.347857	1.57574	0.00986193	0.101637	1	3589	tags=31%, list=19%, signal=38%
c5	GO_SENSORY_PERCEPTION_OF_LIGHT_STIMULUS	200	0.389129	1.57415	0.0178926	0.102351	1	5250	tags=43%, list=28%, signal=59%
c5	GO_POSITIVE_REGULATION_OF_CALCIUM_ION_TRANSMEMBRANE_TRANSPORTER_ACTIVITY	36	0.485493	1.57376	0.0480962	0.10253	1	2732	tags=33%, list=15%, signal=39%
c5	GO_REGULATION_OF_RESPONSE_TO_DRUG	87	0.395955	1.57282	0.0119284	0.103072	1	2388	tags=25%, list=13%, signal=29%
c5	GO_SMAD_BINDING	80	0.398841	1.57117	0.0273684	0.103788	1	2445	tags=23%, list=13%, signal=26%
c5	GO_CALCIUM_ION_TRANSMEMBRANE_TRANSPORTER_ACTIVITY	136	0.389655	1.57152	0.0136187	0.103869	1	3099	tags=29%, list=17%, signal=35%
c5	GO_CAMP_BINDING	22	0.518528	1.5712	0.045082	0.103872	1	2566	tags=36%, list=14%, signal=42%
c5	GO_LATERAL_MESODERM_DEVELOPMENT	15	0.625002	1.57121	0.0390947	0.103967	1	2445	tags=40%, list=13%, signal=46%
c5	GO_LIGAND_GATED_ION_CHANNEL_ACTIVITY	137	0.405758	1.57047	0.0180361	0.104184	1	5464	tags=45%, list=29%, signal=62%
c5	GO_MUSCLE_CELL_CELLULAR_HOMEOSTASIS	21	0.506463	1.56793	0.026749	0.105624	1	1348	tags=19%, list=7%, signal=21%
c5	GO_POSITIVE_REGULATION_OF_MESENCHYMAL_CELL_PROLIFERATION	26	0.501004	1.56734	0.0221328	0.105884	1	2686	tags=35%, list=14%, signal=40%
c5	GO_POSITIVE_REGULATION_OF_RECEPTOR_MEDIATED_ENDOCYTOSIS	50	0.408766	1.56558	0.0181452	0.106927	1	2484	tags=26%, list=13%, signal=30%
c5	GO_G_PROTEIN_ALPHA_SUBUNIT_BINDING	22	0.50249	1.56562	0.0246212	0.106991	1	3110	tags=36%, list=17%, signal=44%
c5	GO_TYPE_B_PANCREATIC_CELL_PROLIFERATION	18	0.539259	1.56522	0.0470588	0.107085	1	2377	tags=39%, list=13%, signal=45%
c5	GO_REFLEX	19	0.561638	1.56485	0.0392927	0.10724	1	5250	tags=63%, list=28%, signal=88%
c5	GO_VASCULAR_ENDOTHELIAL_GROWTH_FACTOR_RECEPTOR_SIGNALING_PATHWAY	91	0.425803	1.56431	0.0220884	0.107423	1	3112	tags=31%, list=17%, signal=37%
c5	GO_NEGATIVE_REGULATION_OF_PROTEIN_MATURATION	29	0.458098	1.56433	0.0212766	0.107517	1	2034	tags=24%, list=11%, signal=27%
c5	GO_POSITIVE_REGULATION_OF_RHO_PROTEIN_SIGNAL_TRANSDUCTION	29	0.521423	1.56382	0.0448343	0.107633	1	3100	tags=41%, list=17%, signal=50%
c5	GO_CELL_PROLIFERATION_IN_FOREBRAIN	26	0.492726	1.56351	0.0429448	0.107635	1	1922	tags=31%, list=10%, signal=34%
c5	GO_SYNAPTIC_VESICLE_CYCLE	189	0.381891	1.56358	0.0207469	0.107695	1	3515	tags=31%, list=19%, signal=38%
c5	GO_POSITIVE_REGULATION_OF_FAT_CELL_DIFFERENTIATION	57	0.423401	1.56214	0.0216963	0.10852	1	2159	tags=26%, list=12%, signal=30%
c5	GO_REGULATION_OF_PHOSPHATIDYLINOSITOL_3_KINASE_SIGNALING	116	0.39183	1.56161	0.0295858	0.108799	1	4843	tags=49%, list=26%, signal=66%
c5	GO_TOOTH_MINERALIZATION	22	0.493876	1.561	0.0174757	0.108909	1	1109	tags=23%, list=6%, signal=24%
c5	GO_REPRODUCTIVE_SYSTEM_DEVELOPMENT	418	0.311614	1.56127	0.0019685	0.108911	1	3084	tags=23%, list=16%, signal=27%
c5	GO_REGULATION_OF_SKELETAL_MUSCLE_TISSUE_DEVELOPMENT	49	0.428321	1.56054	0.00626305	0.109103	1	4073	tags=35%, list=22%, signal=44%
c5	GO_NEURON_PROJECTION_TERMINUS	132	0.388624	1.56039	0.0137255	0.109117	1	3419	tags=31%, list=18%, signal=38%
c5	GO_REGULATION_OF_SUBSTRATE_ADHESION_DEPENDENT_CELL_SPREADING	50	0.418481	1.5597	0.0413223	0.109455	1	1453	tags=22%, list=8%, signal=24%
c5	GO_REGULATION_OF_PROTEIN_KINASE_A_SIGNALING	19	0.51686	1.55945	0.034749	0.109514	1	4350	tags=53%, list=23%, signal=69%
c5	GO_NEGATIVE_REGULATION_OF_OXIDOREDUCTASE_ACTIVITY	23	0.500897	1.55889	0.0385356	0.109804	1	2720	tags=39%, list=15%, signal=46%
c5	GO_RECEPTOR_LOCALIZATION_TO_SYNAPSE	52	0.423207	1.55826	0.0239521	0.110133	1	3252	tags=44%, list=17%, signal=53%
c5	GO_AXOLEMMA	15	0.605249	1.55631	0.0387755	0.111259	1	2989	tags=47%, list=16%, signal=55%
c5	GO_SUBPALLIUM_DEVELOPMENT	25	0.492074	1.55563	0.0240481	0.111652	1	2552	tags=32%, list=14%, signal=37%
c5	GO_REGULATION_OF_MUSCLE_ADAPTATION	81	0.394358	1.55524	0.026	0.1118	1	2667	tags=30%, list=14%, signal=34%
c5	GO_REGULATION_OF_RECEPTOR_BINDING	23	0.492393	1.55479	0.0484496	0.112024	1	4132	tags=52%, list=22%, signal=67%
c5	GO_POTASSIUM_CHANNEL_REGULATOR_ACTIVITY	51	0.426134	1.55389	0.022449	0.112559	1	3601	tags=41%, list=19%, signal=51%
c5	GO_REGENERATION	181	0.343387	1.55301	0.00591716	0.113116	1	2958	tags=26%, list=16%, signal=31%
c5	GO_RESPONSE_TO_STEROID_HORMONE	381	0.309335	1.5527	0.0020202	0.113122	1	2209	tags=19%, list=12%, signal=21%
c5	GO_M_BAND	29	0.478119	1.55077	0.0410959	0.114334	1	2495	tags=31%, list=13%, signal=36%
c5	GO_NEUROTROPHIN_SIGNALING_PATHWAY	39	0.452802	1.55034	0.03	0.114549	1	3623	tags=38%, list=19%, signal=48%
c5	GO_CELL_SURFACE_RECEPTOR_SIGNALING_PATHWAY_INVOLVED_IN_HEART_DEVELOPMENT	27	0.488726	1.55001	0.0276134	0.114582	1	5619	tags=67%, list=30%, signal=95%
c5	GO_POSITIVE_REGULATION_OF_AMINE_TRANSPORT	35	0.492889	1.55011	0.0347648	0.114611	1	4874	tags=51%, list=26%, signal=69%
c5	GO_MIDBRAIN_DEVELOPMENT	89	0.368461	1.54853	0.014553	0.115404	1	3251	tags=27%, list=17%, signal=32%
c5	GO_EMBRYONIC_CRANIAL_SKELETON_MORPHOGENESIS	46	0.439798	1.54764	0.0284553	0.115906	1	1490	tags=22%, list=8%, signal=24%
c5	GO_PRESYNAPSE	474	0.333654	1.54692	0.0059761	0.116234	1	3626	tags=29%, list=19%, signal=35%
c5	GO_NEUROTRANSMITTER_BINDING	55	0.436389	1.54444	0.023301	0.117639	1	4546	tags=38%, list=24%, signal=50%
c5	GO_TRANSMEMBRANE_RECEPTOR_PROTEIN_SERINE_THREONINE_KINASE_ACTIVITY	16	0.578073	1.5434	0.0446247	0.118326	1	4337	tags=69%, list=23%, signal=89%
c5	GO_NEGATIVE_REGULATION_OF_ADENYLATE_CYCLASE_ACTIVITY	18	0.528426	1.5421	0.0327553	0.119083	1	5679	tags=67%, list=30%, signal=96%
c5	GO_REGULATION_OF_HEART_MORPHOGENESIS	37	0.450712	1.5411	0.024	0.119781	1	2569	tags=32%, list=14%, signal=38%
c5	GO_CELL_CELL_SIGNALING_BY_WNT	495	0.316259	1.53976	0.0223577	0.120667	1	2285	tags=19%, list=12%, signal=21%
c5	GO_BRANCH_ELONGATION_OF_AN_EPITHELIUM	20	0.518792	1.53933	0.0365854	0.120767	1	2829	tags=35%, list=15%, signal=41%
c5	GO_CARBOHYDRATE_DERIVATIVE_CATABOLIC_PROCESS	174	0.339675	1.53936	0.0117647	0.120847	1	2608	tags=21%, list=14%, signal=24%
c5	GO_NEGATIVE_REGULATION_OF_INTRACELLULAR_STEROID_HORMONE_RECEPTOR_SIGNALING_PATHWAY	33	0.45498	1.53772	0.0229645	0.12189	1	1376	tags=27%, list=7%, signal=29%
c5	GO_ENDOTHELIAL_CELL_DEVELOPMENT	59	0.44225	1.53707	0.0451745	0.121952	1	3440	tags=41%, list=18%, signal=50%
c5	GO_RETROGRADE_AXONAL_TRANSPORT	16	0.576771	1.53672	0.0431211	0.121983	1	3832	tags=50%, list=20%, signal=63%
c5	GO_GLIAL_CELL_PROJECTION	24	0.489216	1.53738	0.0440613	0.122049	1	3330	tags=46%, list=18%, signal=56%
c5	GO_EPITHELIAL_CELL_MORPHOGENESIS	35	0.446428	1.5372	0.0311203	0.122073	1	2233	tags=40%, list=12%, signal=45%
c5	GO_MELANIN_BIOSYNTHETIC_PROCESS	21	0.469094	1.53672	0.0455487	0.122096	1	2686	tags=33%, list=14%, signal=39%
c5	GO_CELLULAR_RESPONSE_TO_DEXAMETHASONE_STIMULUS	32	0.443297	1.53461	0.0248566	0.123389	1	1949	tags=22%, list=10%, signal=24%
c5	GO_STARTLE_RESPONSE	28	0.480499	1.53362	0.0434783	0.123809	1	2211	tags=29%, list=12%, signal=32%
c5	GO_BRANCHING_INVOLVED_IN_SALIVARY_GLAND_MORPHOGENESIS	23	0.525235	1.53364	0.0340681	0.123908	1	4149	tags=52%, list=22%, signal=67%
c5	GO_GLUTAMATE_RECEPTOR_BINDING	49	0.412969	1.53336	0.0355731	0.12392	1	3254	tags=31%, list=17%, signal=37%
c5	GO_APOPTOTIC_PROCESS_INVOLVED_IN_DEVELOPMENT	34	0.429962	1.53031	0.031746	0.125612	1	2569	tags=29%, list=14%, signal=34%
c5	GO_NEGATIVE_REGULATION_OF_POTASSIUM_ION_TRANSPORT	31	0.456785	1.5284	0.0439122	0.126492	1	3226	tags=45%, list=17%, signal=54%
c5	GO_DISTAL_AXON	275	0.344641	1.52856	0.0161616	0.126593	1	3626	tags=31%, list=19%, signal=37%
c5	GO_PEPTIDE_HORMONE_PROCESSING	31	0.479229	1.52841	0.039604	0.1266	1	3692	tags=35%, list=20%, signal=44%
c5	GO_REGULATION_OF_PRESYNAPTIC_CYTOSOLIC_CALCIUM_ION_CONCENTRATION	17	0.534122	1.52864	0.0346821	0.12666	1	1937	tags=24%, list=10%, signal=26%
c5	GO_REGULATION_OF_ANATOMICAL_STRUCTURE_SIZE	484	0.313888	1.52767	0.00959693	0.126932	1	3681	tags=31%, list=20%, signal=37%
c5	GO_INOSITOL_LIPID_MEDIATED_SIGNALING	174	0.361604	1.52663	0.0329457	0.127619	1	4379	tags=41%, list=23%, signal=54%
c5	GO_NEGATIVE_REGULATION_OF_EPITHELIAL_TO_MESENCHYMAL_TRANSITION	27	0.451943	1.52494	0.042885	0.128882	1	1125	tags=26%, list=6%, signal=28%
c5	GO_APPENDAGE_DEVELOPMENT	175	0.360951	1.52359	0.0294118	0.129733	1	4371	tags=34%, list=23%, signal=44%
c5	GO_POSITIVE_REGULATION_OF_EXTRINSIC_APOPTOTIC_SIGNALING_PATHWAY	49	0.411856	1.52339	0.0391389	0.129778	1	1055	tags=18%, list=6%, signal=19%
c5	GO_REGULATION_OF_RESPONSE_TO_WOUNDING	153	0.375135	1.52291	0.0239521	0.130018	1	4259	tags=39%, list=23%, signal=50%
c5	GO_APOLIPOPROTEIN_BINDING	17	0.519225	1.52275	0.0356394	0.130018	1	2735	tags=47%, list=15%, signal=55%
c5	GO_CALCIUM_RELEASE_CHANNEL_ACTIVITY	21	0.510682	1.5223	0.0404858	0.13026	1	2558	tags=33%, list=14%, signal=39%
c5	GO_RETINA_DEVELOPMENT_IN_CAMERA_TYPE_EYE	139	0.355632	1.51903	0.0181452	0.132666	1	3276	tags=29%, list=18%, signal=35%
c5	GO_AMMONIUM_ION_BINDING	70	0.391672	1.51855	0.0318725	0.132937	1	5822	tags=50%, list=31%, signal=72%
c5	GO_ANTERIOR_POSTERIOR_PATTERN_SPECIFICATION	202	0.355855	1.51819	0.0257511	0.133106	1	3427	tags=28%, list=18%, signal=34%
c5	GO_PROTEIN_KINASE_C_ACTIVATING_G_PROTEIN_COUPLED_RECEPTOR_SIGNALING_PATHWAY	28	0.4786	1.51652	0.0315789	0.13436	1	3305	tags=39%, list=18%, signal=48%
c5	GO_REGULATION_OF_WOUND_HEALING	127	0.384149	1.51609	0.0320641	0.134466	1	4259	tags=40%, list=23%, signal=52%
c5	GO_RESPONSE_TO_AMINO_ACID	109	0.33707	1.51592	0.010142	0.134487	1	642	tags=12%, list=3%, signal=12%
c5	GO_POSITIVE_REGULATION_OF_PEPTIDYL_TYROSINE_PHOSPHORYLATION	181	0.367197	1.51511	0.0232108	0.13499	1	3623	tags=30%, list=19%, signal=37%
c5	GO_HMG_BOX_DOMAIN_BINDING	16	0.532648	1.51474	0.0410156	0.135028	1	4590	tags=56%, list=25%, signal=74%
c5	GO_CARBOHYDRATE_BINDING	264	0.345311	1.51359	0.0278293	0.135854	1	4426	tags=36%, list=24%, signal=46%
c5	GO_REGULATION_OF_MAP_KINASE_ACTIVITY	328	0.321382	1.51253	0.0137525	0.135881	1	2695	tags=22%, list=14%, signal=26%
c5	GO_BRANCHING_INVOLVED_IN_BLOOD_VESSEL_MORPHOGENESIS	28	0.51173	1.51303	0.046371	0.136077	1	3032	tags=39%, list=16%, signal=47%
c5	GO_ACTIN_CYTOSKELETON	479	0.325506	1.51269	0.0231214	0.136103	1	2953	tags=28%, list=16%, signal=32%
c5	GO_NEGATIVE_REGULATION_OF_ENDOTHELIAL_CELL_APOPTOTIC_PROCESS	29	0.482198	1.51124	0.0446247	0.136693	1	5196	tags=48%, list=28%, signal=67%
c5	GO_SKELETAL_MUSCLE_CELL_DIFFERENTIATION	67	0.395098	1.51105	0.0353635	0.136721	1	4715	tags=40%, list=25%, signal=54%
c5	GO_PEPTIDASE_REGULATOR_ACTIVITY	212	0.371159	1.50985	0.0216963	0.137326	1	2660	tags=22%, list=14%, signal=25%
c5	GO_PEPTIDYL_TYROSINE_MODIFICATION	351	0.331288	1.51013	0.0307102	0.137333	1	4269	tags=34%, list=23%, signal=44%
c5	GO_REGULATION_OF_CELLULAR_CARBOHYDRATE_METABOLIC_PROCESS	112	0.342773	1.50931	0.0133843	0.137391	1	2953	tags=25%, list=16%, signal=30%
c5	GO_GROOMING_BEHAVIOR	18	0.50472	1.50937	0.0384615	0.13759	1	1839	tags=22%, list=10%, signal=25%
c5	GO_PEPTIDE_BINDING	280	0.317936	1.50871	0.00598802	0.137631	1	3561	tags=29%, list=19%, signal=36%
c5	GO_NEURAL_NUCLEUS_DEVELOPMENT	60	0.402016	1.50793	0.0354331	0.138016	1	3152	tags=27%, list=17%, signal=32%
c5	GO_NEGATIVE_REGULATION_OF_MUSCLE_CONTRACTION	23	0.474789	1.50768	0.0470588	0.138103	1	2313	tags=35%, list=12%, signal=40%
c5	GO_ACTIN_BINDING	412	0.331278	1.50613	0.0401606	0.139274	1	3027	tags=30%, list=16%, signal=35%
c5	GO_REGULATION_OF_ENDOCYTOSIS	194	0.33901	1.50523	0.0235294	0.139629	1	2929	tags=25%, list=16%, signal=29%
c5	GO_MACROPHAGE_MIGRATION	46	0.463659	1.50477	0.0470588	0.139879	1	2560	tags=26%, list=14%, signal=30%
c5	GO_POSITIVE_REGULATION_OF_PROTEIN_SERINE_THREONINE_KINASE_ACTIVITY	324	0.312661	1.50019	0.0116279	0.14234	1	2814	tags=22%, list=15%, signal=25%
c5	GO_MALE_SEX_DIFFERENTIATION	156	0.334247	1.50049	0.00863931	0.142351	1	2966	tags=24%, list=16%, signal=29%
c5	GO_SOMATIC_STEM_CELL_POPULATION_MAINTENANCE	71	0.374893	1.49789	0.0336134	0.143638	1	1479	tags=18%, list=8%, signal=20%
c5	GO_FEEDING_BEHAVIOR	101	0.38161	1.49621	0.02	0.144748	1	4892	tags=42%, list=26%, signal=56%
c5	GO_POSITIVE_REGULATION_OF_POTASSIUM_ION_TRANSPORT	46	0.437516	1.49541	0.0458167	0.145294	1	3127	tags=41%, list=17%, signal=49%
c5	GO_REGULATION_OF_PLATELET_ACTIVATION	30	0.459463	1.4951	0.0490196	0.14544	1	4008	tags=47%, list=21%, signal=59%
c5	GO_VESICLE_MEDIATED_TRANSPORT_IN_SYNAPSE	200	0.355748	1.49485	0.0348361	0.145524	1	3515	tags=31%, list=19%, signal=38%
c5	GO_CAMERA_TYPE_EYE_MORPHOGENESIS	110	0.357049	1.49465	0.0303644	0.145572	1	2729	tags=25%, list=15%, signal=30%
c5	GO_PARTURITION	16	0.53483	1.4942	0.0494297	0.145574	1	2456	tags=31%, list=13%, signal=36%
c5	GO_FILOPODIUM_ASSEMBLY	58	0.390334	1.4944	0.045098	0.145658	1	2550	tags=29%, list=14%, signal=34%
c5	GO_NEGATIVE_REGULATION_OF_ENDOCYTOSIS	40	0.414773	1.4933	0.0330097	0.145968	1	4543	tags=35%, list=24%, signal=46%
c5	GO_REGULATION_OF_PROTEIN_LOCALIZATION_TO_SYNAPSE	25	0.464896	1.49354	0.0456349	0.14603	1	2686	tags=44%, list=14%, signal=51%
c5	GO_REGULATION_OF_RECEPTOR_MEDIATED_ENDOCYTOSIS	95	0.357175	1.49305	0.0232068	0.146059	1	2484	tags=22%, list=13%, signal=25%
c5	GO_NEGATIVE_REGULATION_OF_SUPRAMOLECULAR_FIBER_ORGANIZATION	126	0.346613	1.49279	0.0311284	0.14614	1	3117	tags=29%, list=17%, signal=34%
c5	GO_REGULATION_OF_PEPTIDYL_TYROSINE_PHOSPHORYLATION	242	0.339818	1.49013	0.034749	0.148053	1	2770	tags=24%, list=15%, signal=28%
c5	GO_REGULATION_OF_SODIUM_ION_TRANSPORT	84	0.36924	1.48883	0.0359168	0.148908	1	2169	tags=29%, list=12%, signal=32%
c5	GO_CILIARY_MEMBRANE	82	0.388045	1.48818	0.0392927	0.149324	1	5348	tags=45%, list=29%, signal=63%
c5	GO_REGULATION_OF_SUPRAMOLECULAR_FIBER_ORGANIZATION	329	0.323328	1.48781	0.0198413	0.149501	1	3495	tags=28%, list=19%, signal=33%
c5	GO_REGULATION_OF_CALCINEURIN_MEDIATED_SIGNALING	33	0.413113	1.48762	0.0482625	0.149544	1	2019	tags=30%, list=11%, signal=34%
c5	GO_RHO_PROTEIN_SIGNAL_TRANSDUCTION	201	0.352167	1.48646	0.0434783	0.15022	1	3376	tags=31%, list=18%, signal=37%
c5	GO_SYNAPTIC_TRANSMISSION_DOPAMINERGIC	27	0.465273	1.48556	0.0477178	0.150477	1	5971	tags=63%, list=32%, signal=92%
c5	GO_SITE_OF_POLARIZED_GROWTH	166	0.344891	1.48557	0.0345528	0.150594	1	3626	tags=33%, list=19%, signal=40%
c5	GO_POSITIVE_REGULATION_OF_PROTEIN_TYROSINE_KINASE_ACTIVITY	55	0.386297	1.48386	0.038	0.151531	1	4067	tags=36%, list=22%, signal=46%
c5	GO_CALCINEURIN_MEDIATED_SIGNALING	44	0.39776	1.48342	0.0409357	0.15166	1	2019	tags=27%, list=11%, signal=31%
c5	GO_COAGULATION	324	0.327271	1.48172	0.00967118	0.152656	1	3276	tags=26%, list=18%, signal=31%
c5	GO_CALMODULIN_BINDING	194	0.339597	1.48048	0.048	0.153465	1	3579	tags=33%, list=19%, signal=40%
c5	GO_NEGATIVE_REGULATION_OF_NEURON_APOPTOTIC_PROCESS	145	0.33611	1.47732	0.0242915	0.155687	1	3626	tags=30%, list=19%, signal=37%
c5	GO_HETEROTYPIC_CELL_CELL_ADHESION	60	0.417607	1.47585	0.0481696	0.155857	1	3081	tags=30%, list=16%, signal=36%
c5	GO_BLOOD_MICROPARTICLE	113	0.48759	1.47641	0.0386179	0.155867	1	5015	tags=50%, list=27%, signal=68%
c5	GO_REGULATION_OF_EPITHELIAL_CELL_APOPTOTIC_PROCESS	74	0.386106	1.47589	0.0379242	0.155955	1	3231	tags=27%, list=17%, signal=33%
c5	GO_NEGATIVE_REGULATION_OF_INTRACELLULAR_TRANSPORT	63	0.371638	1.47596	0.0469667	0.15601	1	3330	tags=33%, list=18%, signal=40%
c5	GO_POSITIVE_REGULATION_OF_CELL_GROWTH	155	0.318846	1.47608	0.0162933	0.156023	1	2170	tags=22%, list=12%, signal=25%
c5	GO_OLFACTORY_LOBE_DEVELOPMENT	32	0.429464	1.47307	0.0410678	0.157852	1	5042	tags=53%, list=27%, signal=73%
c5	GO_PROTEIN_TYROSINE_KINASE_ACTIVITY	130	0.345872	1.47175	0.0490196	0.158194	1	2782	tags=29%, list=15%, signal=34%
c5	GO_POSITIVE_REGULATION_OF_KIDNEY_DEVELOPMENT	41	0.436865	1.4719	0.0320641	0.158321	1	4874	tags=44%, list=26%, signal=59%
c5	GO_RESPONSE_TO_AUDITORY_STIMULUS	21	0.459514	1.4702	0.0379507	0.15933	1	1889	tags=24%, list=10%, signal=26%
c5	GO_ADRENAL_GLAND_DEVELOPMENT	25	0.475438	1.46769	0.03	0.160667	1	3969	tags=36%, list=21%, signal=46%
c5	GO_ACTIN_FILAMENT_ORGANIZATION	383	0.313197	1.46552	0.0175439	0.16195	1	3254	tags=28%, list=17%, signal=33%
c5	GO_METAL_ION_TRANSMEMBRANE_TRANSPORTER_ACTIVITY	435	0.336395	1.46528	0.0140845	0.16206	1	4040	tags=33%, list=22%, signal=42%
c5	GO_POSITIVE_REGULATION_OF_SKELETAL_MUSCLE_TISSUE_DEVELOPMENT	25	0.453262	1.46509	0.0451866	0.162104	1	5700	tags=60%, list=30%, signal=86%
c5	GO_NEGATIVE_REGULATION_OF_TRANSPORTER_ACTIVITY	75	0.349746	1.46493	0.0368098	0.162106	1	3109	tags=29%, list=17%, signal=35%
c5	GO_PALLIUM_DEVELOPMENT	166	0.329649	1.46334	0.027027	0.163426	1	3287	tags=27%, list=18%, signal=33%
c5	GO_POSITIVE_REGULATION_OF_REPRODUCTIVE_PROCESS	76	0.365477	1.46189	0.0462777	0.164488	1	3101	tags=26%, list=17%, signal=31%
c5	GO_CELLULAR_RESPONSE_TO_RETINOIC_ACID	69	0.364267	1.46152	0.0390947	0.164546	1	3681	tags=30%, list=20%, signal=38%
c5	GO_PERIPHERAL_NERVOUS_SYSTEM_DEVELOPMENT	74	0.383271	1.46051	0.0487805	0.165347	1	4471	tags=42%, list=24%, signal=55%
c5	GO_ENSHEATHMENT_OF_NEURONS	122	0.348784	1.45827	0.0355731	0.166784	1	3450	tags=31%, list=18%, signal=38%
c5	GO_RESPONSE_TO_PAIN	30	0.452533	1.45797	0.0355731	0.166922	1	4201	tags=47%, list=22%, signal=60%
c5	GO_RESPONSE_TO_TESTOSTERONE	42	0.373745	1.45681	0.0432099	0.16761	1	1590	tags=19%, list=8%, signal=21%
c5	GO_LIGAND_GATED_CATION_CHANNEL_ACTIVITY	104	0.384409	1.45649	0.031746	0.167766	1	5464	tags=43%, list=29%, signal=61%
c5	GO_NEGATIVE_REGULATION_OF_CELLULAR_PROTEIN_LOCALIZATION	109	0.330398	1.45497	0.0462777	0.168065	1	2923	tags=28%, list=16%, signal=32%
c5	GO_SEX_DIFFERENTIATION	259	0.305736	1.45474	0.00843882	0.168135	1	2966	tags=23%, list=16%, signal=27%
c5	GO_ACTIN_BASED_CELL_PROJECTION	200	0.313442	1.45372	0.013834	0.168528	1	2988	tags=27%, list=16%, signal=32%
c5	GO_CELLULAR_RESPONSE_TO_CALCIUM_ION	81	0.366527	1.45281	0.039604	0.169105	1	3515	tags=33%, list=19%, signal=41%
c5	GO_CALCIUM_ION_REGULATED_EXOCYTOSIS	151	0.352216	1.45063	0.0493827	0.17057	1	4726	tags=38%, list=25%, signal=51%
c5	GO_HOMOTYPIC_CELL_CELL_ADHESION	77	0.364457	1.44976	0.03861	0.170865	1	2873	tags=29%, list=15%, signal=34%
c5	GO_CATECHOLAMINE_METABOLIC_PROCESS	35	0.422219	1.45003	0.0488281	0.170891	1	5027	tags=46%, list=27%, signal=62%
c5	GO_RECEPTOR_METABOLIC_PROCESS	180	0.320768	1.44717	0.0380762	0.17252	1	2805	tags=25%, list=15%, signal=29%
c5	GO_DEVELOPMENTAL_MATURATION	270	0.301282	1.4467	0.0142566	0.17255	1	3681	tags=29%, list=20%, signal=35%
c5	GO_NEGATIVE_REGULATION_OF_MYELOID_CELL_DIFFERENTIATION	90	0.345185	1.44561	0.0441767	0.173277	1	3326	tags=28%, list=18%, signal=34%
c5	GO_POSITIVE_REGULATION_OF_GROWTH	249	0.309468	1.44312	0.0245902	0.174932	1	2170	tags=20%, list=12%, signal=22%
c5	GO_NEGATIVE_REGULATION_OF_PROTEIN_POLYMERIZATION	68	0.348004	1.44046	0.036	0.176458	1	3117	tags=32%, list=17%, signal=39%
c5	GO_RESPONSE_TO_DEXAMETHASONE	42	0.390852	1.44048	0.0403846	0.176586	1	1949	tags=19%, list=10%, signal=21%
c5	GO_OLIGODENDROCYTE_DEVELOPMENT	41	0.389001	1.44003	0.0482625	0.176602	1	3243	tags=34%, list=17%, signal=41%
c5	GO_REGULATION_OF_STEM_CELL_PROLIFERATION	60	0.363724	1.43626	0.042	0.179447	1	2038	tags=23%, list=11%, signal=26%
c5	GO_REGULATION_OF_EPITHELIAL_CELL_DIFFERENTIATION	137	0.334856	1.4352	0.0409357	0.180061	1	2032	tags=21%, list=11%, signal=24%
c5	GO_CARBOHYDRATE_TRANSMEMBRANE_TRANSPORT	108	0.343626	1.43307	0.0416667	0.180928	1	3508	tags=26%, list=19%, signal=32%
c5	GO_SPECIFICATION_OF_SYMMETRY	120	0.350238	1.43333	0.0443548	0.181055	1	5619	tags=47%, list=30%, signal=66%
c5	GO_METENCEPHALON_DEVELOPMENT	110	0.346194	1.43228	0.0480167	0.18141	1	2224	tags=22%, list=12%, signal=25%
c5	GO_STEM_CELL_DIFFERENTIATION	244	0.295486	1.43121	0.0255403	0.182119	1	2307	tags=21%, list=12%, signal=24%
c5	GO_ACIDIC_AMINO_ACID_TRANSPORT	65	0.360059	1.42925	0.0284553	0.182689	1	5469	tags=52%, list=29%, signal=74%
c5	GO_ANATOMICAL_STRUCTURE_MATURATION	157	0.307417	1.42895	0.0162272	0.182862	1	4229	tags=34%, list=23%, signal=44%
c5	GO_POSITIVE_REGULATION_OF_TRANSPORTER_ACTIVITY	104	0.356213	1.42589	0.036	0.185161	1	3246	tags=29%, list=17%, signal=35%
c5	GO_RESPONSE_TO_ESTRADIOL	126	0.310584	1.42361	0.0214008	0.18683	1	3546	tags=29%, list=19%, signal=35%
c5	GO_IMPORT_ACROSS_PLASMA_MEMBRANE	115	0.332901	1.42197	0.0358566	0.188015	1	4733	tags=41%, list=25%, signal=54%
c5	GO_NEGATIVE_REGULATION_OF_HEMOPOIESIS	144	0.323133	1.42092	0.0404624	0.188621	1	3326	tags=24%, list=18%, signal=29%
c5	GO_MORPHOGENESIS_OF_EMBRYONIC_EPITHELIUM	148	0.32448	1.41678	0.0384615	0.191136	1	2985	tags=25%, list=16%, signal=30%
c5	GO_REGULATION_OF_EXTRINSIC_APOPTOTIC_SIGNALING_PATHWAY_IN_ABSENCE_OF_LIGAND	46	0.37978	1.41604	0.046332	0.191636	1	1291	tags=17%, list=7%, signal=19%
c5	GO_CELL_CELL_JUNCTION	441	0.296825	1.41052	0.0371094	0.194784	1	2254	tags=21%, list=12%, signal=24%
c5	GO_SIGNAL_RELEASE	452	0.29816	1.4087	0.0295858	0.196337	1	4878	tags=37%, list=26%, signal=49%
c5	GO_REGULATION_OF_PROTEIN_BINDING	211	0.301775	1.40646	0.048	0.197677	1	3117	tags=26%, list=17%, signal=31%
c5	GO_NEGATIVE_REGULATION_OF_SECRETION	208	0.308948	1.40392	0.0263653	0.199686	1	3686	tags=28%, list=20%, signal=35%
c5	GO_REGULATION_OF_ACTIN_FILAMENT_ORGANIZATION	248	0.309205	1.40135	0.0444015	0.201541	1	3495	tags=29%, list=19%, signal=35%
c5	GO_REGULATION_OF_MEMBRANE_LIPID_DISTRIBUTION	45	0.363914	1.40041	0.0466531	0.20197	1	1889	tags=24%, list=10%, signal=27%
c5	GO_DNA_BINDING_TRANSCRIPTION_REPRESSOR_ACTIVITY_RNA_POLYMERASE_II_SPECIFIC	227	0.301475	1.40051	0.0434783	0.202019	1	3668	tags=27%, list=20%, signal=33%
c5	GO_LIMBIC_SYSTEM_DEVELOPMENT	106	0.339056	1.40009	0.0392562	0.20212	1	4409	tags=38%, list=24%, signal=49%
c5	GO_MONOVALENT_INORGANIC_CATION_TRANSPORT	491	0.292907	1.39909	0.0154143	0.202857	1	3993	tags=29%, list=21%, signal=36%
c5	GO_RESPONSE_TO_ESTROGEN	71	0.344209	1.38643	0.0421687	0.212175	1	3031	tags=23%, list=16%, signal=27%
c5	GO_MODIFIED_AMINO_ACID_BINDING	85	0.316491	1.38432	0.0481172	0.213478	1	3607	tags=28%, list=19%, signal=35%
c5	GO_DEVELOPMENT_OF_PRIMARY_SEXUAL_CHARACTERISTICS	215	0.290339	1.38097	0.010395	0.215753	1	2966	tags=22%, list=16%, signal=26%
c5	GO_RESPONSE_TO_ALCOHOL	229	0.290707	1.37744	0.0271318	0.218575	1	1896	tags=17%, list=10%, signal=19%
c5	GO_RESPONSE_TO_ORGANOPHOSPHORUS	136	0.314524	1.37297	0.0444444	0.222293	1	3625	tags=27%, list=19%, signal=33%
c5	GO_REGULATION_OF_PROTEIN_SERINE_THREONINE_KINASE_ACTIVITY	488	0.272078	1.37185	0.0235294	0.222545	1	2695	tags=19%, list=14%, signal=22%
c5	GO_CELLULAR_RESPONSE_TO_STEROID_HORMONE_STIMULUS	245	0.283453	1.35723	0.039501	0.232957	1	2359	tags=19%, list=13%, signal=21%
c5	GO_SODIUM_ION_TRANSMEMBRANE_TRANSPORT	138	0.327562	1.35578	0.0497018	0.233793	1	3579	tags=32%, list=19%, signal=39%
c5	GO_AGING	302	0.277534	1.34979	0.0486381	0.238517	1	2254	tags=17%, list=12%, signal=19%
c5	GO_RHYTHMIC_PROCESS	274	0.284002	1.34842	0.0413223	0.238964	1	2377	tags=19%, list=13%, signal=21%
c5	GO_RESPONSE_TO_PURINE_CONTAINING_COMPOUND	151	0.295869	1.34207	0.0460922	0.243617	1	3625	tags=26%, list=19%, signal=33%
c5	GO_AMIDE_BINDING	337	0.268541	1.34025	0.030888	0.24487	1	3510	tags=26%, list=19%, signal=32%
c5	GO_EXTRACELLULAR_MATRIX_STRUCTURAL_CONSTITUENT	160	0.767496	2.40874	<0.01	<0.01	0	1776	tags=56%, list=9%, signal=61%
c5	GO_COLLAGEN_CONTAINING_EXTRACELLULAR_MATRIX	394	0.65991	2.39256	<0.01	<0.01	0	2686	tags=47%, list=14%, signal=53%

## Sheet: Table S3
Table S3. GSEA analysis results between low- and high-CDH6 phenotypes
Result type	NAME	SIZE	ES	NES	NOM p-val	FDR q-val	FWER p-val	RANK AT MAX	LEADING EDGE
c2	NABA_CORE_MATRISOME	266	0.719857	2.45298	<0.01	<0.01	<0.01	2754	tags=62%, list=15%, signal=71%
c2	NABA_ECM_GLYCOPROTEINS	188	0.702758	2.39426	<0.01	0.000366805	0.001	3121	tags=63%, list=17%, signal=75%
c2	LI_WILMS_TUMOR_VS_FETAL_KIDNEY_2_DN	49	0.721311	2.34146	<0.01	0.000693282	0.004	1781	tags=45%, list=10%, signal=49%
c2	REACTOME_DISEASES_ASSOCIATED_WITH_O_GLYCOSYLATION_OF_PROTEINS	68	0.676504	2.35258	<0.01	0.000721157	0.003	2496	tags=46%, list=13%, signal=52%
c2	VART_KSHV_INFECTION_ANGIOGENIC_MARKERS_UP	159	0.644872	2.28664	<0.01	0.00121139	0.007	2904	tags=53%, list=16%, signal=62%
c2	REACTOME_DEGRADATION_OF_THE_EXTRACELLULAR_MATRIX	140	0.646531	2.28048	<0.01	0.00139329	0.011	1894	tags=46%, list=10%, signal=51%
c2	BOQUEST_STEM_CELL_UP	254	0.732942	2.28407	<0.01	0.00140239	0.009	2878	tags=65%, list=15%, signal=76%
c2	REACTOME_EXTRACELLULAR_MATRIX_ORGANIZATION	299	0.639349	2.25728	<0.01	0.00166727	0.014	2965	tags=53%, list=16%, signal=62%
c2	VECCHI_GASTRIC_CANCER_ADVANCED_VS_EARLY_UP	165	0.775185	2.2223	<0.01	0.0021623	0.028	2697	tags=67%, list=14%, signal=78%
c2	REACTOME_ECM_PROTEOGLYCANS	76	0.739204	2.23882	<0.01	0.00220803	0.021	2964	tags=70%, list=16%, signal=83%
c2	ONDER_CDH1_TARGETS_2_UP	250	0.701082	2.21477	<0.01	0.00225194	0.029	2421	tags=58%, list=13%, signal=65%
c2	WANG_SMARCE1_TARGETS_UP	284	0.622883	2.22583	<0.01	0.00235887	0.028	2774	tags=48%, list=15%, signal=55%
c2	HOELZEL_NF1_TARGETS_DN	110	0.670544	2.22859	<0.01	0.00250868	0.028	3174	tags=58%, list=17%, signal=70%
c2	NABA_PROTEOGLYCANS	34	0.744213	2.20983	<0.01	0.00255099	0.034	2669	tags=62%, list=14%, signal=72%
c2	IZADPANAH_STEM_CELL_ADIPOSE_VS_BONE_DN	107	0.660743	2.18717	<0.01	0.00390579	0.052	1578	tags=40%, list=8%, signal=44%
c2	REACTOME_O_LINKED_GLYCOSYLATION	110	0.562816	2.1796	<0.01	0.00423677	0.055	2496	tags=35%, list=13%, signal=41%
c2	MANALO_HYPOXIA_UP	197	0.58041	2.1738	<0.01	0.00435307	0.059	2182	tags=40%, list=12%, signal=44%
c2	ROY_WOUND_BLOOD_VESSEL_UP	48	0.763378	2.15704	<0.01	0.00486392	0.077	2086	tags=65%, list=11%, signal=73%
c2	NEWMAN_ERCC6_TARGETS_DN	36	0.738766	2.14943	<0.01	0.00491818	0.086	2733	tags=58%, list=15%, signal=68%
c2	REACTOME_O_GLYCOSYLATION_OF_TSR_DOMAIN_CONTAINING_PROTEINS	39	0.766705	2.16053	<0.01	0.00500207	0.073	1560	tags=59%, list=8%, signal=64%
c2	BOQUEST_STEM_CELL_CULTURED_VS_FRESH_DN	30	0.780707	2.14486	<0.01	0.00503245	0.089	2366	tags=67%, list=13%, signal=76%
c2	PID_INTEGRIN3_PATHWAY	42	0.73658	2.1502	<0.01	0.00512311	0.086	1638	tags=52%, list=9%, signal=57%
c2	KEGG_ECM_RECEPTOR_INTERACTION	83	0.699226	2.1615	<0.01	0.00516737	0.073	2964	tags=61%, list=16%, signal=73%
c2	LIEN_BREAST_CARCINOMA_METAPLASTIC	32	0.829811	2.16218	<0.01	0.00539184	0.073	1505	tags=72%, list=8%, signal=78%
c2	NABA_BASEMENT_MEMBRANES	40	0.79382	2.16254	<0.01	0.00565326	0.072	2868	tags=75%, list=15%, signal=88%
c2	SCHUETZ_BREAST_CANCER_DUCTAL_INVASIVE_UP	339	0.737819	2.13574	<0.01	0.00580084	0.102	2271	tags=59%, list=12%, signal=66%
c2	NABA_COLLAGENS	44	0.772687	2.12715	<0.01	0.0061383	0.113	2754	tags=75%, list=15%, signal=88%
c2	LIM_MAMMARY_STEM_CELL_UP	460	0.657604	2.13274	<0.01	0.00614606	0.106	2891	tags=54%, list=15%, signal=62%
c2	REACTOME_COLLAGEN_CHAIN_TRIMERIZATION	44	0.772687	2.12715	<0.01	0.00634291	0.113	2754	tags=75%, list=15%, signal=88%
c2	ZIRN_TRETINOIN_RESPONSE_WT1_UP	23	0.71681	2.11486	<0.01	0.00741834	0.13	1761	tags=52%, list=9%, signal=58%
c2	DURAND_STROMA_S_UP	290	0.546736	2.10694	<0.01	0.00787192	0.142	2891	tags=44%, list=15%, signal=52%
c2	SWEET_LUNG_CANCER_KRAS_DN	397	0.580367	2.08894	<0.01	0.0086383	0.18	2335	tags=40%, list=12%, signal=45%
c2	SCHAEFFER_PROSTATE_DEVELOPMENT_48HR_DN	395	0.536079	2.09034	<0.01	0.00866029	0.176	3218	tags=42%, list=17%, signal=49%
c2	REACTOME_NON_INTEGRIN_MEMBRANE_ECM_INTERACTIONS	59	0.712667	2.0929	<0.01	0.00880818	0.169	2964	tags=63%, list=16%, signal=74%
c2	RUIZ_TNC_TARGETS_UP	150	0.56703	2.09073	<0.01	0.0088447	0.176	1788	tags=33%, list=10%, signal=36%
c2	REACTOME_DISEASES_ASSOCIATED_WITH_GLYCOSAMINOGLYCAN_METABOLISM	41	0.669312	2.09404	<0.01	0.00889494	0.167	2726	tags=49%, list=15%, signal=57%
c2	REACTOME_MOLECULES_ASSOCIATED_WITH_ELASTIC_FIBRES	37	0.776583	2.09897	<0.01	0.00894469	0.156	2289	tags=78%, list=12%, signal=89%
c2	TSENG_ADIPOGENIC_POTENTIAL_DN	45	0.646595	2.08556	<0.01	0.00899192	0.192	2230	tags=49%, list=12%, signal=55%
c2	PID_INTEGRIN1_PATHWAY	66	0.722647	2.0785	<0.01	0.00907629	0.215	2964	tags=61%, list=16%, signal=72%
c2	REACTOME_ELASTIC_FIBRE_FORMATION	44	0.76073	2.09436	<0.01	0.00908109	0.167	2289	tags=75%, list=12%, signal=85%
c2	PID_AVB3_INTEGRIN_PATHWAY	74	0.632891	2.08018	<0.01	0.00913442	0.207	1638	tags=41%, list=9%, signal=44%
c2	CHIARADONNA_NEOPLASTIC_TRANSFORMATION_KRAS_CDC25_DN	49	0.65393	2.08065	<0.01	0.00918888	0.204	2379	tags=49%, list=13%, signal=56%
c2	DAVICIONI_TARGETS_OF_PAX_FOXO1_FUSIONS_UP	249	0.511863	2.07882	<0.01	0.00918997	0.213	2326	tags=37%, list=12%, signal=42%
c2	PICCALUGA_ANGIOIMMUNOBLASTIC_LYMPHOMA_UP	199	0.695586	2.0824	<0.01	0.00920103	0.199	2981	tags=60%, list=16%, signal=71%
c2	REACTOME_INTEGRIN_CELL_SURFACE_INTERACTIONS	84	0.674607	2.09459	<0.01	0.00933334	0.167	2794	tags=58%, list=15%, signal=68%
c2	HARRIS_BRAIN_CANCER_PROGENITORS	42	0.663864	2.07376	<0.01	0.00946443	0.23	2214	tags=50%, list=12%, signal=57%
c2	MAHADEVAN_IMATINIB_RESISTANCE_UP	19	0.698863	2.07506	<0.01	0.00948656	0.226	1796	tags=53%, list=10%, signal=58%
c2	CHEBOTAEV_GR_TARGETS_DN	118	0.584243	2.0703	<0.01	0.0095075	0.238	2282	tags=39%, list=12%, signal=44%
c2	LIM_MAMMARY_LUMINAL_MATURE_DN	93	0.644978	2.07108	<0.01	0.0095542	0.235	2986	tags=57%, list=16%, signal=67%
c2	WONG_ENDMETRIUM_CANCER_DN	74	0.767552	2.07108	<0.01	0.00974154	0.235	1688	tags=62%, list=9%, signal=68%
c2	WANG_MLL_TARGETS	281	0.499263	2.06107	<0.01	0.0104422	0.259	2983	tags=40%, list=16%, signal=47%
c2	CLASPER_LYMPHATIC_VESSELS_DURING_METASTASIS_DN	35	0.848645	2.05519	<0.01	0.0110603	0.276	1447	tags=74%, list=8%, signal=80%
c2	WESTON_VEGFA_TARGETS_6HR	52	0.668074	2.05254	<0.01	0.0114233	0.288	2508	tags=58%, list=13%, signal=66%
c2	REACTOME_AMINE_LIGAND_BINDING_RECEPTORS	38	0.625513	2.05099	<0.01	0.0114869	0.293	5012	tags=66%, list=27%, signal=90%
c2	REACTOME_DISEASES_OF_GLYCOSYLATION	143	0.524126	2.04737	<0.01	0.0118561	0.299	2577	tags=36%, list=14%, signal=41%
c2	GU_PDEF_TARGETS_UP	70	0.649689	2.04647	<0.01	0.0118881	0.304	2559	tags=50%, list=14%, signal=58%
c2	MIYAGAWA_TARGETS_OF_EWSR1_ETS_FUSIONS_DN	217	0.579307	2.04256	<0.01	0.0121042	0.313	2798	tags=45%, list=15%, signal=52%
c2	CUI_TCF21_TARGETS_UP	33	0.690044	2.04339	<0.01	0.0121186	0.309	846	tags=39%, list=5%, signal=41%
c2	STEGER_ADIPOGENESIS_DN	24	0.800106	2.03956	<0.01	0.012163	0.317	1500	tags=67%, list=8%, signal=72%
c2	SWEET_KRAS_TARGETS_UP	78	0.655121	2.04059	<0.01	0.0121708	0.314	3807	tags=62%, list=20%, signal=77%
c2	WILCOX_RESPONSE_TO_PROGESTERONE_DN	61	0.642869	2.03863	<0.01	0.0121709	0.319	1489	tags=43%, list=8%, signal=46%
c2	KINSEY_TARGETS_OF_EWSR1_FLII_FUSION_DN	320	0.528033	2.02939	<0.01	0.01272	0.345	3106	tags=42%, list=17%, signal=50%
c2	SIMBULAN_PARP1_TARGETS_UP	28	0.726029	2.02976	<0.01	0.0128095	0.343	1230	tags=43%, list=7%, signal=46%
c2	CORRE_MULTIPLE_MYELOMA_UP	66	0.577207	2.03402	<0.01	0.0128368	0.331	1405	tags=30%, list=8%, signal=33%
c2	KEGG_NEUROACTIVE_LIGAND_RECEPTOR_INTERACTION	265	0.526952	2.03008	<0.01	0.0129517	0.342	4883	tags=53%, list=26%, signal=71%
c2	NAKAYAMA_SOFT_TISSUE_TUMORS_PCA2_DN	78	0.6572	2.02605	<0.01	0.0130549	0.352	3284	tags=59%, list=18%, signal=71%
c2	VART_KSHV_INFECTION_ANGIOGENIC_MARKERS_DN	128	0.531468	2.0245	<0.01	0.0131344	0.359	3102	tags=43%, list=17%, signal=51%
c2	REACTOME_COLLAGEN_DEGRADATION	64	0.68194	2.02219	<0.01	0.0131562	0.368	2754	tags=61%, list=15%, signal=71%
c2	BEGUM_TARGETS_OF_PAX3_FOXO1_FUSION_UP	59	0.628837	2.02245	<0.01	0.0132905	0.366	2261	tags=46%, list=12%, signal=52%
c2	RIGGI_EWING_SARCOMA_PROGENITOR_DN	183	0.547091	2.01576	<0.01	0.014	0.388	2410	tags=43%, list=13%, signal=49%
c2	KATSANOU_ELAVL1_TARGETS_UP	168	0.492126	2.01595	<0.01	0.0141484	0.388	2409	tags=33%, list=13%, signal=37%
c2	CLASPER_LYMPHATIC_VESSELS_DURING_METASTASIS_UP	19	0.760934	2.01189	<0.01	0.0145508	0.403	1920	tags=53%, list=10%, signal=59%
c2	BIOCARTA_EICOSANOID_PATHWAY	22	0.720872	2.00864	<0.01	0.0150732	0.415	918	tags=41%, list=5%, signal=43%
c2	SENESE_HDAC2_TARGETS_DN	118	0.570694	2.00642	<0.01	0.0153387	0.424	2839	tags=46%, list=15%, signal=54%
c2	DUNNE_TARGETS_OF_AML1_MTG8_FUSION_DN	19	0.732025	2.00529	<0.01	0.0155055	0.426	2809	tags=58%, list=15%, signal=68%
c2	BERTUCCI_INVASIVE_CARCINOMA_DUCTAL_VS_LOBULAR_DN	45	0.722969	2.00243	<0.01	0.0155573	0.439	2633	tags=60%, list=14%, signal=70%
c2	REACTOME_LAMININ_INTERACTIONS	30	0.775224	1.99768	<0.01	0.0162253	0.452	2868	tags=73%, list=15%, signal=86%
c2	PID_WNT_SIGNALING_PATHWAY	27	0.656698	1.99771	<0.01	0.0164092	0.452	1610	tags=37%, list=9%, signal=40%
c2	LEIN_CHOROID_PLEXUS_MARKERS	101	0.491804	1.99237	<0.01	0.0168993	0.467	2079	tags=29%, list=11%, signal=32%
c2	PID_SYNDECAN_1_PATHWAY	46	0.673518	1.99324	<0.01	0.0169097	0.465	1638	tags=50%, list=9%, signal=55%
c2	MCCABE_HOXC6_TARGETS_DN	20	0.679016	1.9744	<0.01	0.0194713	0.521	2379	tags=45%, list=13%, signal=52%
c2	MIKKELSEN_ES_ICP_WITH_H3K4ME3_AND_H3K27ME3	126	0.512942	1.97174	<0.01	0.0197459	0.526	4183	tags=47%, list=22%, signal=60%
c2	WAMUNYOKOLI_OVARIAN_CANCER_GRADES_1_2_DN	68	0.628452	1.97543	<0.01	0.0198584	0.518	3891	tags=59%, list=21%, signal=74%
c2	VALK_AML_CLUSTER_9	33	0.632034	1.96727	<0.01	0.0205276	0.538	2099	tags=36%, list=11%, signal=41%
c2	JI_CARCINOGENESIS_BY_KRAS_AND_STK11_DN	17	0.88486	1.96609	<0.01	0.0206	0.539	1489	tags=82%, list=8%, signal=89%
c2	INGRAM_SHH_TARGETS_UP	121	0.488884	1.95957	<0.01	0.021965	0.552	2272	tags=37%, list=12%, signal=42%
c2	HERNANDEZ_MITOTIC_ARREST_BY_DOCETAXEL_1_UP	32	0.60702	1.95376	<0.01	0.023067	0.567	1949	tags=41%, list=10%, signal=45%
c2	REACTOME_CLASS_B_2_SECRETIN_FAMILY_RECEPTORS	92	0.535812	1.94789	<0.01	0.0237421	0.582	3990	tags=47%, list=21%, signal=59%
c2	VERNOCHET_ADIPOGENESIS	18	0.699537	1.94997	<0.01	0.023853	0.575	2233	tags=44%, list=12%, signal=50%
c2	RIGGI_EWING_SARCOMA_PROGENITOR_UP	420	0.451963	1.94809	<0.01	0.0239585	0.582	3807	tags=42%, list=20%, signal=51%
c2	MOROSETTI_FACIOSCAPULOHUMERAL_MUSCULAR_DISTROPHY_UP	19	0.73385	1.9434	<0.01	0.0245676	0.594	1952	tags=68%, list=10%, signal=76%
c2	WESTON_VEGFA_TARGETS_12HR	28	0.685875	1.93367	<0.01	0.0247728	0.638	3083	tags=64%, list=16%, signal=77%
c2	MIKKELSEN_MCV6_ICP_WITH_H3K4ME3_AND_H3K27ME3	29	0.637921	1.93734	<0.01	0.024862	0.621	2754	tags=48%, list=15%, signal=57%
c2	KANG_IMMORTALIZED_BY_TERT_DN	99	0.521074	1.94083	<0.01	0.0249038	0.604	3937	tags=52%, list=21%, signal=65%
c2	GAUSSMANN_MLL_AF4_FUSION_TARGETS_E_UP	97	0.535973	1.94134	<0.01	0.0249621	0.601	3034	tags=45%, list=16%, signal=54%
c2	DAWSON_METHYLATED_IN_LYMPHOMA_TCL1	56	0.55049	1.92706	<0.01	0.026259	0.656	2351	tags=38%, list=13%, signal=43%
c2	SENESE_HDAC1_TARGETS_DN	243	0.483885	1.92581	<0.01	0.0264263	0.66	3208	tags=41%, list=17%, signal=49%
c2	REACTOME_CROSSLINKING_OF_COLLAGEN_FIBRILS	18	0.833754	1.91874	<0.01	0.0279882	0.68	2754	tags=94%, list=15%, signal=111%
c2	NABA_ECM_REGULATORS	236	0.493005	1.90926	<0.01	0.0303385	0.71	3309	tags=41%, list=18%, signal=49%
c2	NABA_ECM_AFFILIATED	165	0.46104	1.90754	<0.01	0.0304704	0.716	4380	tags=37%, list=23%, signal=48%
c2	MIKKELSEN_IPS_ICP_WITH_H3K4ME3_AND_H327ME3	112	0.506081	1.90216	<0.01	0.0316729	0.726	4183	tags=46%, list=22%, signal=58%
c2	BASSO_HAIRY_CELL_LEUKEMIA_UP	76	0.562936	1.89724	<0.01	0.0325949	0.735	1823	tags=34%, list=10%, signal=38%
c2	WESTON_VEGFA_TARGETS	97	0.535326	1.89738	<0.01	0.0327644	0.734	1583	tags=36%, list=8%, signal=39%
c2	THUM_MIR21_TARGETS_HEART_DISEASE_UP	17	0.88502	1.8825	<0.01	0.0356336	0.783	1320	tags=88%, list=7%, signal=95%
c2	REACTOME_GPCR_LIGAND_BINDING	430	0.461681	1.87906	<0.01	0.0361947	0.791	4796	tags=45%, list=26%, signal=59%
c2	KONDO_EZH2_TARGETS	219	0.438325	1.87685	<0.01	0.036534	0.793	2686	tags=32%, list=14%, signal=36%
c2	PID_INTEGRIN5_PATHWAY	16	0.733492	1.87273	<0.01	0.0370594	0.805	3499	tags=69%, list=19%, signal=84%
c2	HADDAD_T_LYMPHOCYTE_AND_NK_PROGENITOR_UP	79	0.499726	1.87378	<0.01	0.037086	0.801	2544	tags=34%, list=14%, signal=39%
c2	NADERI_BREAST_CANCER_PROGNOSIS_DN	18	0.710196	1.8742	<0.01	0.0371447	0.798	2519	tags=56%, list=13%, signal=64%
c2	MOHANKUMAR_HOXA1_TARGETS_DN	156	0.462154	1.84394	<0.01	0.044304	0.859	2576	tags=34%, list=14%, signal=39%
c2	GYORFFY_MITOXANTRONE_RESISTANCE	34	0.549424	1.84314	<0.01	0.0444355	0.86	2050	tags=35%, list=11%, signal=40%
c2	VALK_AML_CLUSTER_3	33	0.514807	1.84099	<0.01	0.0452579	0.863	1738	tags=27%, list=9%, signal=30%
c2	ACEVEDO_LIVER_CANCER_WITH_H3K27ME3_UP	264	0.441364	1.83337	<0.01	0.0478419	0.886	4518	tags=44%, list=24%, signal=58%
c2	CAIRO_LIVER_DEVELOPMENT_UP	159	0.466148	1.83239	<0.01	0.0480902	0.887	1620	tags=33%, list=9%, signal=36%
c2	CHEN_LVAD_SUPPORT_OF_FAILING_HEART_DN	42	0.565442	1.82843	<0.01	0.0492504	0.891	3949	tags=55%, list=21%, signal=69%
c2	ISSAEVA_MLL2_TARGETS	56	0.534747	1.82708	<0.01	0.0495391	0.893	3504	tags=46%, list=19%, signal=57%
c2	DACOSTA_ERCC3_ALLELE_XPCS_VS_TTD_DN	34	0.610066	1.82082	<0.01	0.0509926	0.899	2659	tags=50%, list=14%, signal=58%
c2	FLORIO_NEOCORTEX_BASAL_RADIAL_GLIA_UP	355	0.427426	1.79727	<0.01	0.0583456	0.925	4297	tags=39%, list=23%, signal=50%
c2	HORIUCHI_WTAP_TARGETS_UP	289	0.425963	1.78964	<0.01	0.0614496	0.937	3336	tags=34%, list=18%, signal=40%
c2	HOQUE_METHYLATED_IN_CANCER	55	0.474698	1.79054	<0.01	0.0615176	0.936	1564	tags=29%, list=8%, signal=32%
c2	MASRI_RESISTANCE_TO_TAMOXIFEN_AND_AROMATASE_INHIBITORS_UP	19	0.642183	1.77387	<0.01	0.0677511	0.95	1572	tags=47%, list=8%, signal=52%
c2	PEDRIOLI_MIR31_TARGETS_DN	387	0.390178	1.75693	<0.01	0.0746887	0.967	2520	tags=28%, list=13%, signal=31%
c2	SERVITJA_ISLET_HNF1A_TARGETS_UP	156	0.573769	1.99047	0.0018622	0.017077	0.47	2424	tags=45%, list=13%, signal=51%
c2	VANTVEER_BREAST_CANCER_BRCA1_DN	47	0.543699	1.84489	0.0018622	0.0440267	0.857	1800	tags=34%, list=10%, signal=38%
c2	NAKAMURA_ADIPOGENESIS_EARLY_DN	36	0.666354	1.97561	0.00186567	0.0200208	0.517	2379	tags=50%, list=13%, signal=57%
c2	TONKS_TARGETS_OF_RUNX1_RUNX1T1_FUSION_HSC_UP	178	0.421943	1.73764	0.00187266	0.0798705	0.982	3823	tags=38%, list=20%, signal=47%
c2	REACTOME_SIALIC_ACID_METABOLISM	33	0.561265	1.97802	0.00188679	0.0194807	0.506	2670	tags=45%, list=14%, signal=53%
c2	REACTOME_CHONDROITIN_SULFATE_BIOSYNTHESIS	20	0.720985	1.92815	0.00189394	0.0260766	0.654	1605	tags=45%, list=9%, signal=49%
c2	MEISSNER_NPC_HCP_WITH_H3K4ME2	466	0.356572	1.63608	0.00190114	0.129008	0.999	3192	tags=32%, list=17%, signal=37%
c2	ROZANOV_MMP14_TARGETS_SUBSET	32	0.739454	1.93654	0.00191939	0.0246479	0.624	1732	tags=63%, list=9%, signal=69%
c2	BOQUEST_STEM_CELL_CULTURED_VS_FRESH_UP	417	0.472869	1.91372	0.00192308	0.0292994	0.697	2830	tags=41%, list=15%, signal=47%
c2	UZONYI_RESPONSE_TO_LEUKOTRIENE_AND_THROMBIN	35	0.697944	1.89357	0.00192308	0.0335269	0.741	3290	tags=71%, list=18%, signal=87%
c2	HOLLERN_EMT_BREAST_TUMOR_UP	134	0.658607	2.00526	0.00192678	0.0153474	0.427	2365	tags=46%, list=13%, signal=52%
c2	PLASARI_TGFB1_TARGETS_10HR_DN	246	0.458549	1.8204	0.0019305	0.0507143	0.9	2518	tags=37%, list=13%, signal=42%
c2	PEREZ_TP63_TARGETS	337	0.395334	1.69702	0.00193424	0.0974806	0.991	2892	tags=29%, list=15%, signal=33%
c2	SASAI_RESISTANCE_TO_NEOPLASTIC_TRANSFROMATION	48	0.703865	2.0328	0.00193798	0.0128892	0.333	1567	tags=50%, list=8%, signal=54%
c2	REACTOME_KERATAN_SULFATE_BIOSYNTHESIS	28	0.581461	1.88468	0.00194553	0.0352573	0.777	2056	tags=46%, list=11%, signal=52%
c2	BOQUEST_STEM_CELL_DN	214	0.574381	2.11086	0.00194932	0.00758343	0.137	1855	tags=36%, list=10%, signal=39%
c2	LEE_NEURAL_CREST_STEM_CELL_UP	143	0.554435	2.00303	0.00194932	0.0156577	0.438	3534	tags=45%, list=19%, signal=55%
c2	SUZUKI_RESPONSE_TO_TSA_AND_DECITABINE_1A	21	0.686309	1.98347	0.00195312	0.0184303	0.487	2454	tags=48%, list=13%, signal=55%
c2	FRASOR_RESPONSE_TO_ESTRADIOL_UP	34	0.61124	1.95654	0.00195312	0.0225673	0.56	1786	tags=44%, list=10%, signal=49%
c2	EPPERT_CE_HSC_LSC	38	0.568329	1.87449	0.00195312	0.0372569	0.797	2858	tags=42%, list=15%, signal=50%
c2	REACTOME_DEFECTIVE_B4GALT7_CAUSES_EDS_PROGEROID_TYPE	20	0.647659	1.81241	0.00195312	0.0537735	0.909	1419	tags=35%, list=8%, signal=38%
c2	BHAT_ESR1_TARGETS_VIA_AKT1_DN	79	0.529412	1.9025	0.00196078	0.0317561	0.726	2768	tags=38%, list=15%, signal=44%
c2	BROWNE_HCMV_INFECTION_24HR_DN	139	0.477713	1.85142	0.00196078	0.0428459	0.844	2003	tags=33%, list=11%, signal=37%
c2	KEGG_GLYCOSPHINGOLIPID_BIOSYNTHESIS_GANGLIO_SERIES	15	0.690713	1.92302	0.00196464	0.0270215	0.665	2511	tags=53%, list=13%, signal=62%
c2	CHIANG_LIVER_CANCER_SUBCLASS_CTNNB1_DN	166	0.496383	1.85086	0.00196464	0.042835	0.844	3584	tags=41%, list=19%, signal=50%
c2	MIKKELSEN_MCV6_HCP_WITH_H3K27ME3	418	0.453085	1.81461	0.00196464	0.0530867	0.907	3657	tags=40%, list=20%, signal=48%
c2	REACTOME_COLLAGEN_FORMATION	90	0.689515	2.13237	0.0019685	0.00593413	0.106	1894	tags=51%, list=10%, signal=57%
c2	REACTOME_NCAM1_INTERACTIONS	42	0.650291	1.93742	0.0019685	0.0250547	0.621	3594	tags=64%, list=19%, signal=79%
c2	REACTOME_GLYCOSAMINOGLYCAN_METABOLISM	124	0.48835	1.86155	0.00197239	0.0406252	0.823	2169	tags=31%, list=12%, signal=35%
c2	WEINMANN_ADAPTATION_TO_HYPOXIA_DN	39	0.60205	1.93945	0.00197628	0.0249523	0.611	4416	tags=62%, list=24%, signal=80%
c2	CHEBOTAEV_GR_TARGETS_UP	75	0.463317	1.77946	0.00197628	0.0660137	0.948	3811	tags=40%, list=20%, signal=50%
c2	SANA_TNF_SIGNALING_DN	79	0.588115	2.03134	0.0019802	0.0129472	0.341	1934	tags=39%, list=10%, signal=44%
c2	REACTOME_COLLAGEN_BIOSYNTHESIS_AND_MODIFYING_ENZYMES	67	0.737166	2.1605	0.00198413	0.0047747	0.073	2754	tags=69%, list=15%, signal=80%
c2	WANG_IMMORTALIZED_BY_HOXA9_AND_MEIS1_DN	22	0.718976	1.88608	0.00199203	0.0351675	0.77	1944	tags=45%, list=10%, signal=51%
c2	DORSEY_GAB2_TARGETS	30	0.62409	1.86122	0.00199203	0.040479	0.823	3740	tags=60%, list=20%, signal=75%
c2	BONOME_OVARIAN_CANCER_POOR_SURVIVAL_UP	31	0.684457	1.85053	0.00199601	0.0427034	0.844	3346	tags=61%, list=18%, signal=75%
c2	PLASARI_TGFB1_SIGNALING_VIA_NFIC_10HR_UP	55	0.541473	1.84985	0.00199601	0.0427426	0.845	2714	tags=42%, list=15%, signal=49%
c2	KORKOLA_EMBRYONIC_CARCINOMA_VS_SEMINOMA_DN	22	0.638023	1.83972	0.00199601	0.0453771	0.865	3946	tags=55%, list=21%, signal=69%
c2	REACTOME_G_ALPHA_Q_SIGNALLING_EVENTS	214	0.421174	1.73014	0.00199601	0.0821061	0.985	3015	tags=29%, list=16%, signal=34%
c2	REACTOME_ANCHORING_FIBRIL_FORMATION	15	0.826897	1.97522	0.00200401	0.019496	0.519	2754	tags=80%, list=15%, signal=94%
c2	DAVICIONI_PAX_FOXO1_SIGNATURE_IN_ARMS_DN	20	0.647121	1.93928	0.00200401	0.0248132	0.613	3484	tags=45%, list=19%, signal=55%
c2	DAVICIONI_TARGETS_OF_PAX_FOXO1_FUSIONS_DN	65	0.477226	1.75383	0.00200401	0.0760364	0.97	3802	tags=42%, list=20%, signal=52%
c2	WAMUNYOKOLI_OVARIAN_CANCER_LMP_DN	191	0.594515	1.89272	0.00200803	0.0333974	0.747	3582	tags=53%, list=19%, signal=65%
c2	ONDER_CDH1_TARGETS_3_UP	18	0.717016	1.88495	0.00200803	0.0353844	0.775	3849	tags=67%, list=21%, signal=84%
c2	REACTOME_CHONDROITIN_SULFATE_DERMATAN_SULFATE_METABOLISM	50	0.589682	1.89282	0.00201207	0.033584	0.747	1703	tags=32%, list=9%, signal=35%
c2	GRANDVAUX_IRF3_TARGETS_DN	18	0.638518	1.88125	0.00201207	0.035525	0.787	984	tags=33%, list=5%, signal=35%
c2	DUTERTRE_ESTRADIOL_RESPONSE_6HR_DN	90	0.452371	1.75333	0.00202429	0.0760587	0.971	2578	tags=37%, list=14%, signal=42%
c2	REACTOME_ACTIVATION_OF_MATRIX_METALLOPROTEINASES	33	0.631818	1.83343	0.00204918	0.0480673	0.886	2965	tags=52%, list=16%, signal=61%
c2	DING_LUNG_CANCER_MUTATED_SIGNIFICANTLY	26	0.538969	1.80216	0.00204918	0.0570783	0.922	3607	tags=42%, list=19%, signal=52%
c2	ZHOU_INFLAMMATORY_RESPONSE_FIMA_UP	461	0.348351	1.64529	0.00204918	0.125147	0.998	3492	tags=32%, list=19%, signal=38%
c2	LI_CISPLATIN_RESISTANCE_DN	33	0.543492	1.74992	0.00205761	0.0769159	0.973	3096	tags=39%, list=17%, signal=47%
c2	LI_WILMS_TUMOR_VS_FETAL_KIDNEY_1_UP	179	0.463673	1.82107	0.00207039	0.0511291	0.899	2182	tags=28%, list=12%, signal=32%
c2	RODWELL_AGING_KIDNEY_NO_BLOOD_UP	207	0.503159	1.92167	0.00374532	0.0272993	0.673	2379	tags=39%, list=13%, signal=44%
c2	HOELZEL_NF1_TARGETS_UP	132	0.431474	1.76666	0.00377358	0.070408	0.956	4665	tags=47%, list=25%, signal=62%
c2	BHAT_ESR1_TARGETS_NOT_VIA_AKT1_DN	85	0.538496	1.97539	0.00382409	0.0196542	0.518	2090	tags=33%, list=11%, signal=37%
c2	PEREZ_TP53_AND_TP63_TARGETS	198	0.430842	1.74723	0.00382409	0.0778456	0.977	2948	tags=32%, list=16%, signal=38%
c2	LINDVALL_IMMORTALIZED_BY_TERT_DN	72	0.594885	1.90422	0.00383877	0.0314091	0.723	1709	tags=40%, list=9%, signal=44%
c2	MCGARVEY_SILENCED_BY_METHYLATION_IN_COLON_CANCER	42	0.592273	1.87839	0.00385356	0.0361943	0.792	2744	tags=45%, list=15%, signal=53%
c2	YAO_HOXA10_TARGETS_VIA_PROGESTERONE_UP	77	0.515262	1.8526	0.003861	0.0428106	0.844	1781	tags=32%, list=10%, signal=36%
c2	YAO_TEMPORAL_RESPONSE_TO_PROGESTERONE_CLUSTER_16	78	0.559279	1.85454	0.00387597	0.0421907	0.84	1596	tags=35%, list=9%, signal=38%
c2	CHANG_IMMORTALIZED_BY_HPV31_UP	67	0.432077	1.69171	0.0038835	0.100437	0.991	1532	tags=22%, list=8%, signal=24%
c2	LU_AGING_BRAIN_UP	256	0.434269	1.74993	0.00389105	0.0772188	0.973	3352	tags=38%, list=18%, signal=46%
c2	JECHLINGER_EPITHELIAL_TO_MESENCHYMAL_TRANSITION_UP	67	0.582515	1.84061	0.00389864	0.0451935	0.863	2227	tags=46%, list=12%, signal=52%
c2	MCDOWELL_ACUTE_LUNG_INJURY_DN	45	0.500231	1.74673	0.00390625	0.0775609	0.978	1982	tags=31%, list=11%, signal=35%
c2	JI_METASTASIS_REPRESSED_BY_STK11	25	0.595952	1.85655	0.00391389	0.0419108	0.836	1617	tags=36%, list=9%, signal=39%
c2	BROWNE_HCMV_INFECTION_30MIN_UP	52	0.480501	1.73778	0.00392157	0.0800684	0.982	2854	tags=35%, list=15%, signal=41%
c2	STAEGE_EWING_FAMILY_TUMOR	31	0.517191	1.69342	0.00392157	0.0995174	0.991	3788	tags=52%, list=20%, signal=65%
c2	ONDER_CDH1_SIGNALING_VIA_CTNNB1	83	0.578253	1.94901	0.00392927	0.0238723	0.579	2410	tags=46%, list=13%, signal=52%
c2	REACTOME_NCAM_SIGNALING_FOR_NEURITE_OUT_GROWTH	63	0.52719	1.7973	0.00393701	0.0586108	0.925	3602	tags=49%, list=19%, signal=61%
c2	TONKS_TARGETS_OF_RUNX1_RUNX1T1_FUSION_GRANULOCYTE_UP	50	0.481163	1.73562	0.00393701	0.0806519	0.983	2121	tags=32%, list=11%, signal=36%
c2	REACTOME_SIGNALING_BY_PDGF	58	0.587896	1.93562	0.00394477	0.0244921	0.626	1638	tags=38%, list=9%, signal=41%
c2	WANG_NEOPLASTIC_TRANSFORMATION_BY_CCND1_MYC	21	0.644968	1.82848	0.00394477	0.0494707	0.891	2731	tags=57%, list=15%, signal=67%
c2	MIKKELSEN_IPS_HCP_WITH_H3_UNMETHYLATED	76	0.522635	1.77695	0.00394477	0.0666046	0.948	4609	tags=50%, list=25%, signal=66%
c2	SABATES_COLORECTAL_ADENOMA_DN	277	0.579581	1.91372	0.00395257	0.0295266	0.697	3570	tags=47%, list=19%, signal=57%
c2	SENESE_HDAC1_AND_HDAC2_TARGETS_DN	217	0.500005	1.88429	0.0039604	0.0351772	0.779	2839	tags=39%, list=15%, signal=45%
c2	MISHRA_CARCINOMA_ASSOCIATED_FIBROBLAST_UP	24	0.657072	1.79326	0.0039604	0.0602366	0.932	3238	tags=54%, list=17%, signal=65%
c2	CAIRO_HEPATOBLASTOMA_CLASSES_DN	208	0.526018	1.91299	0.00396825	0.0293159	0.698	1982	tags=32%, list=11%, signal=36%
c2	MIKKELSEN_NPC_HCP_WITH_H3K4ME3_AND_H3K27ME3	204	0.393075	1.67969	0.00396825	0.10576	0.995	4417	tags=42%, list=24%, signal=55%
c2	BROWNE_HCMV_INFECTION_1HR_UP	52	0.508541	1.77848	0.00398406	0.0662802	0.948	4431	tags=52%, list=24%, signal=68%
c2	TING_SILENCED_BY_DICER	27	0.609485	1.88249	0.004	0.0354022	0.783	3051	tags=48%, list=16%, signal=57%
c2	CERVERA_SDHB_TARGETS_1_UP	118	0.477327	1.85177	0.00400802	0.0429517	0.844	3011	tags=36%, list=16%, signal=42%
c2	REACTOME_CLASS_A_1_RHODOPSIN_LIKE_RECEPTORS	308	0.441301	1.7686	0.00400802	0.0694801	0.955	4796	tags=43%, list=26%, signal=57%
c2	HOLLERN_SOLID_NODULAR_BREAST_TUMOR_DN	30	0.63493	1.80438	0.00401606	0.056466	0.918	1732	tags=47%, list=9%, signal=51%
c2	ODONNELL_METASTASIS_UP	71	0.456224	1.69145	0.00401606	0.100009	0.991	3495	tags=41%, list=19%, signal=50%
c2	REACTOME_ASSEMBLY_OF_COLLAGEN_FIBRILS_AND_OTHER_MULTIMERIC_STRUCTURES	61	0.714969	2.0622	0.00403226	0.01037	0.252	1891	tags=54%, list=10%, signal=60%
c2	WEST_ADRENOCORTICAL_TUMOR_MARKERS_DN	19	0.698519	1.77706	0.00404858	0.0668255	0.948	2653	tags=74%, list=14%, signal=86%
c2	CERVERA_SDHB_TARGETS_2	108	0.463293	1.79861	0.00408163	0.0583959	0.925	3746	tags=44%, list=20%, signal=54%
c2	SCHRAETS_MLL_TARGETS_UP	30	0.548124	1.73033	0.00409836	0.082525	0.985	3240	tags=40%, list=17%, signal=48%
c2	BIOCARTA_AMI_PATHWAY	20	0.74995	1.71921	0.00414079	0.0858111	0.986	2754	tags=70%, list=15%, signal=82%
c2	OUELLET_CULTURED_OVARIAN_CANCER_INVASIVE_VS_LMP_DN	33	0.527705	1.71964	0.00414079	0.0861377	0.986	3687	tags=48%, list=20%, signal=60%
c2	TSENG_IRS1_TARGETS_DN	127	0.488888	1.94066	0.00571429	0.0247684	0.606	2391	tags=36%, list=13%, signal=41%
c2	HERNANDEZ_ABERRANT_MITOSIS_BY_DOCETACEL_4NM_UP	22	0.595907	1.80346	0.00572519	0.0566526	0.92	2499	tags=41%, list=13%, signal=47%
c2	PETRETTO_CARDIAC_HYPERTROPHY	34	0.64525	1.86996	0.00575816	0.0376766	0.811	2209	tags=56%, list=12%, signal=63%
c2	YAMAZAKI_TCEB3_TARGETS_UP	159	0.459003	1.85616	0.00584795	0.0418328	0.837	1583	tags=26%, list=8%, signal=28%
c2	ABRAHAM_ALPC_VS_MULTIPLE_MYELOMA_UP	26	0.611913	1.7987	0.00584795	0.0586281	0.925	1393	tags=35%, list=7%, signal=37%
c2	FARMER_BREAST_CANCER_CLUSTER_4	19	0.911366	1.75193	0.00584795	0.0762894	0.972	1187	tags=95%, list=6%, signal=101%
c2	CROONQUIST_STROMAL_STIMULATION_UP	54	0.65753	1.90755	0.00585938	0.0306978	0.716	3492	tags=57%, list=19%, signal=70%
c2	VALK_AML_CLUSTER_13	30	0.570946	1.78568	0.00585938	0.0634579	0.94	3164	tags=50%, list=17%, signal=60%
c2	ANASTASSIOU_MULTICANCER_INVASIVENESS_SIGNATURE	64	0.851301	1.90036	0.00587084	0.0320387	0.731	2230	tags=88%, list=12%, signal=99%
c2	CASORELLI_APL_SECONDARY_VS_DE_NOVO_UP	36	0.535634	1.79857	0.00589391	0.0581687	0.925	2548	tags=33%, list=14%, signal=39%
c2	DELYS_THYROID_CANCER_DN	230	0.537785	1.94408	0.00592885	0.0245971	0.592	2975	tags=42%, list=16%, signal=50%
c2	BAELDE_DIABETIC_NEPHROPATHY_UP	89	0.503458	1.80574	0.00594059	0.0562221	0.917	1177	tags=25%, list=6%, signal=26%
c2	ZHU_CMV_ALL_DN	117	0.568492	1.93726	0.00596422	0.0246614	0.621	2374	tags=42%, list=13%, signal=48%
c2	PID_GLYPICAN_1PATHWAY	27	0.554311	1.7119	0.00596422	0.0902412	0.988	2868	tags=41%, list=15%, signal=48%
c2	LI_PROSTATE_CANCER_EPIGENETIC	32	0.488937	1.69025	0.00598802	0.100012	0.992	1744	tags=25%, list=9%, signal=28%
c2	NABA_SECRETED_FACTORS	316	0.400163	1.63413	0.00598802	0.130524	0.999	4323	tags=38%, list=23%, signal=48%
c2	BERENJENO_TRANSFORMED_BY_RHOA_FOREVER_UP	20	0.645047	1.87376	0.006	0.0368654	0.801	813	tags=30%, list=4%, signal=31%
c2	IVANOVA_HEMATOPOIESIS_STEM_CELL	180	0.428064	1.79026	0.006	0.0614133	0.937	4397	tags=43%, list=24%, signal=56%
c2	SCHOEN_NFKB_SIGNALING	32	0.61388	1.77219	0.00601202	0.0679313	0.95	2517	tags=47%, list=13%, signal=54%
c2	REACTOME_PLATELET_ACTIVATION_SIGNALING_AND_AGGREGATION	258	0.39427	1.63182	0.00604839	0.132231	0.999	2638	tags=30%, list=14%, signal=34%
c2	NAKAMURA_CANCER_MICROENVIRONMENT_UP	25	0.641773	1.86526	0.00610998	0.0393271	0.82	2737	tags=60%, list=15%, signal=70%
c2	REACTOME_REGULATION_OF_INSULIN_LIKE_GROWTH_FACTOR_IGF_TRANSPORT_AND_UPTAKE_BY_INSULIN_LIKE_GROWTH_FACTOR_BINDING_PROTEINS_IGFBPS	122	0.522515	1.76106	0.00616016	0.0733428	0.963	4385	tags=57%, list=23%, signal=73%
c2	SHIPP_DLBCL_CURED_VS_FATAL_UP	39	0.491469	1.7195	0.00626305	0.0859224	0.986	4660	tags=54%, list=25%, signal=72%
c2	REACTOME_ADHERENS_JUNCTIONS_INTERACTIONS	33	0.505244	1.744	0.00638298	0.0782139	0.978	116	tags=12%, list=1%, signal=12%
c2	MARTIN_NFKB_TARGETS_UP	40	0.503012	1.72734	0.00739372	0.0833616	0.985	2379	tags=30%, list=13%, signal=34%
c2	DAVICIONI_PAX_FOXO1_SIGNATURE_IN_ARMS_UP	57	0.441492	1.67649	0.00764818	0.106905	0.996	2261	tags=32%, list=12%, signal=36%
c2	KUNINGER_IGF1_VS_PDGFB_TARGETS_DN	43	0.518533	1.73926	0.00769231	0.0793894	0.98	962	tags=26%, list=5%, signal=27%
c2	LANDIS_BREAST_CANCER_PROGRESSION_DN	70	0.590383	1.93517	0.00770713	0.0244626	0.629	1047	tags=37%, list=6%, signal=39%
c2	MIKKELSEN_ES_HCP_WITH_H3K27ME3	38	0.568964	1.81429	0.00770713	0.0530358	0.907	2804	tags=37%, list=15%, signal=43%
c2	NAKAMURA_ADIPOGENESIS_LATE_DN	35	0.621118	1.85865	0.00775194	0.0411465	0.83	2374	tags=46%, list=13%, signal=52%
c2	BERTUCCI_MEDULLARY_VS_DUCTAL_BREAST_CANCER_DN	170	0.595346	1.93569	0.0078125	0.0246815	0.626	2557	tags=43%, list=14%, signal=49%
c2	ZHAN_MULTIPLE_MYELOMA_MS_UP	47	0.574146	1.8086	0.0078125	0.0555135	0.913	4395	tags=60%, list=23%, signal=78%
c2	LI_CISPLATIN_RESISTANCE_UP	25	0.565467	1.7452	0.00784314	0.0777418	0.978	2508	tags=44%, list=13%, signal=51%
c2	ZHENG_GLIOBLASTOMA_PLASTICITY_DN	54	0.588297	1.82327	0.00787402	0.0509018	0.898	3293	tags=48%, list=18%, signal=58%
c2	SCHAEFFER_PROSTATE_DEVELOPMENT_12HR_DN	47	0.541609	1.82454	0.00788955	0.0504967	0.896	3179	tags=55%, list=17%, signal=66%
c2	MEISSNER_NPC_HCP_WITH_H3K4ME2_AND_H3K27ME3	338	0.428507	1.73346	0.00790514	0.0808671	0.985	3628	tags=38%, list=19%, signal=46%
c2	ZHU_SKIL_TARGETS_UP	20	0.629367	1.7498	0.00792079	0.0767085	0.974	4014	tags=50%, list=21%, signal=64%
c2	SCHLESINGER_H3K27ME3_IN_NORMAL_AND_METHYLATED_IN_CANCER	27	0.552981	1.71116	0.00793651	0.0903866	0.988	4530	tags=67%, list=24%, signal=88%
c2	MEISSNER_NPC_HCP_WITH_H3K4ME3_AND_H3K27ME3	138	0.362033	1.56968	0.00798403	0.166273	1	2618	tags=28%, list=14%, signal=32%
c2	REACTOME_NETRIN_1_SIGNALING	49	0.503802	1.82156	0.008	0.0511537	0.899	2441	tags=35%, list=13%, signal=40%
c2	YAO_TEMPORAL_RESPONSE_TO_PROGESTERONE_CLUSTER_1	66	0.498754	1.72576	0.00819672	0.0835732	0.985	3240	tags=39%, list=17%, signal=47%
c2	BROWNE_HCMV_INFECTION_48HR_DN	461	0.359745	1.67268	0.00929368	0.107759	0.997	2293	tags=27%, list=12%, signal=30%
c2	LINDGREN_BLADDER_CANCER_CLUSTER_2B	375	0.582788	1.91276	0.0094162	0.0291519	0.699	2236	tags=39%, list=12%, signal=44%
c2	VALK_AML_WITH_11Q23_REARRANGED	22	0.543223	1.70925	0.00948767	0.0914284	0.988	3456	tags=45%, list=18%, signal=56%
c2	GARGALOVIC_RESPONSE_TO_OXIDIZED_PHOSPHOLIPIDS_GREY_UP	17	0.661665	1.77355	0.00954198	0.0676653	0.95	1035	tags=35%, list=6%, signal=37%
c2	GAUSSMANN_MLL_AF4_FUSION_TARGETS_F_UP	177	0.449586	1.76564	0.00954198	0.0707906	0.957	2983	tags=35%, list=16%, signal=41%
c2	ROZANOV_MMP14_TARGETS_UP	251	0.390664	1.69051	0.00961539	0.100445	0.992	1870	tags=26%, list=10%, signal=28%
c2	SCHRAETS_MLL_TARGETS_DN	33	0.588045	1.80702	0.00965251	0.0560705	0.915	2079	tags=39%, list=11%, signal=44%
c2	SUNG_METASTASIS_STROMA_UP	108	0.469482	1.73955	0.00965251	0.0797548	0.98	2493	tags=31%, list=13%, signal=36%
c2	KEGG_FOCAL_ADHESION	199	0.491723	1.8451	0.00967118	0.0441827	0.855	2208	tags=31%, list=12%, signal=35%
c2	TURASHVILI_BREAST_LOBULAR_CARCINOMA_VS_DUCTAL_NORMAL_UP	66	0.720549	1.9731	0.00972763	0.0196397	0.524	2673	tags=61%, list=14%, signal=70%
c2	REACTOME_RESPONSE_TO_ELEVATED_PLATELET_CYTOSOLIC_CA2PLUS	132	0.420733	1.5877	0.00974659	0.156304	1	4157	tags=46%, list=22%, signal=59%
c2	TRAYNOR_RETT_SYNDROM_UP	39	0.553889	1.73382	0.00976562	0.0808977	0.985	1658	tags=41%, list=9%, signal=45%
c2	GAUSSMANN_MLL_AF4_FUSION_TARGETS_D_UP	38	0.485899	1.6756	0.00976562	0.106967	0.996	3257	tags=42%, list=17%, signal=51%
c2	CHARAFE_BREAST_CANCER_LUMINAL_VS_MESENCHYMAL_DN	452	0.509146	1.8453	0.00978474	0.0443227	0.855	3211	tags=46%, list=17%, signal=54%
c2	KEGG_CALCIUM_SIGNALING_PATHWAY	177	0.427038	1.67729	0.00980392	0.106932	0.996	3795	tags=36%, list=20%, signal=45%
c2	TURASHVILI_BREAST_LOBULAR_CARCINOMA_VS_LOBULAR_NORMAL_DN	71	0.635435	1.90021	0.00984252	0.0318637	0.731	2878	tags=55%, list=15%, signal=65%
c2	ZHU_CMV_24_HR_DN	82	0.593871	1.88772	0.00986193	0.0347085	0.759	2374	tags=44%, list=13%, signal=50%
c2	WATANABE_ULCERATIVE_COLITIS_WITH_CANCER_UP	18	0.61278	1.78172	0.00986193	0.0652677	0.943	1215	tags=33%, list=6%, signal=36%
c2	HATADA_METHYLATED_IN_LUNG_CANCER_UP	352	0.371194	1.63937	0.00988142	0.127815	0.999	3642	tags=34%, list=19%, signal=42%
c2	PLASARI_TGFB1_TARGETS_10HR_UP	191	0.463369	1.78504	0.00990099	0.0635692	0.94	2099	tags=30%, list=11%, signal=33%
c2	SMID_BREAST_CANCER_LUMINAL_A_UP	82	0.617792	1.8594	0.00992064	0.0409781	0.827	2858	tags=55%, list=15%, signal=64%
c2	REACTOME_VOLTAGE_GATED_POTASSIUM_CHANNELS	42	0.560827	1.69982	0.01	0.0964291	0.991	4301	tags=57%, list=23%, signal=74%
c2	MARTORIATI_MDM4_TARGETS_NEUROEPITHELIUM_DN	154	0.435237	1.61438	0.01	0.138822	0.999	2379	tags=31%, list=13%, signal=35%
c2	REACTOME_PRE_NOTCH_PROCESSING_IN_GOLGI	18	0.591274	1.72452	0.0100806	0.0837784	0.985	2645	tags=50%, list=14%, signal=58%
c2	REACTOME_MET_ACTIVATES_PTK2_SIGNALING	30	0.720505	1.89192	0.0103093	0.0333961	0.747	2868	tags=60%, list=15%, signal=71%
c2	CHARAFE_BREAST_CANCER_BASAL_VS_MESENCHYMAL_DN	51	0.561238	1.81903	0.0113636	0.0511722	0.903	4427	tags=67%, list=24%, signal=87%
c2	CORRE_MULTIPLE_MYELOMA_DN	54	0.467655	1.7038	0.0114286	0.0943063	0.991	1053	tags=30%, list=6%, signal=31%
c2	AFFAR_YY1_TARGETS_UP	186	0.385178	1.65126	0.0114723	0.121481	0.998	4213	tags=40%, list=23%, signal=51%
c2	PID_S1P_S1P1_PATHWAY	21	0.643378	1.8205	0.0115163	0.0509201	0.9	1327	tags=38%, list=7%, signal=41%
c2	WINZEN_DEGRADED_VIA_KHSRP	95	0.465656	1.67736	0.0115163	0.107214	0.996	3501	tags=41%, list=19%, signal=50%
c2	MATZUK_SPERMATOZOA	109	0.333934	1.47793	0.0116279	0.2213	1	3580	tags=32%, list=19%, signal=39%
c2	KEGG_GAP_JUNCTION	87	0.380577	1.56708	0.0116505	0.168192	1	2641	tags=31%, list=14%, signal=36%
c2	KOKKINAKIS_METHIONINE_DEPRIVATION_96HR_UP	117	0.414132	1.63833	0.0117647	0.128401	0.999	2017	tags=29%, list=11%, signal=32%
c2	REACTOME_KERATAN_SULFATE_KERATIN_METABOLISM	34	0.519338	1.71826	0.0117878	0.0862129	0.986	2056	tags=38%, list=11%, signal=43%
c2	REACTOME_SCAVENGING_BY_CLASS_A_RECEPTORS	19	0.69284	1.76093	0.0118343	0.0731005	0.963	735	tags=37%, list=4%, signal=38%
c2	ABE_VEGFA_TARGETS	19	0.619567	1.72344	0.0118812	0.0842059	0.985	1106	tags=37%, list=6%, signal=39%
c2	ZIRN_TRETINOIN_RESPONSE_UP	18	0.696329	1.84733	0.0119048	0.0436394	0.851	2496	tags=44%, list=13%, signal=51%
c2	WU_SILENCED_BY_METHYLATION_IN_BLADDER_CANCER	49	0.545517	1.74661	0.0119048	0.0773293	0.978	3440	tags=47%, list=18%, signal=57%
c2	PID_S1P_S1P3_PATHWAY	29	0.601929	1.74616	0.0119048	0.0773492	0.978	2694	tags=52%, list=14%, signal=60%
c2	MASRI_RESISTANCE_TO_TAMOXIFEN_AND_AROMATASE_INHIBITORS_DN	17	0.667939	1.73943	0.0119284	0.0795556	0.98	4455	tags=65%, list=24%, signal=85%
c2	VANHARANTA_UTERINE_FIBROID_UP	43	0.583713	1.82268	0.0121212	0.050904	0.898	2101	tags=47%, list=11%, signal=52%
c2	REACTOME_MET_PROMOTES_CELL_MOTILITY	41	0.634649	1.89393	0.0121457	0.0336494	0.741	2081	tags=44%, list=11%, signal=49%
c2	REACTOME_EICOSANOID_LIGAND_BINDING_RECEPTORS	15	0.706408	1.75573	0.0122449	0.0750845	0.968	827	tags=40%, list=4%, signal=42%
c2	VECCHI_GASTRIC_CANCER_EARLY_DN	348	0.576731	1.82854	0.0122699	0.0497063	0.891	4725	tags=56%, list=25%, signal=74%
c2	KEGG_MELANOMA	71	0.404423	1.62066	0.0122951	0.137916	0.999	2652	tags=30%, list=14%, signal=34%
c2	KAYO_CALORIE_RESTRICTION_MUSCLE_UP	93	0.467831	1.70699	0.0130841	0.0924221	0.988	2305	tags=29%, list=12%, signal=33%
c2	VERHAAK_AML_WITH_NPM1_MUTATED_DN	241	0.438924	1.68875	0.0132827	0.10024	0.993	2395	tags=29%, list=13%, signal=33%
c2	HELLEBREKERS_SILENCED_DURING_TUMOR_ANGIOGENESIS	76	0.498026	1.69836	0.0133333	0.0971237	0.991	2692	tags=36%, list=14%, signal=41%
c2	KANG_AR_TARGETS_DN	18	0.655578	1.75701	0.0133588	0.0749561	0.967	3855	tags=61%, list=21%, signal=77%
c2	SEKI_INFLAMMATORY_RESPONSE_LPS_DN	21	0.603886	1.76881	0.0133843	0.06966	0.954	2236	tags=48%, list=12%, signal=54%
c2	BURTON_ADIPOGENESIS_8	76	0.521038	1.80616	0.01341	0.0562509	0.916	2567	tags=38%, list=14%, signal=44%
c2	MIKKELSEN_MEF_ICP_WITH_H3K4ME3_AND_H3K27ME3	38	0.516794	1.65561	0.0134875	0.119085	0.997	4183	tags=45%, list=22%, signal=58%
c2	FRIDMAN_IMMORTALIZATION_DN	31	0.598192	1.74948	0.0135397	0.0766445	0.975	2646	tags=55%, list=14%, signal=64%
c2	REACTOME_CARDIAC_CONDUCTION	138	0.47508	1.72586	0.0135397	0.0837984	0.985	4537	tags=47%, list=24%, signal=62%
c2	ZHAN_MULTIPLE_MYELOMA_MF_DN	41	0.484296	1.61967	0.0135397	0.137036	0.999	4673	tags=51%, list=25%, signal=68%
c2	THEODOROU_MAMMARY_TUMORIGENESIS	30	0.52444	1.65873	0.0136187	0.117589	0.997	4608	tags=63%, list=25%, signal=84%
c2	COWLING_MYCN_TARGETS	41	0.637504	1.82813	0.0137255	0.049159	0.891	2965	tags=51%, list=16%, signal=61%
c2	KEGG_HYPERTROPHIC_CARDIOMYOPATHY_HCM	83	0.506425	1.73019	0.0137255	0.0823603	0.985	4967	tags=58%, list=27%, signal=78%
c2	KEGG_DILATED_CARDIOMYOPATHY	90	0.511031	1.74327	0.0137525	0.0780981	0.978	3740	tags=49%, list=20%, signal=61%
c2	STOSSI_RESPONSE_TO_ESTRADIOL	44	0.465627	1.60645	0.0137795	0.142369	1	2599	tags=34%, list=14%, signal=39%
c2	ZHU_CMV_8_HR_DN	49	0.49988	1.73662	0.0138614	0.0802482	0.982	1899	tags=35%, list=10%, signal=39%
c2	LIU_PROSTATE_CANCER_DN	471	0.572689	1.87175	0.0139165	0.0372315	0.808	2839	tags=43%, list=15%, signal=50%
c2	REACTOME_SYNDECAN_INTERACTIONS	27	0.688953	1.77644	0.0139442	0.0666396	0.948	2289	tags=56%, list=12%, signal=63%
c2	WEINMANN_ADAPTATION_TO_HYPOXIA_UP	27	0.549704	1.72316	0.0139721	0.0840774	0.985	1354	tags=33%, list=7%, signal=36%
c2	ACEVEDO_LIVER_CANCER_WITH_H3K9ME3_UP	113	0.405495	1.57974	0.0139721	0.161995	1	4725	tags=45%, list=25%, signal=60%
c2	MCLACHLAN_DENTAL_CARIES_DN	78	0.476461	1.67204	0.014	0.10797	0.997	1992	tags=32%, list=11%, signal=36%
c2	VERRECCHIA_DELAYED_RESPONSE_TO_TGFB1	37	0.570844	1.75738	0.0140281	0.0749661	0.966	2165	tags=41%, list=12%, signal=46%
c2	LI_WILMS_TUMOR	27	0.573416	1.6739	0.0140562	0.107413	0.997	1797	tags=41%, list=10%, signal=45%
c2	VANDESLUIS_COMMD1_TARGETS_GROUP_3_DN	34	0.51539	1.6188	0.0140845	0.137142	0.999	2979	tags=38%, list=16%, signal=45%
c2	KORKOLA_YOLK_SAC_TUMOR	60	0.477757	1.62818	0.0144033	0.133562	0.999	4017	tags=43%, list=21%, signal=55%
c2	BURTON_ADIPOGENESIS_9	78	0.447033	1.64015	0.0152091	0.127891	0.999	2429	tags=28%, list=13%, signal=32%
c2	HERNANDEZ_ABERRANT_MITOSIS_BY_DOCETACEL_2NM_UP	71	0.448833	1.64634	0.0153551	0.125325	0.998	3979	tags=45%, list=21%, signal=57%
c2	LE_SKI_TARGETS_UP	17	0.617505	1.73385	0.015444	0.0811759	0.985	1086	tags=29%, list=6%, signal=31%
c2	BROWNE_HCMV_INFECTION_18HR_DN	172	0.428757	1.69375	0.0155642	0.0995651	0.991	2659	tags=34%, list=14%, signal=39%
c2	VERRECCHIA_EARLY_RESPONSE_TO_TGFB1	54	0.595663	1.80454	0.015625	0.0566218	0.918	1799	tags=48%, list=10%, signal=53%
c2	DURAND_STROMA_NS_UP	164	0.336002	1.5497	0.015625	0.175183	1	2714	tags=29%, list=15%, signal=33%
c2	JAATINEN_HEMATOPOIETIC_STEM_CELL_UP	299	0.339163	1.55233	0.0159363	0.174441	1	1827	tags=23%, list=10%, signal=26%
c2	REACTOME_A_TETRASACCHARIDE_LINKER_SEQUENCE_IS_REQUIRED_FOR_GAG_SYNTHESIS	26	0.561861	1.69149	0.0161616	0.100306	0.991	421	tags=23%, list=2%, signal=24%
c2	RIGGINS_TAMOXIFEN_RESISTANCE_UP	67	0.443458	1.68775	0.0162602	0.100743	0.993	3440	tags=39%, list=18%, signal=47%
c2	VALK_AML_WITH_FLT3_ITD	39	0.460941	1.61525	0.0165975	0.138671	0.999	2858	tags=36%, list=15%, signal=42%
c2	KEGG_COMPLEMENT_AND_COAGULATION_CASCADES	68	0.576634	1.69039	0.0168067	0.100205	0.992	4223	tags=56%, list=23%, signal=72%
c2	REACTOME_PROTEIN_PROTEIN_INTERACTIONS_AT_SYNAPSES	87	0.427313	1.61655	0.0168224	0.138561	0.999	4329	tags=44%, list=23%, signal=57%
c2	URS_ADIPOCYTE_DIFFERENTIATION_DN	31	0.577687	1.74362	0.0169811	0.0781445	0.978	1489	tags=35%, list=8%, signal=38%
c2	DAVICIONI_MOLECULAR_ARMS_VS_ERMS_DN	177	0.427464	1.69722	0.0170778	0.0976556	0.991	2147	tags=34%, list=11%, signal=38%
c2	TONKS_TARGETS_OF_RUNX1_RUNX1T1_FUSION_GRANULOCYTE_DN	17	0.709314	1.74073	0.0171756	0.0794794	0.979	1744	tags=41%, list=9%, signal=45%
c2	REACTOME_THROMBIN_SIGNALLING_THROUGH_PROTEINASE_ACTIVATED_RECEPTORS_PARS	31	0.52063	1.64486	0.0172414	0.124784	0.998	2367	tags=35%, list=13%, signal=41%
c2	CHIARADONNA_NEOPLASTIC_TRANSFORMATION_CDC25_UP	118	0.416203	1.67666	0.0172745	0.10711	0.996	1732	tags=28%, list=9%, signal=31%
c2	PANGAS_TUMOR_SUPPRESSION_BY_SMAD1_AND_SMAD5_UP	126	0.481661	1.72832	0.0173745	0.0830355	0.985	2924	tags=36%, list=16%, signal=42%
c2	RICKMAN_HEAD_AND_NECK_CANCER_A	98	0.424416	1.62144	0.0173745	0.137921	0.999	3946	tags=44%, list=21%, signal=55%
c2	NOUZOVA_METHYLATED_IN_APL	59	0.407604	1.54312	0.0174757	0.179215	1	2046	tags=27%, list=11%, signal=30%
c2	MIKKELSEN_NPC_LCP_WITH_H3K4ME3	58	0.423003	1.56645	0.0175781	0.168146	1	2526	tags=29%, list=14%, signal=34%
c2	GAUSSMANN_MLL_AF4_FUSION_TARGETS_G_UP	225	0.335713	1.5436	0.0176125	0.179067	1	3314	tags=32%, list=18%, signal=38%
c2	GARGALOVIC_RESPONSE_TO_OXIDIZED_PHOSPHOLIPIDS_TURQUOISE_UP	79	0.476994	1.65644	0.0177165	0.119141	0.997	3782	tags=46%, list=20%, signal=57%
c2	MAHADEVAN_IMATINIB_RESISTANCE_DN	20	0.654391	1.77553	0.0178571	0.0670028	0.949	3217	tags=55%, list=17%, signal=66%
c2	OSADA_ASCL1_TARGETS_DN	24	0.587456	1.65622	0.0180361	0.118968	0.997	4229	tags=63%, list=23%, signal=81%
c2	GARGALOVIC_RESPONSE_TO_OXIDIZED_PHOSPHOLIPIDS_RED_DN	25	0.541811	1.64344	0.0184049	0.125682	0.998	2450	tags=40%, list=13%, signal=46%
c2	HOWLIN_PUBERTAL_MAMMARY_GLAND	62	0.46263	1.62656	0.0190114	0.134622	0.999	1110	tags=21%, list=6%, signal=22%
c2	TAKEDA_TARGETS_OF_NUP98_HOXA9_FUSION_16D_DN	112	0.413405	1.59891	0.0190114	0.148284	1	2513	tags=27%, list=13%, signal=31%
c2	PARENT_MTOR_SIGNALING_DN	44	0.420453	1.57613	0.019305	0.164008	1	2530	tags=32%, list=14%, signal=37%
c2	MIKKELSEN_ES_HCP_WITH_H3_UNMETHYLATED	60	0.492945	1.62622	0.0195312	0.134598	0.999	5479	tags=57%, list=29%, signal=80%
c2	PLASARI_NFIC_TARGETS_BASAL_DN	18	0.617461	1.68285	0.019685	0.10398	0.995	1855	tags=44%, list=10%, signal=49%
c2	MULLIGHAN_MLL_SIGNATURE_1_DN	230	0.318802	1.50128	0.0197239	0.206359	1	2079	tags=23%, list=11%, signal=25%
c2	REACTOME_PEPTIDE_LIGAND_BINDING_RECEPTORS	185	0.399863	1.57403	0.0198807	0.164971	1	4705	tags=39%, list=25%, signal=51%
c2	GOZGIT_ESR1_TARGETS_UP	139	0.371956	1.55292	0.0199601	0.174264	1	3217	tags=32%, list=17%, signal=39%
c2	SETLUR_PROSTATE_CANCER_TMPRSS2_ERG_FUSION_DN	19	0.566422	1.64304	0.0200803	0.125627	0.998	3628	tags=47%, list=19%, signal=59%
c2	LEE_LIVER_CANCER_CIPROFIBRATE_UP	60	0.433082	1.59764	0.020284	0.149203	1	1241	tags=18%, list=7%, signal=20%
c2	GUILLAUMOND_KLF10_TARGETS_UP	46	0.418473	1.57045	0.0206612	0.167063	1	2134	tags=33%, list=11%, signal=37%
c2	LINDGREN_BLADDER_CANCER_HIGH_RECURRENCE	47	0.616782	1.7803	0.0209524	0.0657622	0.948	2379	tags=49%, list=13%, signal=56%
c2	GARGALOVIC_RESPONSE_TO_OXIDIZED_PHOSPHOLIPIDS_GREY_DN	75	0.40626	1.58529	0.0209524	0.157628	1	3140	tags=40%, list=17%, signal=48%
c2	KAAB_HEART_ATRIUM_VS_VENTRICLE_UP	252	0.419887	1.68126	0.0210728	0.104905	0.995	2731	tags=37%, list=15%, signal=43%
c2	HERNANDEZ_ABERRANT_MITOSIS_BY_DOCETACEL_2NM_DN	22	0.53421	1.64499	0.0210728	0.125042	0.998	3770	tags=50%, list=20%, signal=63%
c2	WU_ALZHEIMER_DISEASE_DN	18	0.549717	1.6159	0.0210728	0.138822	0.999	1882	tags=44%, list=10%, signal=49%
c2	ZHOU_INFLAMMATORY_RESPONSE_LIVE_UP	407	0.324797	1.47992	0.0211132	0.220883	1	3661	tags=29%, list=20%, signal=35%
c2	HUANG_FOXA2_TARGETS_DN	38	0.537329	1.73419	0.0212355	0.0812484	0.985	1719	tags=32%, list=9%, signal=35%
c2	DUTERTRE_ESTRADIOL_RESPONSE_24HR_DN	498	0.390227	1.60675	0.0214008	0.142464	1	3599	tags=35%, list=19%, signal=42%
c2	RORIE_TARGETS_OF_EWSR1_FLI1_FUSION_UP	27	0.461533	1.55406	0.0216963	0.173439	1	1321	tags=30%, list=7%, signal=32%
c2	WANG_LSD1_TARGETS_UP	26	0.522119	1.61503	0.0217822	0.138538	0.999	3751	tags=46%, list=20%, signal=58%
c2	ALONSO_METASTASIS_NEURAL_UP	18	0.583946	1.71335	0.0218254	0.0893827	0.988	4011	tags=50%, list=21%, signal=64%
c2	WIEDERSCHAIN_TARGETS_OF_BMI1_AND_PCGF2	57	0.532527	1.72461	0.0223124	0.0840281	0.985	2597	tags=35%, list=14%, signal=41%
c2	TONKS_TARGETS_OF_RUNX1_RUNX1T1_FUSION_SUSTAINDED_IN_ERYTHROCYTE_UP	44	0.481598	1.60746	0.0225141	0.142503	1	985	tags=18%, list=5%, signal=19%
c2	CROMER_TUMORIGENESIS_UP	57	0.611126	1.77232	0.022541	0.0681347	0.95	2470	tags=39%, list=13%, signal=44%
c2	VANHARANTA_UTERINE_FIBROID_DN	63	0.490919	1.69019	0.0225564	0.0997417	0.992	2779	tags=38%, list=15%, signal=45%
c2	KIM_WT1_TARGETS_12HR_UP	163	0.406731	1.63997	0.0229885	0.127678	0.999	3274	tags=36%, list=17%, signal=43%
c2	TURASHVILI_BREAST_DUCTAL_CARCINOMA_VS_DUCTAL_NORMAL_UP	46	0.554934	1.75197	0.0235756	0.0765765	0.972	2424	tags=41%, list=13%, signal=47%
c2	CHIARADONNA_NEOPLASTIC_TRANSFORMATION_KRAS_DN	132	0.449666	1.6759	0.023622	0.107035	0.996	1383	tags=25%, list=7%, signal=27%
c2	TAKEDA_TARGETS_OF_NUP98_HOXA9_FUSION_6HR_UP	80	0.411885	1.51652	0.0237154	0.196303	1	3823	tags=36%, list=20%, signal=45%
c2	REACTOME_NITRIC_OXIDE_STIMULATES_GUANYLATE_CYCLASE	20	0.68899	1.68914	0.0238095	0.100303	0.993	3002	tags=60%, list=16%, signal=71%
c2	REACTOME_PHASE_0_RAPID_DEPOLARISATION	44	0.533599	1.62309	0.0239044	0.136729	0.999	4517	tags=57%, list=24%, signal=75%
c2	LEE_NEURAL_CREST_STEM_CELL_DN	117	0.363313	1.53146	0.0241449	0.186616	1	2510	tags=26%, list=13%, signal=30%
c2	YAUCH_HEDGEHOG_SIGNALING_PARACRINE_UP	136	0.349754	1.46622	0.0245399	0.227677	1	2315	tags=26%, list=12%, signal=30%
c2	REACTOME_ACTIVATION_OF_SMO	18	0.593611	1.62992	0.0246212	0.133184	0.999	2691	tags=44%, list=14%, signal=52%
c2	PLASARI_TGFB1_TARGETS_1HR_UP	33	0.592919	1.74056	0.0248566	0.0793425	0.979	2436	tags=45%, list=13%, signal=52%
c2	TAKEDA_TARGETS_OF_NUP98_HOXA9_FUSION_8D_UP	150	0.399918	1.55766	0.0250965	0.172845	1	2679	tags=30%, list=14%, signal=35%
c2	CERVERA_SDHB_TARGETS_1_DN	34	0.496737	1.57795	0.0253906	0.162607	1	3387	tags=41%, list=18%, signal=50%
c2	REACTOME_CGMP_EFFECTS	16	0.721597	1.64577	0.0254403	0.12515	0.998	1069	tags=44%, list=6%, signal=46%
c2	IVANOVA_HEMATOPOIESIS_STEM_CELL_LONG_TERM	205	0.371508	1.5631	0.0254403	0.169751	1	2343	tags=24%, list=13%, signal=28%
c2	FIGUEROA_AML_METHYLATION_CLUSTER_1_UP	111	0.332514	1.45649	0.0255403	0.235922	1	3162	tags=31%, list=17%, signal=37%
c2	REACTOME_CONSTITUTIVE_SIGNALING_BY_ABERRANT_PI3K_IN_CANCER	75	0.399191	1.53294	0.0262097	0.18654	1	2690	tags=27%, list=14%, signal=31%
c2	REACTOME_TRANSCRIPTIONAL_REGULATION_OF_PLURIPOTENT_STEM_CELLS	31	0.471313	1.56993	0.0263692	0.166402	1	3463	tags=39%, list=19%, signal=47%
c2	KEGG_GLYCOSAMINOGLYCAN_BIOSYNTHESIS_CHONDROITIN_SULFATE	22	0.597425	1.67476	0.0264766	0.10703	0.997	3746	tags=50%, list=20%, signal=62%
c2	ROSS_AML_WITH_AML1_ETO_FUSION	77	0.399497	1.56488	0.0266667	0.169001	1	2544	tags=31%, list=14%, signal=36%
c2	ROSS_AML_OF_FAB_M7_TYPE	67	0.390782	1.59003	0.0268714	0.154638	1	1882	tags=24%, list=10%, signal=26%
c2	PASINI_SUZ12_TARGETS_DN	300	0.47163	1.72689	0.0271318	0.0833409	0.985	2839	tags=36%, list=15%, signal=41%
c2	HOLLERN_MICROACINAR_BREAST_TUMOR_DN	15	0.587405	1.61917	0.0272374	0.137161	0.999	850	tags=27%, list=5%, signal=28%
c2	RADMACHER_AML_PROGNOSIS	77	0.410231	1.58475	0.0273438	0.15775	1	3720	tags=38%, list=20%, signal=47%
c2	BURTON_ADIPOGENESIS_PEAK_AT_0HR	60	0.499571	1.66047	0.0275735	0.116797	0.997	1505	tags=32%, list=8%, signal=34%
c2	LU_TUMOR_ENDOTHELIAL_MARKERS_UP	22	0.636891	1.70301	0.0276134	0.0945723	0.991	2878	tags=59%, list=15%, signal=70%
c2	REACTOME_FGFR1_LIGAND_BINDING_AND_ACTIVATION	16	0.636194	1.65159	0.0280561	0.121543	0.998	4233	tags=56%, list=23%, signal=73%
c2	MCCLUNG_CREB1_TARGETS_UP	92	0.375139	1.50694	0.0281125	0.201838	1	5138	tags=51%, list=27%, signal=70%
c2	MIKKELSEN_MEF_LCP_WITH_H3K4ME3	122	0.436831	1.61986	0.0282486	0.137224	0.999	2299	tags=29%, list=12%, signal=32%
c2	BROWNE_HCMV_INFECTION_16HR_DN	82	0.468716	1.68362	0.0287908	0.10367	0.994	2659	tags=40%, list=14%, signal=47%
c2	GAVIN_FOXP3_TARGETS_CLUSTER_P7	87	0.423064	1.60981	0.0287908	0.141257	0.999	4213	tags=39%, list=23%, signal=50%
c2	REACTOME_PHASE_2_PLATEAU_PHASE	27	0.519283	1.57041	0.0289575	0.166705	1	4885	tags=63%, list=26%, signal=85%
c2	KANG_AR_TARGETS_UP	17	0.642904	1.70196	0.0289855	0.0949965	0.991	3641	tags=65%, list=19%, signal=80%
c2	VALK_AML_CLUSTER_1	28	0.529313	1.64591	0.0290698	0.125377	0.998	2653	tags=43%, list=14%, signal=50%
c2	GOTZMANN_EPITHELIAL_TO_MESENCHYMAL_TRANSITION_UP	65	0.479103	1.62367	0.0294118	0.136578	0.999	2374	tags=40%, list=13%, signal=46%
c2	WANG_RESPONSE_TO_BEXAROTENE_DN	29	0.496688	1.6368	0.0294695	0.128706	0.999	1469	tags=31%, list=8%, signal=34%
c2	OHM_METHYLATED_IN_ADULT_CANCERS	28	0.457747	1.54565	0.0296443	0.177619	1	1377	tags=25%, list=7%, signal=27%
c2	REACTOME_G_ALPHA_I_SIGNALLING_EVENTS	385	0.33187	1.45899	0.0298211	0.233816	1	4740	tags=37%, list=25%, signal=49%
c2	PILON_KLF1_TARGETS_UP	471	0.312358	1.4406	0.0298211	0.249267	1	3779	tags=32%, list=20%, signal=40%
c2	VANDESLUIS_COMMD1_TARGETS_GROUP_4_DN	17	0.578918	1.61824	0.0301205	0.137321	0.999	2337	tags=35%, list=12%, signal=40%
c2	MIKKELSEN_NPC_HCP_WITH_H3K27ME3	335	0.361363	1.48748	0.0303644	0.216275	1	3597	tags=33%, list=19%, signal=40%
c2	SCHLESINGER_METHYLATED_DE_NOVO_IN_CANCER	87	0.389541	1.52726	0.0306122	0.18964	1	1572	tags=21%, list=8%, signal=22%
c2	REACTOME_MUSCLE_CONTRACTION	203	0.462429	1.70734	0.0310078	0.0925026	0.988	4924	tags=50%, list=26%, signal=67%
c2	REACTOME_COMMON_PATHWAY_OF_FIBRIN_CLOT_FORMATION	22	0.672228	1.50331	0.0310421	0.204787	1	5300	tags=77%, list=28%, signal=108%
c2	BROWNE_HCMV_INFECTION_12HR_DN	97	0.401281	1.57609	0.031068	0.163657	1	2880	tags=33%, list=15%, signal=39%
c2	PETROVA_PROX1_TARGETS_DN	57	0.538108	1.67527	0.0311927	0.106936	0.996	2641	tags=40%, list=14%, signal=47%
c2	BRUECKNER_TARGETS_OF_MIRLET7A3_DN	73	0.452086	1.62055	0.0313112	0.137284	0.999	3720	tags=38%, list=20%, signal=48%
c2	BERENJENO_TRANSFORMED_BY_RHOA_DN	374	0.38573	1.61015	0.0314815	0.141268	0.999	1734	tags=24%, list=9%, signal=26%
c2	MIYAGAWA_TARGETS_OF_EWSR1_ETS_FUSIONS_UP	257	0.335795	1.51399	0.0316206	0.197583	1	3336	tags=30%, list=18%, signal=36%
c2	TANG_SENESCENCE_TP53_TARGETS_UP	32	0.458024	1.56368	0.0316832	0.16948	1	2965	tags=41%, list=16%, signal=48%
c2	YAMASHITA_METHYLATED_IN_PROSTATE_CANCER	61	0.458877	1.59161	0.0319361	0.154193	1	3972	tags=41%, list=21%, signal=52%
c2	LEIN_LOCALIZED_TO_DISTAL_AND_PROXIMAL_DENDRITES	16	0.626758	1.65908	0.0320151	0.117657	0.997	1079	tags=31%, list=6%, signal=33%
c2	PEPPER_CHRONIC_LYMPHOCYTIC_LEUKEMIA_DN	20	0.533547	1.62031	0.0321888	0.137186	0.999	4269	tags=50%, list=23%, signal=65%
c2	ZWANG_CLASS_2_TRANSIENTLY_INDUCED_BY_EGF	47	0.444851	1.58828	0.0325203	0.156073	1	3599	tags=45%, list=19%, signal=55%
c2	REACTOME_AQUAPORIN_MEDIATED_TRANSPORT	51	0.406273	1.51286	0.032882	0.198396	1	3657	tags=41%, list=20%, signal=51%
c2	FRIDMAN_SENESCENCE_UP	74	0.459973	1.59008	0.0334646	0.154966	1	2839	tags=42%, list=15%, signal=49%
c2	PID_LPA4_PATHWAY	15	0.651584	1.62916	0.0337972	0.133432	0.999	3271	tags=53%, list=17%, signal=65%
c2	KEGG_BASAL_CELL_CARCINOMA	55	0.460046	1.61576	0.0337972	0.138584	0.999	2158	tags=31%, list=12%, signal=35%
c2	DELACROIX_RAR_TARGETS_DN	26	0.505257	1.6119	0.0340681	0.140368	0.999	1453	tags=27%, list=8%, signal=29%
c2	REACTOME_PLATELET_CALCIUM_HOMEOSTASIS	28	0.510242	1.58072	0.0340909	0.161387	1	2709	tags=32%, list=14%, signal=38%
c2	KIM_GLIS2_TARGETS_UP	78	0.595533	1.74714	0.0343511	0.0775924	0.978	1252	tags=40%, list=7%, signal=42%
c2	VALK_AML_CLUSTER_2	27	0.448015	1.54403	0.034749	0.178967	1	2858	tags=33%, list=15%, signal=39%
c2	TAVAZOIE_METASTASIS	99	0.376455	1.4802	0.0351562	0.220952	1	3061	tags=28%, list=16%, signal=34%
c2	BIOCARTA_INTRINSIC_PATHWAY	22	0.63845	1.56499	0.0351967	0.169262	1	2754	tags=59%, list=15%, signal=69%
c2	GROSS_ELK3_TARGETS_UP	26	0.514064	1.59025	0.0357143	0.155166	1	3217	tags=42%, list=17%, signal=51%
c2	BIOCARTA_NO1_PATHWAY	28	0.477973	1.52946	0.0357143	0.188442	1	2641	tags=36%, list=14%, signal=42%
c2	TERAMOTO_OPN_TARGETS_CLUSTER_6	26	0.517655	1.60964	0.0357815	0.140704	0.999	1652	tags=38%, list=9%, signal=42%
c2	IWANAGA_CARCINOGENESIS_BY_KRAS_PTEN_DN	339	0.324685	1.48097	0.0357853	0.220387	1	3068	tags=28%, list=16%, signal=33%
c2	LU_TUMOR_VASCULATURE_UP	29	0.553737	1.62823	0.0359281	0.133895	0.999	2878	tags=48%, list=15%, signal=57%
c2	LEIN_ASTROCYTE_MARKERS	40	0.47264	1.55677	0.0359281	0.172574	1	2236	tags=30%, list=12%, signal=34%
c2	REACTOME_RECEPTOR_TYPE_TYROSINE_PROTEIN_PHOSPHATASES	20	0.553271	1.58735	0.0362173	0.156276	1	3693	tags=55%, list=20%, signal=68%
c2	REACTOME_NEURONAL_SYSTEM	407	0.345232	1.45304	0.0368932	0.238829	1	4827	tags=42%, list=26%, signal=55%
c2	REACTOME_BINDING_AND_UPTAKE_OF_LIGANDS_BY_SCAVENGER_RECEPTORS	42	0.579979	1.6207	0.036961	0.138251	0.999	4110	tags=55%, list=22%, signal=70%
c2	KEGG_HEDGEHOG_SIGNALING_PATHWAY	56	0.437918	1.55002	0.0375	0.17602	1	1053	tags=23%, list=6%, signal=25%
c2	SMID_BREAST_CANCER_RELAPSE_IN_LUNG_DN	37	0.564221	1.66116	0.0376984	0.116544	0.997	3408	tags=54%, list=18%, signal=66%
c2	AMIT_SERUM_RESPONSE_60_MCF10A	56	0.467591	1.5796	0.0383877	0.161761	1	3664	tags=50%, list=20%, signal=62%
c2	EPPERT_HSC_R	120	0.378514	1.52663	0.03861	0.189539	1	2968	tags=28%, list=16%, signal=32%
c2	REACTOME_G_ALPHA_S_SIGNALLING_EVENTS	245	0.494179	1.65484	0.0388548	0.119373	0.997	5396	tags=62%, list=29%, signal=87%
c2	NAKAYAMA_SOFT_TISSUE_TUMORS_PCA1_DN	76	0.432351	1.55738	0.0390144	0.172393	1	4608	tags=45%, list=25%, signal=59%
c2	FRASOR_RESPONSE_TO_ESTRADIOL_DN	74	0.403495	1.54854	0.0395257	0.176019	1	3526	tags=34%, list=19%, signal=41%
c2	NOUSHMEHR_GBM_SILENCED_BY_METHYLATION	47	0.401601	1.50103	0.0396825	0.206284	1	2682	tags=30%, list=14%, signal=35%
c2	HOLLERN_ADENOMYOEPITHELIAL_BREAST_TUMOR	17	0.683497	1.61087	0.0399202	0.140929	0.999	2315	tags=53%, list=12%, signal=60%
c2	CHIBA_RESPONSE_TO_TSA_UP	50	0.477088	1.5927	0.04	0.153547	1	1678	tags=30%, list=9%, signal=33%
c2	LEE_TARGETS_OF_PTCH1_AND_SUFU_DN	82	0.389316	1.50864	0.04	0.202244	1	3763	tags=39%, list=20%, signal=49%
c2	WIERENGA_STAT5A_TARGETS_DN	183	0.380838	1.54989	0.040153	0.175755	1	2851	tags=30%, list=15%, signal=34%
c2	PID_UPA_UPAR_PATHWAY	42	0.497566	1.53846	0.0401606	0.182286	1	4128	tags=50%, list=22%, signal=64%
c2	VALK_AML_CLUSTER_11	38	0.502976	1.60002	0.0405405	0.147559	1	2326	tags=39%, list=12%, signal=45%
c2	KONDO_COLON_CANCER_HCP_WITH_H3K27ME1	24	0.442867	1.48693	0.0405405	0.216129	1	2605	tags=33%, list=14%, signal=39%
c2	TONKS_TARGETS_OF_RUNX1_RUNX1T1_FUSION_ERYTHROCYTE_UP	154	0.412707	1.53845	0.040619	0.181912	1	3577	tags=33%, list=19%, signal=41%
c2	PID_SHP2_PATHWAY	57	0.426127	1.5354	0.0407767	0.184274	1	1658	tags=23%, list=9%, signal=25%
c2	REACTOME_PHOSPHOLIPASE_C_MEDIATED_CASCADE_FGFR2	18	0.593522	1.61313	0.0409836	0.139644	0.999	4608	tags=56%, list=25%, signal=74%
c2	LIN_TUMOR_ESCAPE_FROM_IMMUNE_ATTACK	19	0.539061	1.60745	0.0409836	0.142155	1	3968	tags=47%, list=21%, signal=60%
c2	HOSHIDA_LIVER_CANCER_SURVIVAL_UP	72	0.406874	1.51709	0.0410959	0.196473	1	2686	tags=32%, list=14%, signal=37%
c2	REACTOME_FGFR2_LIGAND_BINDING_AND_ACTIVATION	20	0.550973	1.56776	0.0411765	0.167882	1	4850	tags=55%, list=26%, signal=74%
c2	LEIN_CEREBELLUM_MARKERS	84	0.371673	1.48373	0.0417495	0.21868	1	2504	tags=24%, list=13%, signal=27%
c2	RORIE_TARGETS_OF_EWSR1_FLI1_FUSION_DN	28	0.560713	1.56248	0.042	0.169622	1	4298	tags=57%, list=23%, signal=74%
c2	PID_ALK1_PATHWAY	25	0.525467	1.60392	0.0420842	0.144521	1	2533	tags=40%, list=14%, signal=46%
c2	GAUSSMANN_MLL_AF4_FUSION_TARGETS_E_DN	22	0.47108	1.47251	0.0423892	0.224006	1	3522	tags=45%, list=19%, signal=56%
c2	DAUER_STAT3_TARGETS_UP	48	0.513595	1.60251	0.0427699	0.145521	1	2470	tags=33%, list=13%, signal=38%
c2	REN_ALVEOLAR_RHABDOMYOSARCOMA_DN	402	0.449586	1.63829	0.042885	0.128077	0.999	2169	tags=30%, list=12%, signal=33%
c2	COATES_MACROPHAGE_M1_VS_M2_UP	81	0.374417	1.49083	0.0429105	0.214438	1	2005	tags=25%, list=11%, signal=28%
c2	DAVICIONI_RHABDOMYOSARCOMA_PAX_FOXO1_FUSION_UP	62	0.370683	1.45164	0.0430528	0.239767	1	2261	tags=27%, list=12%, signal=31%
c2	VERRECCHIA_RESPONSE_TO_TGFB1_C2	21	0.640794	1.63805	0.043222	0.127961	0.999	1489	tags=52%, list=8%, signal=57%
c2	HOSHIDA_LIVER_CANCER_LATE_RECURRENCE_UP	62	0.406456	1.52738	0.0434783	0.190281	1	2576	tags=31%, list=14%, signal=35%
c2	DELASERNA_MYOD_TARGETS_DN	56	0.421945	1.55762	0.0436364	0.172502	1	1698	tags=29%, list=9%, signal=31%
c2	LEE_LIVER_CANCER_DENA_UP	60	0.402337	1.49082	0.0445344	0.214043	1	1445	tags=23%, list=8%, signal=25%
c2	GRADE_COLON_AND_RECTAL_CANCER_DN	100	0.378361	1.48198	0.0445736	0.219587	1	3987	tags=43%, list=21%, signal=54%
c2	SHEDDEN_LUNG_CANCER_GOOD_SURVIVAL_A4	191	0.363468	1.49436	0.0446602	0.211933	1	2862	tags=27%, list=15%, signal=31%
c2	KANG_IMMORTALIZED_BY_TERT_UP	87	0.366174	1.47163	0.0446602	0.224605	1	2458	tags=32%, list=13%, signal=37%
c2	KEGG_MELANOGENESIS	101	0.357925	1.44311	0.0447154	0.246998	1	3743	tags=34%, list=20%, signal=42%
c2	SCHAEFFER_SOX9_TARGETS_IN_PROSTATE_DEVELOPMENT_DN	44	0.443765	1.55086	0.0447471	0.175579	1	1377	tags=32%, list=7%, signal=34%
c2	ROZANOV_MMP14_TARGETS_DN	33	0.411957	1.45191	0.0449219	0.239802	1	3388	tags=45%, list=18%, signal=55%
c2	CROONQUIST_IL6_DEPRIVATION_UP	17	0.556996	1.57564	0.0451128	0.163725	1	3543	tags=41%, list=19%, signal=51%
c2	OSADA_ASCL1_TARGETS_UP	46	0.448497	1.48889	0.0452756	0.215049	1	4580	tags=48%, list=24%, signal=63%
c2	HANSON_HRAS_SIGNALING_VIA_NFKB	21	0.537696	1.55588	0.0453608	0.173098	1	2960	tags=43%, list=16%, signal=51%
c2	TAKEDA_TARGETS_OF_NUP98_HOXA9_FUSION_3D_DN	30	0.542244	1.52368	0.045929	0.191097	1	4070	tags=43%, list=22%, signal=55%
c2	REACTOME_METABOLISM_OF_FAT_SOLUBLE_VITAMINS	48	0.464366	1.47008	0.0460251	0.2248	1	4371	tags=44%, list=23%, signal=57%
c2	POMEROY_MEDULLOBLASTOMA_DESMOPLASIC_VS_CLASSIC_DN	60	0.48215	1.58649	0.046371	0.156751	1	1274	tags=32%, list=7%, signal=34%
c2	REACTOME_PLATELET_HOMEOSTASIS	83	0.423765	1.54583	0.0463822	0.178174	1	3002	tags=33%, list=16%, signal=39%
c2	REACTOME_NEUREXINS_AND_NEUROLIGINS	56	0.436231	1.50812	0.0465116	0.201206	1	5178	tags=50%, list=28%, signal=69%
c2	GHANDHI_DIRECT_IRRADIATION_DN	33	0.457754	1.49809	0.0465116	0.20882	1	740	tags=18%, list=4%, signal=19%
c2	MATZUK_SPERMATOGONIA	25	0.455487	1.49179	0.0465587	0.213742	1	4620	tags=44%, list=25%, signal=58%
c2	KONDO_PROSTATE_CANCER_WITH_H3K27ME3	168	0.429324	1.54573	0.0474308	0.177905	1	4698	tags=43%, list=25%, signal=58%
c2	REACTOME_PI_3K_CASCADE:FGFR2	23	0.512866	1.54078	0.0476191	0.180078	1	4608	tags=57%, list=25%, signal=75%
c2	PETROVA_ENDOTHELIUM_LYMPHATIC_VS_BLOOD_DN	161	0.425891	1.56658	0.0478012	0.168366	1	2223	tags=27%, list=12%, signal=31%
c2	PLASARI_NFIC_TARGETS_BASAL_UP	27	0.474969	1.50396	0.0484496	0.204399	1	3140	tags=41%, list=17%, signal=49%
c2	GESERICK_TERT_TARGETS_DN	21	0.62732	1.62998	0.0486381	0.1335	0.999	1781	tags=33%, list=10%, signal=37%
c2	ALCALAY_AML_BY_NPM1_LOCALIZATION_UP	137	0.328843	1.44824	0.0490566	0.24185	1	2920	tags=27%, list=16%, signal=32%
c2	MCCLUNG_DELTA_FOSB_TARGETS_2WK	43	0.399113	1.46336	0.0499002	0.229862	1	4777	tags=56%, list=26%, signal=75%
c5	GO_GROWTH_FACTOR_BINDING	130	0.687648	2.51409	<0.01	<0.01	<0.01	1393	tags=44%, list=7%, signal=47%
c5	GO_EXTRACELLULAR_MATRIX_STRUCTURAL_CONSTITUENT	160	0.763578	2.43089	<0.01	<0.01	<0.01	2878	tags=68%, list=15%, signal=80%
c5	GO_COLLAGEN_CONTAINING_EXTRACELLULAR_MATRIX	394	0.643832	2.39502	<0.01	<0.01	<0.01	2894	tags=52%, list=15%, signal=60%
c5	GO_EXTRACELLULAR_STRUCTURE_ORGANIZATION	411	0.592353	2.33644	<0.01	0.000188631	0.001	2081	tags=40%, list=11%, signal=44%
c5	GO_BASEMENT_MEMBRANE	92	0.704302	2.37003	<0.01	0.000235788	0.001	2996	tags=62%, list=16%, signal=73%
c5	GO_VASCULAR_ENDOTHELIAL_GROWTH_FACTOR_SIGNALING_PATHWAY	35	0.748673	2.29362	<0.01	0.000250692	0.002	1823	tags=51%, list=10%, signal=57%
c5	GO_COLLAGEN_TRIMER	86	0.707067	2.29465	<0.01	0.000292474	0.002	1906	tags=52%, list=10%, signal=58%
c5	GO_INSULIN_LIKE_GROWTH_FACTOR_BINDING	22	0.788422	2.27217	<0.01	0.00057837	0.005	1327	tags=55%, list=7%, signal=59%
c5	GO_GLOMERULUS_DEVELOPMENT	60	0.670147	2.26105	<0.01	0.000902144	0.009	1731	tags=40%, list=9%, signal=44%
c5	GO_EXTRACELLULAR_MATRIX_STRUCTURAL_CONSTITUENT_CONFERRING_COMPRESSION_RESISTANCE	21	0.792074	2.23302	<0.01	0.0021721	0.02	2362	tags=67%, list=13%, signal=76%
c5	GO_TRANSMEMBRANE_RECEPTOR_PROTEIN_KINASE_ACTIVITY	78	0.608787	2.21853	<0.01	0.00230356	0.026	2757	tags=47%, list=15%, signal=55%
c5	GO_CHONDROCYTE_DIFFERENTIATION	116	0.58748	2.22379	<0.01	0.00239386	0.025	2742	tags=48%, list=15%, signal=56%
c5	GO_CHONDROITIN_SULFATE_PROTEOGLYCAN_METABOLIC_PROCESS	37	0.67592	2.20177	<0.01	0.00289455	0.031	2169	tags=43%, list=12%, signal=49%
c5	GO_SPROUTING_ANGIOGENESIS	110	0.610669	2.17116	<0.01	0.00347248	0.045	1715	tags=40%, list=9%, signal=44%
c5	GO_EXTRACELLULAR_MATRIX_COMPONENT	49	0.766931	2.17377	<0.01	0.00352372	0.044	1638	tags=63%, list=9%, signal=69%
c5	GO_CARTILAGE_MORPHOGENESIS	29	0.727434	2.18774	<0.01	0.0035395	0.038	3546	tags=72%, list=19%, signal=89%
c5	GO_CELLULAR_RESPONSE_TO_VASCULAR_ENDOTHELIAL_GROWTH_FACTOR_STIMULUS	52	0.667482	2.18484	<0.01	0.00367367	0.038	1823	tags=46%, list=10%, signal=51%
c5	GO_HOMOPHILIC_CELL_ADHESION_VIA_PLASMA_MEMBRANE_ADHESION_MOLECULES	167	0.604239	2.17488	<0.01	0.00368378	0.043	4461	tags=58%, list=24%, signal=76%
c5	GO_REGULATION_OF_PHOSPHOLIPASE_C_ACTIVITY	44	0.704199	2.18136	<0.01	0.00369473	0.041	2713	tags=52%, list=15%, signal=61%
c5	GO_ENDOTHELIAL_CELL_PROLIFERATION	132	0.554023	2.15343	<0.01	0.00452711	0.062	2098	tags=40%, list=11%, signal=45%
c5	GO_HEPARIN_BINDING	154	0.569854	2.15015	<0.01	0.00453436	0.065	2777	tags=45%, list=15%, signal=52%
c5	GO_POSITIVE_REGULATION_OF_PHOSPHOLIPASE_ACTIVITY	57	0.618767	2.14684	<0.01	0.00470006	0.072	2713	tags=46%, list=15%, signal=53%
c5	GO_SIALYLTRANSFERASE_ACTIVITY	20	0.747219	2.12931	<0.01	0.00476658	0.091	2670	tags=70%, list=14%, signal=82%
c5	GO_GLYCOSAMINOGLYCAN_BINDING	210	0.552986	2.14723	<0.01	0.00479497	0.071	3000	tags=44%, list=16%, signal=52%
c5	GO_SIALYLATION	20	0.747219	2.12931	<0.01	0.00493094	0.091	2670	tags=70%, list=14%, signal=82%
c5	GO_EXTRACELLULAR_MATRIX_STRUCTURAL_CONSTITUENT_CONFERRING_TENSILE_STRENGTH	41	0.7868	2.1357	<0.01	0.00503632	0.089	2754	tags=80%, list=15%, signal=94%
c5	GO_PEPTIDE_HORMONE_BINDING	49	0.646909	2.13062	<0.01	0.00507893	0.091	2895	tags=51%, list=15%, signal=60%
c5	GO_TRANSMEMBRANE_RECEPTOR_PROTEIN_TYROSINE_KINASE_ACTIVITY	62	0.593607	2.12062	<0.01	0.0051108	0.103	2090	tags=42%, list=11%, signal=47%
c5	GO_HEART_VALVE_DEVELOPMENT	55	0.640617	2.13829	<0.01	0.00513524	0.087	2729	tags=47%, list=15%, signal=55%
c5	GO_AMINOGLYCAN_METABOLIC_PROCESS	132	0.541388	2.11554	<0.01	0.00525039	0.112	2289	tags=35%, list=12%, signal=39%
c5	GO_RENAL_SYSTEM_VASCULATURE_DEVELOPMENT	25	0.791258	2.11708	<0.01	0.00527578	0.11	1154	tags=56%, list=6%, signal=60%
c5	GO_POSITIVE_REGULATION_OF_RHO_PROTEIN_SIGNAL_TRANSDUCTION	29	0.689316	2.10842	<0.01	0.00583719	0.124	1727	tags=45%, list=9%, signal=49%
c5	GO_EXTRACELLULAR_MATRIX_BINDING	54	0.630846	2.10544	<0.01	0.00592943	0.131	2081	tags=43%, list=11%, signal=48%
c5	GO_CONNECTIVE_TISSUE_DEVELOPMENT	256	0.506535	2.10224	<0.01	0.00603439	0.137	2742	tags=41%, list=15%, signal=47%
c5	GO_ARTERY_DEVELOPMENT	84	0.607209	2.09766	<0.01	0.00610652	0.141	2033	tags=38%, list=11%, signal=43%
c5	GO_MUSCLE_CELL_MIGRATION	78	0.568299	2.0942	<0.01	0.00647879	0.151	1732	tags=33%, list=9%, signal=37%
c5	GO_REGULATION_OF_PHOSPHOLIPASE_ACTIVITY	68	0.588971	2.0885	<0.01	0.00668224	0.16	2713	tags=41%, list=15%, signal=48%
c5	GO_POSITIVE_REGULATION_OF_PATHWAY_RESTRICTED_SMAD_PROTEIN_PHOSPHORYLATION	44	0.61349	2.07521	<0.01	0.00764983	0.187	2659	tags=45%, list=14%, signal=53%
c5	GO_GROWTH_PLATE_CARTILAGE_MORPHOGENESIS	19	0.763764	2.07622	<0.01	0.00772446	0.185	3546	tags=79%, list=19%, signal=97%
c5	GO_CARTILAGE_DEVELOPMENT	198	0.515053	2.07635	<0.01	0.00785946	0.183	2742	tags=42%, list=15%, signal=49%
c5	GO_REGULATION_OF_VASOCONSTRICTION	55	0.586065	2.06171	<0.01	0.00803096	0.224	3141	tags=42%, list=17%, signal=50%
c5	GO_NEGATIVE_CHEMOTAXIS	42	0.623002	2.06084	<0.01	0.00806641	0.227	2396	tags=45%, list=13%, signal=52%
c5	GO_MUCOPOLYSACCHARIDE_METABOLIC_PROCESS	20	0.732777	2.06499	<0.01	0.00810408	0.211	1966	tags=55%, list=11%, signal=61%
c5	GO_GOLGI_LUMEN	92	0.534983	2.0618	<0.01	0.00816635	0.224	2726	tags=33%, list=15%, signal=38%
c5	GO_SMOOTH_MUSCLE_CELL_MIGRATION	65	0.596367	2.05741	<0.01	0.00823022	0.239	1732	tags=37%, list=9%, signal=41%
c5	GO_COLLAGEN_FIBRIL_ORGANIZATION	49	0.706261	2.06309	<0.01	0.00825528	0.217	2729	tags=63%, list=15%, signal=74%
c5	GO_NEGATIVE_REGULATION_OF_BLOOD_VESSEL_DIAMETER	77	0.552388	2.06989	<0.01	0.00825796	0.2	3900	tags=49%, list=21%, signal=62%
c5	GO_PLATELET_ALPHA_GRANULE_MEMBRANE	17	0.756266	2.06675	<0.01	0.00832932	0.205	1877	tags=65%, list=10%, signal=72%
c5	GO_BONE_DEVELOPMENT	207	0.491843	2.05224	<0.01	0.00850309	0.251	2742	tags=38%, list=15%, signal=44%
c5	GO_POSTSYNAPSE_ASSEMBLY	32	0.656574	2.0431	<0.01	0.00891492	0.274	3251	tags=63%, list=17%, signal=76%
c5	GO_ARTERY_MORPHOGENESIS	61	0.61287	2.04439	<0.01	0.0089268	0.273	698	tags=28%, list=4%, signal=29%
c5	GO_ACTIVATION_OF_PHOSPHOLIPASE_C_ACTIVITY	30	0.684764	2.04188	<0.01	0.00892796	0.276	2677	tags=47%, list=14%, signal=54%
c5	GO_AMINOGLYCAN_BIOSYNTHETIC_PROCESS	111	0.546347	2.04516	<0.01	0.00898975	0.271	2577	tags=37%, list=14%, signal=43%
c5	GO_TRANSFORMING_GROWTH_FACTOR_BETA_BINDING	21	0.829839	2.04545	<0.01	0.00904482	0.268	2033	tags=81%, list=11%, signal=91%
c5	GO_EXTRACELLULAR_MATRIX_ASSEMBLY	25	0.708282	2.0387	<0.01	0.00936707	0.284	2496	tags=60%, list=13%, signal=69%
c5	GO_POSITIVE_REGULATION_OF_LIPASE_ACTIVITY	69	0.573655	2.02753	<0.01	0.00955849	0.315	2713	tags=42%, list=15%, signal=49%
c5	GO_PATHWAY_RESTRICTED_SMAD_PROTEIN_PHOSPHORYLATION	60	0.574673	2.02919	<0.01	0.00963635	0.309	2884	tags=45%, list=15%, signal=53%
c5	GO_CELL_CELL_ADHESION_VIA_PLASMA_MEMBRANE_ADHESION_MOLECULES	271	0.50988	2.02952	<0.01	0.00971188	0.307	4107	tags=47%, list=22%, signal=60%
c5	GO_POSITIVE_REGULATION_OF_SMOOTH_MUSCLE_CELL_MIGRATION	36	0.664685	2.02999	<0.01	0.00976932	0.305	1732	tags=42%, list=9%, signal=46%
c5	GO_REGULATION_OF_CARTILAGE_DEVELOPMENT	62	0.575901	2.03477	<0.01	0.00985124	0.296	2729	tags=52%, list=15%, signal=60%
c5	GO_CARDIAC_ATRIUM_DEVELOPMENT	32	0.648044	2.03025	<0.01	0.00985142	0.303	2843	tags=53%, list=15%, signal=63%
c5	GO_NEURON_RECOGNITION	47	0.612074	2.03151	<0.01	0.00989602	0.302	3922	tags=53%, list=21%, signal=67%
c5	GO_RETINA_VASCULATURE_DEVELOPMENT_IN_CAMERA_TYPE_EYE	18	0.815159	2.03307	<0.01	0.0099546	0.299	855	tags=61%, list=5%, signal=64%
c5	GO_AORTA_DEVELOPMENT	52	0.601753	2.03189	<0.01	0.0100025	0.301	1920	tags=40%, list=10%, signal=45%
c5	GO_REGULATION_OF_BONE_MINERALIZATION	69	0.529152	2.01625	<0.01	0.0106726	0.353	2904	tags=41%, list=16%, signal=48%
c5	GO_REGULATION_OF_ENDOTHELIAL_CELL_CHEMOTAXIS	21	0.65627	2.01808	<0.01	0.0107688	0.347	1535	tags=43%, list=8%, signal=47%
c5	GO_POSITIVE_REGULATION_OF_PHOSPHATIDYLINOSITOL_3_KINASE_SIGNALING	83	0.541379	2.01646	<0.01	0.0107895	0.352	2985	tags=42%, list=16%, signal=50%
c5	GO_RENAL_SYSTEM_DEVELOPMENT	291	0.455585	2.01729	<0.01	0.0108261	0.35	2178	tags=29%, list=12%, signal=33%
c5	GO_CALCIUM_DEPENDENT_CELL_CELL_ADHESION_VIA_PLASMA_MEMBRANE_CELL_ADHESION_MOLECULES	48	0.607795	2.0127	<0.01	0.0112523	0.363	2852	tags=38%, list=15%, signal=44%
c5	GO_CELL_MATRIX_ADHESION	215	0.498908	2.01035	<0.01	0.0112821	0.373	2379	tags=33%, list=13%, signal=38%
c5	GO_G_PROTEIN_COUPLED_RECEPTOR_SIGNALING_PATHWAY_COUPLED_TO_CYCLIC_NUCLEOTIDE_SECOND_MESSENGER	233	0.518518	2.01055	<0.01	0.011364	0.372	5035	tags=57%, list=27%, signal=77%
c5	GO_DETECTION_OF_MECHANICAL_STIMULUS	42	0.60508	2.00881	<0.01	0.0114512	0.379	3670	tags=55%, list=20%, signal=68%
c5	GO_CELL_SUBSTRATE_ADHESION	329	0.47661	2.00484	<0.01	0.0116886	0.388	2158	tags=32%, list=12%, signal=35%
c5	GO_POSITIVE_REGULATION_OF_BONE_MINERALIZATION	36	0.5957	2.00503	<0.01	0.0117905	0.387	2677	tags=50%, list=14%, signal=58%
c5	GO_RENAL_FILTRATION	17	0.735995	2.00509	<0.01	0.0119193	0.387	437	tags=35%, list=2%, signal=36%
c5	GO_NEGATIVE_REGULATION_OF_ENDOTHELIAL_CELL_PROLIFERATION	33	0.626183	2.00244	<0.01	0.0119364	0.395	1319	tags=39%, list=7%, signal=42%
c5	GO_REGULATION_OF_CELLULAR_RESPONSE_TO_GROWTH_FACTOR_STIMULUS	256	0.47583	2.00046	<0.01	0.0120716	0.404	3035	tags=38%, list=16%, signal=45%
c5	GO_NEGATIVE_REGULATION_OF_CARTILAGE_DEVELOPMENT	26	0.677074	1.99656	<0.01	0.0124592	0.42	2677	tags=58%, list=14%, signal=67%
c5	GO_NEGATIVE_REGULATION_OF_CELLULAR_RESPONSE_TO_GROWTH_FACTOR_STIMULUS	141	0.490706	1.99469	<0.01	0.0125617	0.428	2289	tags=33%, list=12%, signal=38%
c5	GO_POSITIVE_REGULATION_OF_SMALL_GTPASE_MEDIATED_SIGNAL_TRANSDUCTION	69	0.556462	1.9818	<0.01	0.0141898	0.495	2691	tags=41%, list=14%, signal=47%
c5	GO_ATRIOVENTRICULAR_VALVE_DEVELOPMENT	23	0.698545	1.97689	<0.01	0.0144316	0.51	2716	tags=52%, list=15%, signal=61%
c5	GO_METANEPHRIC_GLOMERULUS_DEVELOPMENT	16	0.746507	1.97912	<0.01	0.0144537	0.501	1306	tags=50%, list=7%, signal=54%
c5	GO_TRANSMEMBRANE_RECEPTOR_PROTEIN_SERINE_THREONINE_KINASE_ACTIVITY	16	0.74869	1.97714	<0.01	0.0145269	0.509	3440	tags=63%, list=18%, signal=77%
c5	GO_NEGATIVE_REGULATION_OF_BMP_SIGNALING_PATHWAY	46	0.593616	1.97589	<0.01	0.0145566	0.513	2153	tags=39%, list=12%, signal=44%
c5	GO_REGULATION_OF_RENAL_SYSTEM_PROCESS	33	0.638672	1.9676	<0.01	0.0156965	0.534	2521	tags=48%, list=13%, signal=56%
c5	GO_PEPTIDE_RECEPTOR_ACTIVITY	149	0.522708	1.96478	<0.01	0.0157082	0.545	3099	tags=37%, list=17%, signal=44%
c5	GO_CYCLIC_NUCLEOTIDE_MEDIATED_SIGNALING	202	0.494248	1.96553	<0.01	0.0158439	0.54	3927	tags=47%, list=21%, signal=58%
c5	GO_REGULATION_OF_CALCIUM_ION_IMPORT	36	0.57044	1.96035	<0.01	0.016001	0.56	3045	tags=39%, list=16%, signal=46%
c5	GO_POSTSYNAPTIC_DENSITY_ASSEMBLY	18	0.706536	1.96066	<0.01	0.0160518	0.558	2846	tags=61%, list=15%, signal=72%
c5	GO_VENOUS_BLOOD_VESSEL_DEVELOPMENT	15	0.725903	1.96133	<0.01	0.01617	0.554	489	tags=33%, list=3%, signal=34%
c5	GO_CARDIAC_CHAMBER_MORPHOGENESIS	124	0.491384	1.95696	<0.01	0.0162773	0.566	3133	tags=38%, list=17%, signal=45%
c5	GO_FIBRONECTIN_BINDING	25	0.709544	1.94967	<0.01	0.017967	0.601	2296	tags=60%, list=12%, signal=68%
c5	GO_SYNAPSE_ASSEMBLY	175	0.495951	1.9455	<0.01	0.0183397	0.618	3251	tags=44%, list=17%, signal=53%
c5	GO_POSITIVE_REGULATION_OF_CELL_SUBSTRATE_ADHESION	117	0.486834	1.94646	<0.01	0.0184383	0.616	1967	tags=30%, list=11%, signal=33%
c5	GO_POSITIVE_REGULATION_OF_VASOCONSTRICTION	30	0.622958	1.94264	<0.01	0.0187168	0.628	754	tags=27%, list=4%, signal=28%
c5	GO_NEURON_PROJECTION_EXTENSION_INVOLVED_IN_NEURON_PROJECTION_GUIDANCE	37	0.60441	1.943	<0.01	0.0187619	0.628	2441	tags=41%, list=13%, signal=47%
c5	GO_CELL_DIFFERENTIATION_INVOLVED_IN_METANEPHROS_DEVELOPMENT	26	0.640967	1.94061	<0.01	0.0189345	0.633	1306	tags=46%, list=7%, signal=50%
c5	GO_PHAGOCYTOSIS_RECOGNITION	16	0.739027	1.93748	<0.01	0.0194314	0.646	787	tags=38%, list=4%, signal=39%
c5	GO_POSITIVE_REGULATION_OF_CELL_MIGRATION_INVOLVED_IN_SPROUTING_ANGIOGENESIS	20	0.691632	1.93	<0.01	0.0202128	0.673	1297	tags=40%, list=7%, signal=43%
c5	GO_INTRINSIC_COMPONENT_OF_POSTSYNAPTIC_MEMBRANE	122	0.529557	1.93175	<0.01	0.0203049	0.668	3736	tags=48%, list=20%, signal=60%
c5	GO_CELL_CELL_ADHESION_MEDIATED_BY_CADHERIN	41	0.549729	1.93065	<0.01	0.0203351	0.671	2516	tags=32%, list=13%, signal=37%
c5	GO_PULMONARY_VALVE_MORPHOGENESIS	16	0.744292	1.92827	<0.01	0.0203376	0.675	2336	tags=56%, list=12%, signal=64%
c5	GO_WNT_PROTEIN_BINDING	37	0.604077	1.93065	<0.01	0.0204814	0.671	2767	tags=49%, list=15%, signal=57%
c5	GO_EXCITATORY_SYNAPSE_ASSEMBLY	25	0.621506	1.93222	<0.01	0.0204993	0.667	2846	tags=48%, list=15%, signal=57%
c5	GO_UROGENITAL_SYSTEM_DEVELOPMENT	328	0.425775	1.92426	<0.01	0.0210769	0.69	2178	tags=27%, list=12%, signal=30%
c5	GO_POSITIVE_REGULATION_OF_SYNAPTIC_TRANSMISSION_GLUTAMATERGIC	32	0.659852	1.92358	<0.01	0.0211901	0.695	2946	tags=56%, list=16%, signal=67%
c5	GO_POSITIVE_REGULATION_OF_ENDOTHELIAL_CELL_APOPTOTIC_PROCESS	19	0.673889	1.91853	<0.01	0.0221535	0.713	2512	tags=42%, list=13%, signal=49%
c5	GO_G_PROTEIN_COUPLED_AMINE_RECEPTOR_ACTIVITY	39	0.608329	1.9167	<0.01	0.0223858	0.724	5012	tags=64%, list=27%, signal=87%
c5	GO_REGULATION_OF_CELLULAR_RESPONSE_TO_VASCULAR_ENDOTHELIAL_GROWTH_FACTOR_STIMULUS	17	0.698396	1.91687	<0.01	0.0224955	0.723	1523	tags=41%, list=8%, signal=45%
c5	GO_DIGESTIVE_SYSTEM_DEVELOPMENT	138	0.457534	1.91178	<0.01	0.0227209	0.747	3385	tags=37%, list=18%, signal=45%
c5	GO_POSITIVE_REGULATION_OF_BIOMINERAL_TISSUE_DEVELOPMENT	44	0.531615	1.91364	<0.01	0.0227309	0.74	2677	tags=45%, list=14%, signal=53%
c5	GO_PRESYNAPSE_ORGANIZATION	46	0.550535	1.91431	<0.01	0.0227915	0.738	2884	tags=48%, list=15%, signal=56%
c5	GO_REGULATION_OF_BIOMINERAL_TISSUE_DEVELOPMENT	85	0.478221	1.91381	<0.01	0.0228003	0.738	2677	tags=36%, list=14%, signal=42%
c5	GO_NEGATIVE_REGULATION_OF_CAMP_MEDIATED_SIGNALING	23	0.658536	1.90167	<0.01	0.0247812	0.78	3875	tags=70%, list=21%, signal=88%
c5	GO_METALLOENDOPEPTIDASE_INHIBITOR_ACTIVITY	15	0.73696	1.89957	<0.01	0.0249774	0.784	2754	tags=73%, list=15%, signal=86%
c5	GO_REGULATION_OF_BONE_DEVELOPMENT	24	0.629607	1.89869	<0.01	0.0250549	0.785	1981	tags=42%, list=11%, signal=47%
c5	GO_ADENYLATE_CYCLASE_ACTIVATING_G_PROTEIN_COUPLED_RECEPTOR_SIGNALING_PATHWAY	129	0.517047	1.89501	<0.01	0.0251082	0.791	4691	tags=54%, list=25%, signal=72%
c5	GO_VASCULAR_ASSOCIATED_SMOOTH_MUSCLE_CELL_MIGRATION	22	0.672519	1.89509	<0.01	0.0252437	0.791	1319	tags=45%, list=7%, signal=49%
c5	GO_EPITHELIAL_CELL_PROLIFERATION	360	0.410421	1.89006	<0.01	0.0260897	0.808	2098	tags=28%, list=11%, signal=31%
c5	GO_PHOSPHOLIPASE_C_ACTIVATING_G_PROTEIN_COUPLED_RECEPTOR_SIGNALING_PATHWAY	97	0.527843	1.88947	<0.01	0.0261152	0.809	3099	tags=38%, list=17%, signal=45%
c5	GO_VOLTAGE_GATED_POTASSIUM_CHANNEL_ACTIVITY	84	0.537446	1.88284	<0.01	0.0271528	0.829	4301	tags=48%, list=23%, signal=62%
c5	GO_METALLOCARBOXYPEPTIDASE_ACTIVITY	27	0.617159	1.87822	<0.01	0.0273044	0.839	3340	tags=56%, list=18%, signal=68%
c5	GO_RESPONSE_TO_TRANSFORMING_GROWTH_FACTOR_BETA	237	0.429827	1.87849	<0.01	0.0273645	0.838	2779	tags=34%, list=15%, signal=39%
c5	GO_NEGATIVE_REGULATION_OF_CELL_MOTILITY	261	0.439513	1.87483	<0.01	0.0274262	0.853	2512	tags=32%, list=13%, signal=36%
c5	GO_REGULATION_OF_TUBE_SIZE	133	0.460101	1.87267	<0.01	0.0274406	0.858	3900	tags=40%, list=21%, signal=50%
c5	GO_COMPLEX_OF_COLLAGEN_TRIMERS	19	0.819988	1.87665	<0.01	0.0274739	0.845	2754	tags=84%, list=15%, signal=99%
c5	GO_OVULATION_CYCLE	67	0.502951	1.87202	<0.01	0.0274878	0.86	4395	tags=55%, list=23%, signal=72%
c5	GO_REGULATION_OF_CELL_SUBSTRATE_ADHESION	202	0.453781	1.87339	<0.01	0.027664	0.856	2158	tags=30%, list=12%, signal=34%
c5	GO_REGULATION_OF_BMP_SIGNALING_PATHWAY	80	0.504544	1.87093	<0.01	0.0276993	0.862	2153	tags=33%, list=12%, signal=37%
c5	GO_POTASSIUM_CHANNEL_ACTIVITY	121	0.508556	1.85925	<0.01	0.0304884	0.879	4987	tags=53%, list=27%, signal=72%
c5	GO_NEGATIVE_REGULATION_OF_EPITHELIAL_CELL_PROLIFERATION	118	0.424282	1.85603	<0.01	0.0312186	0.887	2888	tags=35%, list=15%, signal=41%
c5	GO_RENAL_SYSTEM_PROCESS	113	0.46133	1.85641	<0.01	0.0312355	0.887	3851	tags=42%, list=21%, signal=53%
c5	GO_ADENYLATE_CYCLASE_INHIBITING_G_PROTEIN_COUPLED_RECEPTOR_SIGNALING_PATHWAY	82	0.52822	1.85397	<0.01	0.0314111	0.89	5035	tags=62%, list=27%, signal=85%
c5	GO_INTRINSIC_COMPONENT_OF_SYNAPTIC_MEMBRANE	166	0.492812	1.85479	<0.01	0.0314232	0.889	3753	tags=45%, list=20%, signal=55%
c5	GO_GROWTH_PLATE_CARTILAGE_DEVELOPMENT	35	0.564118	1.8493	<0.01	0.0328455	0.896	3546	tags=60%, list=19%, signal=74%
c5	GO_FORMATION_OF_PRIMARY_GERM_LAYER	113	0.466539	1.84704	<0.01	0.0333217	0.897	1731	tags=30%, list=9%, signal=33%
c5	GO_POSITIVE_REGULATION_OF_OSTEOBLAST_DIFFERENTIATION	56	0.51354	1.84519	<0.01	0.033445	0.903	2579	tags=39%, list=14%, signal=45%
c5	GO_VASCULAR_PROCESS_IN_CIRCULATORY_SYSTEM	157	0.447535	1.84422	<0.01	0.0335631	0.905	3216	tags=34%, list=17%, signal=40%
c5	GO_SYNAPTIC_TRANSMISSION_GLUTAMATERGIC	91	0.523288	1.84522	<0.01	0.0335734	0.903	5221	tags=64%, list=28%, signal=88%
c5	GO_RESPONSE_TO_PAIN	30	0.559263	1.83312	<0.01	0.0366978	0.923	4542	tags=60%, list=24%, signal=79%
c5	GO_NEGATIVE_REGULATION_OF_RESPONSE_TO_WOUNDING	84	0.509812	1.82677	<0.01	0.0382834	0.93	3274	tags=42%, list=17%, signal=50%
c5	GO_ENDOCRINE_PROCESS	82	0.468484	1.8226	<0.01	0.0394451	0.936	4522	tags=44%, list=24%, signal=58%
c5	GO_NEGATIVE_REGULATION_OF_LOCOMOTION	308	0.418128	1.82367	<0.01	0.039525	0.934	2512	tags=31%, list=13%, signal=35%
c5	GO_REGULATION_OF_BLOOD_PRESSURE	172	0.436296	1.81984	<0.01	0.0401209	0.939	4542	tags=44%, list=24%, signal=58%
c5	GO_ANCHORED_COMPONENT_OF_PLASMA_MEMBRANE	58	0.491603	1.80987	<0.01	0.042896	0.946	3278	tags=31%, list=18%, signal=38%
c5	GO_SULFUR_COMPOUND_BINDING	232	0.413387	1.80515	<0.01	0.0435684	0.951	2966	tags=36%, list=16%, signal=42%
c5	GO_REGULATION_OF_BLOOD_CIRCULATION	281	0.428652	1.80229	<0.01	0.0436587	0.955	4542	tags=43%, list=24%, signal=56%
c5	GO_REGULATION_OF_AMINO_ACID_TRANSPORT	33	0.542251	1.80524	<0.01	0.0436746	0.951	4777	tags=61%, list=26%, signal=81%
c5	GO_CATION_CHANNEL_COMPLEX	220	0.4772	1.80108	<0.01	0.0439333	0.957	4987	tags=55%, list=27%, signal=74%
c5	GO_CATION_CHANNEL_ACTIVITY	313	0.450002	1.79681	<0.01	0.045327	0.962	4992	tags=48%, list=27%, signal=65%
c5	GO_POTASSIUM_ION_TRANSMEMBRANE_TRANSPORTER_ACTIVITY	157	0.466883	1.785	<0.01	0.0487402	0.97	4987	tags=50%, list=27%, signal=67%
c5	GO_SENSORY_SYSTEM_DEVELOPMENT	353	0.383355	1.7783	<0.01	0.0510512	0.978	2691	tags=28%, list=14%, signal=32%
c5	GO_POSITIVE_REGULATION_OF_BLOOD_CIRCULATION	66	0.459774	1.77562	<0.01	0.0514496	0.978	3141	tags=33%, list=17%, signal=40%
c5	GO_PHOSPHATIDYLINOSITOL_3_KINASE_SIGNALING	140	0.425809	1.77259	<0.01	0.0517034	0.981	2367	tags=28%, list=13%, signal=32%
c5	GO_AMINE_TRANSPORT	98	0.494163	1.75415	<0.01	0.057015	0.987	5103	tags=54%, list=27%, signal=74%
c5	GO_NERVE_DEVELOPMENT	74	0.458171	1.75167	<0.01	0.0580058	0.988	3291	tags=42%, list=18%, signal=51%
c5	GO_GROWTH_FACTOR_ACTIVITY	153	0.437722	1.74814	<0.01	0.0594226	0.989	2884	tags=32%, list=15%, signal=38%
c5	GO_CATECHOLAMINE_SECRETION	60	0.550312	1.74028	<0.01	0.0621827	0.991	5103	tags=58%, list=27%, signal=80%
c5	GO_RETINA_DEVELOPMENT_IN_CAMERA_TYPE_EYE	139	0.402573	1.72443	<0.01	0.0679537	0.995	3307	tags=35%, list=18%, signal=42%
c5	GO_ANCHORED_COMPONENT_OF_MEMBRANE	166	0.393519	1.71621	<0.01	0.0702178	0.996	3594	tags=31%, list=19%, signal=38%
c5	GO_NEGATIVE_REGULATION_OF_RESPONSE_TO_EXTERNAL_STIMULUS	313	0.351737	1.59344	<0.01	0.124585	1	2521	tags=25%, list=13%, signal=28%
c5	GO_BONE_MINERALIZATION	109	0.487777	1.9727	0.00191205	0.0150278	0.522	2752	tags=39%, list=15%, signal=45%
c5	GO_AORTIC_VALVE_DEVELOPMENT	28	0.618381	1.9822	0.00191571	0.0142969	0.494	2336	tags=43%, list=12%, signal=49%
c5	GO_ENDOTHELIAL_CELL_CHEMOTAXIS	27	0.655811	2.16907	0.00192678	0.0033408	0.046	1583	tags=44%, list=8%, signal=48%
c5	GO_OVULATION_CYCLE_PROCESS	46	0.520823	1.82776	0.00192678	0.0381717	0.927	4139	tags=52%, list=22%, signal=67%
c5	GO_POSTSYNAPTIC_SPECIALIZATION_ASSEMBLY	22	0.690858	1.9628	0.0019305	0.0160025	0.55	3219	tags=64%, list=17%, signal=77%
c5	GO_SEMI_LUNAR_VALVE_DEVELOPMENT	36	0.684162	2.1438	0.00193424	0.00481691	0.077	2336	tags=50%, list=12%, signal=57%
c5	GO_REGULATION_OF_CAMP_MEDIATED_SIGNALING	47	0.540875	1.84448	0.00194553	0.0335978	0.905	3875	tags=55%, list=21%, signal=70%
c5	GO_POSITIVE_REGULATION_OF_PROTEIN_KINASE_B_SIGNALING	162	0.399664	1.76712	0.00194553	0.0531533	0.983	2690	tags=27%, list=14%, signal=31%
c5	GO_TRANSFORMING_GROWTH_FACTOR_BETA_RECEPTOR_SIGNALING_PATHWAY	181	0.406632	1.73018	0.00194553	0.0659375	0.993	2779	tags=32%, list=15%, signal=37%
c5	GO_NEGATIVE_REGULATION_OF_EMBRYONIC_DEVELOPMENT	26	0.644686	1.91275	0.00194932	0.0227445	0.745	2884	tags=54%, list=15%, signal=64%
c5	GO_NEGATIVE_REGULATION_OF_SYNAPSE_ORGANIZATION	23	0.625663	1.88075	0.00194932	0.0273705	0.834	2884	tags=39%, list=15%, signal=46%
c5	GO_CELL_MIGRATION_INVOLVED_IN_SPROUTING_ANGIOGENESIS	53	0.59895	2.02217	0.00195695	0.0102344	0.33	1583	tags=38%, list=8%, signal=41%
c5	GO_CYCLIC_NUCLEOTIDE_BIOSYNTHETIC_PROCESS	20	0.66574	1.88823	0.00195695	0.0263552	0.811	3402	tags=60%, list=18%, signal=73%
c5	GO_ENDODERM_FORMATION	50	0.554998	1.88594	0.00195695	0.0269005	0.819	1731	tags=36%, list=9%, signal=40%
c5	GO_ENDODERM_DEVELOPMENT	74	0.476689	1.82355	0.00196078	0.0393058	0.934	2964	tags=38%, list=16%, signal=45%
c5	GO_RESPONSE_TO_ACID_CHEMICAL	329	0.304219	1.50083	0.00196078	0.181476	1	2135	tags=21%, list=11%, signal=23%
c5	GO_COLLAGEN_BIOSYNTHETIC_PROCESS	43	0.596177	1.98852	0.00196464	0.0134495	0.463	2367	tags=47%, list=13%, signal=53%
c5	GO_TISSUE_MIGRATION	275	0.448632	1.90819	0.00196464	0.0232532	0.76	2523	tags=33%, list=13%, signal=38%
c5	GO_LYMPHANGIOGENESIS	16	0.736975	1.96991	0.00197239	0.0155523	0.528	481	tags=44%, list=3%, signal=45%
c5	GO_GABA_ERGIC_SYNAPSE	72	0.521608	1.90225	0.00197239	0.0246755	0.779	3443	tags=46%, list=18%, signal=56%
c5	GO_NEGATIVE_REGULATION_OF_EPITHELIAL_CELL_MIGRATION	63	0.511964	1.88317	0.00197239	0.027186	0.827	1319	tags=30%, list=7%, signal=32%
c5	GO_COLLAGEN_BINDING	65	0.642266	2.12664	0.00197628	0.00478878	0.095	2190	tags=46%, list=12%, signal=52%
c5	GO_REGULATION_OF_ENDOTHELIAL_CELL_MIGRATION	147	0.528742	2.09332	0.00197628	0.00637638	0.152	1393	tags=32%, list=7%, signal=34%
c5	GO_LYMPH_VESSEL_MORPHOGENESIS	19	0.696405	1.95953	0.00197628	0.016014	0.561	1916	tags=47%, list=10%, signal=53%
c5	GO_VASCULOGENESIS	73	0.534389	1.89691	0.00197628	0.0250254	0.788	1732	tags=32%, list=9%, signal=35%
c5	GO_NEGATIVE_REGULATION_OF_VASCULATURE_DEVELOPMENT	114	0.486309	1.88499	0.00197628	0.0269326	0.823	2587	tags=35%, list=14%, signal=40%
c5	GO_HORMONE_BINDING	102	0.47255	1.8346	0.00197628	0.0363779	0.921	3101	tags=36%, list=17%, signal=43%
c5	GO_POSITIVE_REGULATION_OF_SYNAPTIC_TRANSMISSION	166	0.425661	1.66671	0.00197628	0.0894769	1	3274	tags=33%, list=17%, signal=40%
c5	GO_ENDOTHELIAL_CELL_APOPTOTIC_PROCESS	55	0.53462	1.87062	0.0019802	0.0276544	0.864	2754	tags=33%, list=15%, signal=38%
c5	GO_NEGATIVE_REGULATION_OF_TRANSMEMBRANE_RECEPTOR_PROTEIN_SERINE_THREONINE_KINASE_SIGNALING_PATHWAY	109	0.471815	1.81618	0.0019802	0.0406847	0.94	2884	tags=38%, list=15%, signal=44%
c5	GO_REGULATION_OF_TRANSMEMBRANE_RECEPTOR_PROTEIN_SERINE_THREONINE_KINASE_SIGNALING_PATHWAY	215	0.408119	1.73317	0.0019802	0.0646083	0.993	2779	tags=33%, list=15%, signal=38%
c5	GO_POSITIVE_REGULATION_OF_CELL_JUNCTION_ASSEMBLY	33	0.548528	1.87876	0.00198413	0.0275675	0.837	2296	tags=36%, list=12%, signal=41%
c5	GO_TISSUE_REMODELING	154	0.418068	1.76782	0.00198413	0.0529881	0.983	2677	tags=30%, list=14%, signal=35%
c5	GO_REGULATION_OF_NON_CANONICAL_WNT_SIGNALING_PATHWAY	21	0.6013	1.72997	0.00198413	0.0658955	0.994	2884	tags=57%, list=15%, signal=67%
c5	GO_SECOND_MESSENGER_MEDIATED_SIGNALING	422	0.393027	1.70947	0.00198413	0.0725992	0.997	4006	tags=37%, list=21%, signal=47%
c5	GO_ENDOTHELIAL_CELL_MIGRATION	190	0.511565	2.06067	0.00198807	0.00800379	0.23	2497	tags=38%, list=13%, signal=43%
c5	GO_LYMPH_VESSEL_DEVELOPMENT	25	0.680582	1.99543	0.00198807	0.0125472	0.424	1916	tags=48%, list=10%, signal=53%
c5	GO_PROTEOGLYCAN_METABOLIC_PROCESS	73	0.513711	1.9009	0.00198807	0.0248602	0.782	3746	tags=40%, list=20%, signal=49%
c5	GO_CORECEPTOR_ACTIVITY	43	0.657711	1.99696	0.00199203	0.0125051	0.418	2730	tags=44%, list=15%, signal=52%
c5	GO_REGULATION_OF_CELL_JUNCTION_ASSEMBLY	88	0.526764	1.93765	0.00199203	0.0195474	0.645	2296	tags=38%, list=12%, signal=43%
c5	GO_POSITIVE_REGULATION_OF_OSSIFICATION	80	0.516069	1.92639	0.00199203	0.0206821	0.684	2677	tags=41%, list=14%, signal=48%
c5	GO_TRABECULA_MORPHOGENESIS	48	0.528918	1.82752	0.00199203	0.038131	0.927	2033	tags=35%, list=11%, signal=40%
c5	GO_CAMERA_TYPE_EYE_DEVELOPMENT	298	0.378431	1.7209	0.00199203	0.0689874	0.996	2904	tags=29%, list=16%, signal=34%
c5	GO_POSITIVE_REGULATION_OF_ENDOTHELIAL_CELL_PROLIFERATION	89	0.557515	2.06666	0.00199601	0.00821079	0.206	2098	tags=40%, list=11%, signal=45%
c5	GO_REGULATION_OF_CELL_MIGRATION_INVOLVED_IN_SPROUTING_ANGIOGENESIS	37	0.627377	1.99375	0.00199601	0.0124716	0.429	1297	tags=38%, list=7%, signal=41%
c5	GO_HEART_MORPHOGENESIS	242	0.451549	1.94167	0.00199601	0.0187749	0.63	3457	tags=37%, list=18%, signal=45%
c5	GO_PLATELET_ALPHA_GRANULE	91	0.538975	1.89432	0.00199601	0.0251334	0.793	4087	tags=56%, list=22%, signal=71%
c5	GO_CARDIAC_CHAMBER_DEVELOPMENT	161	0.456266	1.87505	0.00199601	0.0274679	0.851	3133	tags=36%, list=17%, signal=43%
c5	GO_CENTRAL_NERVOUS_SYSTEM_NEURON_DEVELOPMENT	80	0.475513	1.84011	0.00199601	0.0345367	0.914	2710	tags=33%, list=14%, signal=38%
c5	GO_CARDIAC_VENTRICLE_DEVELOPMENT	120	0.434267	1.74409	0.00199601	0.0609253	0.99	3133	tags=33%, list=17%, signal=40%
c5	GO_OUTFLOW_TRACT_MORPHOGENESIS	76	0.588633	2.05723	0.002	0.00809805	0.239	2055	tags=38%, list=11%, signal=43%
c5	GO_PROTEOGLYCAN_BINDING	36	0.637744	1.97899	0.002	0.0143367	0.501	2681	tags=47%, list=14%, signal=55%
c5	GO_CATENIN_COMPLEX	29	0.573096	1.88387	0.002	0.0271272	0.826	116	tags=14%, list=1%, signal=14%
c5	GO_CYTOKINE_BINDING	125	0.545542	1.86131	0.002	0.0298373	0.877	2081	tags=38%, list=11%, signal=42%
c5	GO_POSITIVE_REGULATION_OF_CALCIUM_ION_IMPORT	17	0.647499	1.78212	0.002	0.0500146	0.974	2705	tags=41%, list=14%, signal=48%
c5	GO_ENDOTHELIUM_DEVELOPMENT	113	0.553755	2.06558	0.00200401	0.00823455	0.21	1967	tags=35%, list=11%, signal=39%
c5	GO_KERATAN_SULFATE_BIOSYNTHETIC_PROCESS	28	0.581461	1.89093	0.00200401	0.0259269	0.803	2056	tags=46%, list=11%, signal=52%
c5	GO_CELL_FATE_COMMITMENT	248	0.37867	1.68205	0.00200401	0.082879	1	3385	tags=32%, list=18%, signal=38%
c5	GO_REGULATION_OF_WOUND_HEALING	127	0.434483	1.72238	0.00200803	0.0687368	0.996	3274	tags=35%, list=17%, signal=42%
c5	GO_BRANCHING_MORPHOGENESIS_OF_AN_EPITHELIAL_TUBE	148	0.473508	1.93021	0.00201207	0.0203333	0.672	2726	tags=35%, list=15%, signal=41%
c5	GO_CHONDROCYTE_DIFFERENTIATION_INVOLVED_IN_ENDOCHONDRAL_BONE_MORPHOGENESIS	30	0.55883	1.84855	0.00201207	0.0330603	0.896	2190	tags=47%, list=12%, signal=53%
c5	GO_EYE_MORPHOGENESIS	145	0.386718	1.675	0.00201207	0.0858858	1	2691	tags=27%, list=14%, signal=31%
c5	GO_CHONDROCYTE_DEVELOPMENT	47	0.586021	2.02828	0.00201613	0.00964829	0.314	2742	tags=49%, list=15%, signal=57%
c5	GO_BONE_MORPHOGENESIS	108	0.492153	1.90859	0.00201613	0.0232485	0.758	3607	tags=47%, list=19%, signal=58%
c5	GO_REGULATION_OF_PHOSPHATIDYLINOSITOL_3_KINASE_SIGNALING	116	0.447973	1.80499	0.00201613	0.0434719	0.951	2985	tags=34%, list=16%, signal=40%
c5	GO_REGULATION_OF_CHONDROCYTE_DIFFERENTIATION	46	0.568278	1.93193	0.0020202	0.0204091	0.667	2677	tags=50%, list=14%, signal=58%
c5	GO_DETECTION_OF_MECHANICAL_STIMULUS_INVOLVED_IN_SENSORY_PERCEPTION	28	0.631794	1.98751	0.00202429	0.0134912	0.468	3670	tags=57%, list=20%, signal=71%
c5	GO_SUBSTRATE_DEPENDENT_CELL_MIGRATION	28	0.633215	1.98005	0.00202429	0.0144928	0.499	1489	tags=32%, list=8%, signal=35%
c5	GO_REGULATION_OF_VASCULATURE_DEVELOPMENT	305	0.472426	1.90958	0.00202429	0.0230194	0.753	2527	tags=32%, list=14%, signal=37%
c5	GO_SEROTONIN_RECEPTOR_ACTIVITY	24	0.630515	1.84818	0.00202429	0.0330524	0.897	5313	tags=63%, list=28%, signal=87%
c5	GO_PHENOL_CONTAINING_COMPOUND_METABOLIC_PROCESS	60	0.45277	1.70703	0.00202429	0.073522	0.998	3842	tags=35%, list=21%, signal=44%
c5	GO_PROTEOGLYCAN_BIOSYNTHETIC_PROCESS	67	0.548103	1.95764	0.0020284	0.0162689	0.565	3746	tags=48%, list=20%, signal=60%
c5	GO_CARDIAC_SEPTUM_MORPHOGENESIS	72	0.537587	1.91	0.0020284	0.0230314	0.751	2716	tags=39%, list=15%, signal=45%
c5	GO_NEPHRON_EPITHELIUM_DEVELOPMENT	109	0.47246	1.87272	0.0020284	0.027561	0.858	1845	tags=28%, list=10%, signal=31%
c5	GO_RENAL_TUBULE_DEVELOPMENT	96	0.463809	1.80941	0.0020284	0.0429387	0.946	1845	tags=28%, list=10%, signal=31%
c5	GO_POSITIVE_REGULATION_OF_ENDOTHELIAL_CELL_CHEMOTAXIS	15	0.680758	1.96481	0.00203252	0.0158472	0.545	2300	tags=53%, list=12%, signal=61%
c5	GO_ORGAN_GROWTH	172	0.444538	1.83215	0.00203252	0.0367869	0.924	3580	tags=42%, list=19%, signal=52%
c5	GO_POSITIVE_REGULATION_OF_VASCULATURE_DEVELOPMENT	175	0.512316	1.94714	0.00204082	0.0184429	0.614	3385	tags=41%, list=18%, signal=49%
c5	GO_KIDNEY_EPITHELIUM_DEVELOPMENT	140	0.48325	1.93518	0.00204082	0.0198799	0.655	2289	tags=31%, list=12%, signal=36%
c5	GO_SCAVENGER_RECEPTOR_ACTIVITY	51	0.528993	1.87662	0.00204082	0.0273491	0.845	2964	tags=39%, list=16%, signal=46%
c5	GO_REGULATION_OF_POSTSYNAPTIC_DENSITY_ORGANIZATION	16	0.636175	1.85439	0.00204082	0.0314349	0.889	2846	tags=56%, list=15%, signal=66%
c5	GO_OUTFLOW_TRACT_SEPTUM_MORPHOGENESIS	27	0.691048	2.00162	0.00204499	0.0119746	0.399	1997	tags=48%, list=11%, signal=54%
c5	GO_POSITIVE_REGULATION_OF_SYNAPSE_ASSEMBLY	68	0.540154	1.87567	0.00204499	0.0274166	0.85	3736	tags=56%, list=20%, signal=70%
c5	GO_REGULATION_OF_SYNAPTIC_TRANSMISSION_GLUTAMATERGIC	68	0.545847	1.86821	0.00204499	0.0278283	0.866	4892	tags=63%, list=26%, signal=85%
c5	GO_REGULATION_OF_RHO_PROTEIN_SIGNAL_TRANSDUCTION	138	0.457154	1.81543	0.00204499	0.0408355	0.942	2552	tags=30%, list=14%, signal=35%
c5	GO_MAIN_AXON	67	0.516486	1.79989	0.00204499	0.044133	0.958	3937	tags=45%, list=21%, signal=57%
c5	GO_RECEPTOR_REGULATOR_ACTIVITY	476	0.339964	1.49453	0.00204918	0.184038	1	4155	tags=33%, list=22%, signal=42%
c5	GO_BONE_MATURATION	21	0.600085	1.81842	0.00205339	0.0402173	0.939	2677	tags=43%, list=14%, signal=50%
c5	GO_NEPHRON_DEVELOPMENT	141	0.514907	2.0465	0.00205761	0.00906678	0.264	1845	tags=30%, list=10%, signal=34%
c5	GO_POSITIVE_REGULATION_OF_CYTOSOLIC_CALCIUM_ION_CONCENTRATION_INVOLVED_IN_PHOSPHOLIPASE_C_ACTIVATING_G_PROTEIN_COUPLED_SIGNALING_PATHWAY	31	0.625257	1.88157	0.00205761	0.0272975	0.833	1581	tags=29%, list=8%, signal=32%
c5	GO_G_PROTEIN_COUPLED_NEUROTRANSMITTER_RECEPTOR_ACTIVITY	31	0.605229	1.82359	0.00205761	0.0394351	0.934	5801	tags=71%, list=31%, signal=103%
c5	GO_REGULATION_OF_SYNAPTIC_TRANSMISSION_GABAERGIC	31	0.577997	1.80702	0.00205761	0.0432411	0.947	2582	tags=32%, list=14%, signal=37%
c5	GO_INNERVATION	27	0.624613	1.91323	0.00206186	0.0226815	0.741	2969	tags=52%, list=16%, signal=62%
c5	GO_REGULATION_OF_LIPASE_ACTIVITY	94	0.532324	1.91554	0.00207039	0.0225896	0.729	3028	tags=38%, list=16%, signal=45%
c5	GO_CARDIAC_SEPTUM_DEVELOPMENT	104	0.487852	1.83155	0.00207039	0.0368955	0.924	2716	tags=36%, list=15%, signal=41%
c5	GO_BONE_GROWTH	46	0.559566	1.90051	0.00207469	0.0248293	0.782	2742	tags=50%, list=15%, signal=58%
c5	GO_RECEPTOR_COMPLEX	395	0.397952	1.72171	0.00207469	0.0689808	0.996	4702	tags=43%, list=25%, signal=56%
c5	GO_MUSCLE_ORGAN_MORPHOGENESIS	82	0.48054	1.8219	0.002079	0.0394992	0.936	3979	tags=41%, list=21%, signal=52%
c5	GO_ENDOCHONDRAL_BONE_MORPHOGENESIS	71	0.533924	1.95847	0.00208333	0.0161351	0.564	2742	tags=45%, list=15%, signal=53%
c5	GO_TRANSMISSION_OF_NERVE_IMPULSE	71	0.522882	1.84669	0.00208333	0.0332814	0.898	3089	tags=39%, list=17%, signal=47%
c5	GO_SYNAPTIC_TRANSMISSION_GABAERGIC	44	0.544402	1.83348	0.00208768	0.0366882	0.922	3443	tags=36%, list=18%, signal=44%
c5	GO_DIENCEPHALON_DEVELOPMENT	76	0.454065	1.71133	0.00209644	0.0720803	0.997	4952	tags=53%, list=26%, signal=71%
c5	GO_REGULATION_OF_SYSTEMIC_ARTERIAL_BLOOD_PRESSURE	90	0.43256	1.68364	0.00209644	0.0823334	1	3856	tags=40%, list=21%, signal=50%
c5	GO_SENSORY_PERCEPTION_OF_PAIN	100	0.461538	1.78037	0.00210084	0.050481	0.976	4777	tags=47%, list=26%, signal=63%
c5	GO_BIOMINERAL_TISSUE_DEVELOPMENT	150	0.394352	1.71121	0.00385356	0.0719766	0.997	3641	tags=39%, list=19%, signal=48%
c5	GO_REGULATION_OF_FAT_CELL_DIFFERENTIATION	117	0.422699	1.78167	0.0038835	0.0500606	0.974	2478	tags=30%, list=13%, signal=34%
c5	GO_OSSIFICATION	366	0.381697	1.72575	0.0038835	0.0676809	0.995	2752	tags=31%, list=15%, signal=36%
c5	GO_NEURON_PROJECTION_GUIDANCE	270	0.433344	1.79523	0.00389105	0.0458578	0.962	3222	tags=34%, list=17%, signal=41%
c5	GO_EXTRACELLULAR_MATRIX_DISASSEMBLY	79	0.537157	1.88701	0.00389864	0.0266483	0.816	3013	tags=44%, list=16%, signal=53%
c5	GO_ENDOPLASMIC_RETICULUM_LUMEN	301	0.471279	1.8797	0.00389864	0.0274239	0.835	2754	tags=34%, list=15%, signal=39%
c5	GO_NEGATIVE_REGULATION_OF_CHONDROCYTE_DIFFERENTIATION	20	0.652252	1.86944	0.00389864	0.027594	0.864	2677	tags=55%, list=14%, signal=64%
c5	GO_HETEROPHILIC_CELL_CELL_ADHESION_VIA_PLASMA_MEMBRANE_CELL_ADHESION_MOLECULES	46	0.49128	1.74128	0.00389864	0.0617676	0.991	2846	tags=33%, list=15%, signal=38%
c5	GO_POSITIVE_REGULATION_OF_EPITHELIAL_CELL_PROLIFERATION	176	0.449289	1.88521	0.00390625	0.0270178	0.822	2098	tags=31%, list=11%, signal=35%
c5	GO_POSITIVE_REGULATION_OF_FOCAL_ADHESION_ASSEMBLY	25	0.614118	1.94577	0.00391389	0.0184476	0.617	2774	tags=44%, list=15%, signal=52%
c5	GO_POSTSYNAPTIC_SPECIALIZATION_ORGANIZATION	35	0.555337	1.8092	0.00392157	0.0429058	0.946	3219	tags=54%, list=17%, signal=65%
c5	GO_MESENCHYME_MORPHOGENESIS	49	0.616144	1.9693	0.00393701	0.0155047	0.529	2533	tags=51%, list=14%, signal=59%
c5	GO_CHONDROITIN_SULFATE_PROTEOGLYCAN_BIOSYNTHETIC_PROCESS	31	0.624907	1.96646	0.00393701	0.0157884	0.536	1605	tags=35%, list=9%, signal=39%
c5	GO_POSITIVE_REGULATION_OF_ENDOTHELIAL_CELL_MIGRATION	93	0.528435	1.99444	0.00394477	0.012486	0.429	2336	tags=39%, list=12%, signal=44%
c5	GO_SERINE_TYPE_ENDOPEPTIDASE_INHIBITOR_ACTIVITY	91	0.509989	1.74939	0.00394477	0.0588444	0.988	3216	tags=42%, list=17%, signal=50%
c5	GO_ENDOCARDIAL_CUSHION_MORPHOGENESIS	33	0.639367	1.91197	0.00395257	0.0228046	0.746	2533	tags=55%, list=14%, signal=63%
c5	GO_CELL_DIFFERENTIATION_INVOLVED_IN_KIDNEY_DEVELOPMENT	54	0.541095	1.90555	0.00395257	0.0239058	0.767	1441	tags=33%, list=8%, signal=36%
c5	GO_REGULATION_OF_EPITHELIAL_CELL_APOPTOTIC_PROCESS	74	0.471399	1.80087	0.00395257	0.0438512	0.957	2512	tags=28%, list=13%, signal=33%
c5	GO_LOW_DENSITY_LIPOPROTEIN_PARTICLE_BINDING	16	0.688287	1.7762	0.00395257	0.0513151	0.978	590	tags=38%, list=3%, signal=39%
c5	GO_EPITHELIAL_CELL_DIFFERENTIATION_INVOLVED_IN_KIDNEY_DEVELOPMENT	44	0.550913	1.87979	0.0039604	0.0275464	0.835	1441	tags=34%, list=8%, signal=37%
c5	GO_ATRIAL_SEPTUM_DEVELOPMENT	19	0.652129	1.87295	0.0039604	0.027628	0.857	2716	tags=53%, list=15%, signal=62%
c5	GO_AMEBOIDAL_TYPE_CELL_MIGRATION	374	0.41358	1.80771	0.0039604	0.04328	0.946	2533	tags=31%, list=14%, signal=35%
c5	GO_ENDOCARDIAL_CUSHION_DEVELOPMENT	43	0.608594	1.92073	0.00396825	0.0218817	0.705	2985	tags=51%, list=16%, signal=61%
c5	GO_REGULATION_OF_INSULIN_LIKE_GROWTH_FACTOR_RECEPTOR_SIGNALING_PATHWAY	22	0.56642	1.7629	0.00396825	0.0541276	0.986	1746	tags=32%, list=9%, signal=35%
c5	GO_NEGATIVE_REGULATION_OF_PLATELET_ACTIVATION	18	0.621821	1.74175	0.00396825	0.0620263	0.991	3274	tags=56%, list=17%, signal=67%
c5	GO_NEGATIVE_REGULATION_OF_SYNAPTIC_TRANSMISSION	69	0.457287	1.73392	0.00396825	0.0643479	0.993	3271	tags=42%, list=17%, signal=51%
c5	GO_INTEGRIN_BINDING	120	0.563318	2.06229	0.00397614	0.00824037	0.221	2081	tags=38%, list=11%, signal=42%
c5	GO_BLOOD_VESSEL_ENDOTHELIAL_CELL_MIGRATION	108	0.509406	1.96128	0.00397614	0.0160473	0.556	2497	tags=38%, list=13%, signal=44%
c5	GO_REGULATION_OF_SPROUTING_ANGIOGENESIS	65	0.541873	1.87022	0.00397614	0.0276093	0.864	1715	tags=32%, list=9%, signal=35%
c5	GO_MUSCLE_CELL_PROLIFERATION	183	0.430887	1.77325	0.00397614	0.0517086	0.981	2377	tags=29%, list=13%, signal=33%
c5	GO_RESPONSE_TO_BMP	152	0.430302	1.72147	0.00397614	0.0689809	0.996	4119	tags=41%, list=22%, signal=53%
c5	GO_SPINAL_CORD_PATTERNING	24	0.65016	1.84137	0.00398406	0.0343401	0.911	4189	tags=63%, list=22%, signal=80%
c5	GO_PLATELET_ACTIVATION	152	0.414052	1.68613	0.00398406	0.0812196	1	3984	tags=38%, list=21%, signal=48%
c5	GO_PULMONARY_VALVE_DEVELOPMENT	19	0.694802	1.90433	0.00399202	0.0242321	0.772	2336	tags=47%, list=12%, signal=54%
c5	GO_GROWTH_PLATE_CARTILAGE_CHONDROCYTE_DIFFERENTIATION	24	0.628267	1.89713	0.00399202	0.0250893	0.788	3546	tags=67%, list=19%, signal=82%
c5	GO_VOLTAGE_GATED_CATION_CHANNEL_ACTIVITY	138	0.469668	1.73799	0.00399202	0.0631771	0.992	4987	tags=50%, list=27%, signal=68%
c5	GO_OVULATION	21	0.58866	1.71534	0.00399202	0.0703859	0.996	4395	tags=62%, list=23%, signal=81%
c5	GO_METANEPHROS_DEVELOPMENT	90	0.442532	1.69947	0.00399202	0.0772759	1	3582	tags=38%, list=19%, signal=46%
c5	GO_TRANSFORMING_GROWTH_FACTOR_BETA_PRODUCTION	37	0.553849	1.89376	0.004	0.0251614	0.795	754	tags=24%, list=4%, signal=25%
c5	GO_RECEPTOR_INTERNALIZATION	107	0.428818	1.76692	0.004	0.0529704	0.984	2985	tags=36%, list=16%, signal=43%
c5	GO_PHASIC_SMOOTH_MUSCLE_CONTRACTION	19	0.619828	1.79467	0.00400802	0.0457891	0.962	2895	tags=42%, list=15%, signal=50%
c5	GO_REGULATION_OF_CYTOSOLIC_CALCIUM_ION_CONCENTRATION	341	0.411409	1.72084	0.00401606	0.0688644	0.996	3002	tags=30%, list=16%, signal=35%
c5	GO_NEGATIVE_REGULATION_OF_COAGULATION	53	0.566773	1.71342	0.00402414	0.071363	0.996	3274	tags=49%, list=17%, signal=59%
c5	GO_ADRENAL_GLAND_DEVELOPMENT	25	0.544546	1.66595	0.00402414	0.0894471	1	4017	tags=56%, list=21%, signal=71%
c5	GO_CARBOXYPEPTIDASE_ACTIVITY	43	0.510414	1.71888	0.00403226	0.0697835	0.996	3444	tags=47%, list=18%, signal=57%
c5	GO_MORPHOGENESIS_OF_A_BRANCHING_STRUCTURE	193	0.457548	1.89463	0.0040404	0.0251463	0.792	2726	tags=34%, list=15%, signal=39%
c5	GO_GATED_CHANNEL_ACTIVITY	336	0.414334	1.70811	0.0040404	0.0731399	0.998	4992	tags=46%, list=27%, signal=61%
c5	GO_POSITIVE_REGULATION_OF_LIPID_METABOLIC_PROCESS	131	0.396558	1.68616	0.0040404	0.0813705	1	2447	tags=26%, list=13%, signal=30%
c5	GO_REGULATION_OF_SYSTEMIC_ARTERIAL_BLOOD_PRESSURE_MEDIATED_BY_A_CHEMICAL_SIGNAL	48	0.508601	1.7496	0.00404858	0.0588984	0.988	3802	tags=44%, list=20%, signal=55%
c5	GO_SMOOTH_MUSCLE_CELL_PROLIFERATION	132	0.444288	1.748	0.00404858	0.0593468	0.989	2102	tags=27%, list=11%, signal=31%
c5	GO_NEGATIVE_REGULATION_OF_CHEMOTAXIS	57	0.479573	1.77846	0.0040568	0.0511315	0.978	1127	tags=23%, list=6%, signal=24%
c5	GO_CARDIAC_MUSCLE_TISSUE_MORPHOGENESIS	66	0.471347	1.76711	0.0040568	0.0529979	0.983	3979	tags=41%, list=21%, signal=52%
c5	GO_AMINOGLYCAN_CATABOLIC_PROCESS	64	0.496679	1.80471	0.00406504	0.0431786	0.952	3000	tags=39%, list=16%, signal=46%
c5	GO_SMOOTH_MUSCLE_CONTRACTION	100	0.496775	1.77055	0.00406504	0.0520752	0.982	5485	tags=61%, list=29%, signal=86%
c5	GO_NEPHRIC_DUCT_DEVELOPMENT	16	0.61236	1.72028	0.00406504	0.0690868	0.996	2726	tags=38%, list=15%, signal=44%
c5	GO_REGULATION_OF_SYNAPSE_ASSEMBLY	107	0.515596	1.91915	0.00408163	0.0222388	0.712	3219	tags=49%, list=17%, signal=58%
c5	GO_ENDOTHELIAL_CELL_DEVELOPMENT	59	0.526234	1.89827	0.00408163	0.0250264	0.785	1892	tags=32%, list=10%, signal=36%
c5	GO_MESONEPHROS_DEVELOPMENT	102	0.461288	1.76942	0.00408998	0.052526	0.982	2726	tags=33%, list=15%, signal=39%
c5	GO_VOLTAGE_GATED_ION_CHANNEL_ACTIVITY	192	0.428768	1.67522	0.00410678	0.0860938	1	4987	tags=47%, list=27%, signal=64%
c5	GO_CYCLIC_NUCLEOTIDE_BINDING	33	0.557423	1.80238	0.00413223	0.0437614	0.955	3887	tags=52%, list=21%, signal=65%
c5	GO_POSITIVE_REGULATION_OF_EPITHELIAL_CELL_APOPTOTIC_PROCESS	31	0.551226	1.84101	0.00414079	0.0343577	0.914	2512	tags=35%, list=13%, signal=41%
c5	GO_SEROTONIN_RECEPTOR_SIGNALING_PATHWAY	29	0.618773	1.81874	0.00414079	0.0402546	0.939	4883	tags=59%, list=26%, signal=79%
c5	GO_ANCHORED_COMPONENT_OF_EXTERNAL_SIDE_OF_PLASMA_MEMBRANE	19	0.634206	1.78933	0.00414079	0.0471616	0.968	2792	tags=37%, list=15%, signal=43%
c5	GO_VENTRICULAR_SEPTUM_MORPHOGENESIS	42	0.564041	1.79072	0.00414938	0.0469302	0.966	2533	tags=40%, list=14%, signal=47%
c5	GO_CENTRAL_NERVOUS_SYSTEM_PROJECTION_NEURON_AXONOGENESIS	25	0.614055	1.82131	0.00426439	0.039621	0.936	2653	tags=48%, list=14%, signal=56%
c5	GO_REGULATION_OF_CELL_FATE_COMMITMENT	27	0.524623	1.72538	0.00429185	0.0677317	0.995	1454	tags=30%, list=8%, signal=32%
c5	GO_MELANOCYTE_DIFFERENTIATION	23	0.575001	1.77783	0.00436681	0.0509673	0.978	2038	tags=43%, list=11%, signal=49%
c5	GO_PHOSPHORUS_OXYGEN_LYASE_ACTIVITY	20	0.619618	1.80488	0.00581395	0.0433863	0.951	3402	tags=65%, list=18%, signal=79%
c5	GO_POTASSIUM_CHANNEL_COMPLEX	98	0.523498	1.83306	0.00587084	0.036595	0.924	4286	tags=52%, list=23%, signal=67%
c5	GO_NEURON_CELL_CELL_ADHESION	16	0.727764	1.79174	0.00587084	0.0469419	0.964	3251	tags=63%, list=17%, signal=76%
c5	GO_CHONDROITIN_SULFATE_BIOSYNTHETIC_PROCESS	26	0.649736	1.9284	0.00589391	0.0204126	0.675	2169	tags=42%, list=12%, signal=48%
c5	GO_DIGESTIVE_TRACT_MORPHOGENESIS	48	0.536656	1.86684	0.00589391	0.028169	0.868	1566	tags=27%, list=8%, signal=29%
c5	GO_NEGATIVE_REGULATION_OF_NEURON_PROJECTION_DEVELOPMENT	146	0.391653	1.69862	0.00589391	0.0774475	1	2255	tags=26%, list=12%, signal=29%
c5	GO_CRANIAL_NERVE_DEVELOPMENT	46	0.44437	1.59619	0.00590551	0.123446	1	3291	tags=46%, list=18%, signal=55%
c5	GO_POSITIVE_REGULATION_OF_LIPID_KINASE_ACTIVITY	36	0.534708	1.73786	0.00592885	0.0630745	0.992	2367	tags=31%, list=13%, signal=35%
c5	GO_POSITIVE_REGULATION_OF_BLOOD_VESSEL_ENDOTHELIAL_CELL_MIGRATION	51	0.556328	1.89733	0.00595238	0.0251566	0.788	2336	tags=39%, list=12%, signal=45%
c5	GO_EXCITATORY_SYNAPSE	49	0.511499	1.71837	0.00595238	0.0697034	0.996	3757	tags=49%, list=20%, signal=61%
c5	GO_REGULATION_OF_EPITHELIAL_CELL_MIGRATION	208	0.450963	1.88241	0.00596422	0.0271593	0.831	1393	tags=26%, list=7%, signal=28%
c5	GO_FIBROBLAST_GROWTH_FACTOR_RECEPTOR_BINDING	26	0.622981	1.82202	0.00596422	0.039589	0.936	2913	tags=46%, list=16%, signal=55%
c5	GO_POSITIVE_REGULATION_OF_CARTILAGE_DEVELOPMENT	28	0.547193	1.79063	0.00596422	0.0468234	0.966	2729	tags=54%, list=15%, signal=63%
c5	GO_NEURON_PROJECTION_REGENERATION	54	0.492632	1.79499	0.00598802	0.0458182	0.962	3323	tags=41%, list=18%, signal=49%
c5	GO_AXONAL_FASCICULATION	23	0.602526	1.77425	0.00598802	0.0516692	0.98	3922	tags=57%, list=21%, signal=71%
c5	GO_CARTILAGE_DEVELOPMENT_INVOLVED_IN_ENDOCHONDRAL_BONE_MORPHOGENESIS	46	0.500363	1.77173	0.00598802	0.0519408	0.982	2742	tags=46%, list=15%, signal=53%
c5	GO_PLATELET_DERIVED_GROWTH_FACTOR_RECEPTOR_SIGNALING_PATHWAY	55	0.550778	1.91903	0.00601202	0.0221273	0.712	1752	tags=35%, list=9%, signal=38%
c5	GO_REGULATION_OF_PROTEIN_KINASE_C_SIGNALING	15	0.652975	1.81714	0.00601202	0.0404232	0.94	3535	tags=53%, list=19%, signal=66%
c5	GO_PROTEIN_KINASE_B_SIGNALING	240	0.350828	1.63341	0.00601202	0.103147	1	2690	tags=24%, list=14%, signal=28%
c5	GO_POSITIVE_REGULATION_OF_SMOOTH_MUSCLE_CONTRACTION	31	0.576111	1.84561	0.00603622	0.0335014	0.901	5485	tags=61%, list=29%, signal=87%
c5	GO_CELL_AGGREGATION	19	0.599036	1.73696	0.00604839	0.0631734	0.992	4233	tags=68%, list=23%, signal=88%
c5	GO_REGULATION_OF_RESPONSE_TO_WOUNDING	153	0.418449	1.70918	0.00604839	0.0726214	0.998	3274	tags=33%, list=17%, signal=39%
c5	GO_AMYLOID_BETA_BINDING	76	0.43687	1.6179	0.00604839	0.111069	1	5221	tags=50%, list=28%, signal=69%
c5	GO_POSITIVE_REGULATION_OF_VASCULAR_ASSOCIATED_SMOOTH_MUSCLE_CELL_MIGRATION	16	0.671271	1.80751	0.00606061	0.043198	0.946	992	tags=44%, list=5%, signal=46%
c5	GO_METANEPHRIC_NEPHRON_DEVELOPMENT	41	0.536478	1.80228	0.00606061	0.0435138	0.955	1306	tags=32%, list=7%, signal=34%
c5	GO_INSULIN_LIKE_GROWTH_FACTOR_RECEPTOR_SIGNALING_PATHWAY	35	0.48725	1.63333	0.00607287	0.103013	1	883	tags=23%, list=5%, signal=24%
c5	GO_ANGIOGENESIS_INVOLVED_IN_WOUND_HEALING	18	0.668899	1.80588	0.00608519	0.0435754	0.95	2374	tags=50%, list=13%, signal=57%
c5	GO_REGULATION_OF_SYSTEMIC_ARTERIAL_BLOOD_PRESSURE_BY_HORMONE	39	0.525506	1.7264	0.00609756	0.0674566	0.995	3623	tags=44%, list=19%, signal=54%
c5	GO_REGULATION_OF_FIBROBLAST_GROWTH_FACTOR_RECEPTOR_SIGNALING_PATHWAY	30	0.566913	1.86967	0.00612245	0.0276558	0.864	2279	tags=37%, list=12%, signal=42%
c5	GO_REGULATION_OF_POSITIVE_CHEMOTAXIS	26	0.61075	1.85584	0.00613497	0.0311368	0.887	817	tags=27%, list=4%, signal=28%
c5	GO_POSITIVE_CHEMOTAXIS	63	0.479525	1.74744	0.00614754	0.0593807	0.989	943	tags=24%, list=5%, signal=25%
c5	GO_DOPAMINE_SECRETION	36	0.579199	1.76293	0.00616016	0.0542783	0.986	5103	tags=61%, list=27%, signal=84%
c5	GO_PASSIVE_TRANSMEMBRANE_TRANSPORTER_ACTIVITY	448	0.380687	1.6545	0.00616016	0.0946486	1	4992	tags=43%, list=27%, signal=58%
c5	GO_ATRIAL_SEPTUM_MORPHOGENESIS	15	0.693736	1.85166	0.00621118	0.0321155	0.893	2716	tags=60%, list=15%, signal=70%
c5	GO_INTRINSIC_COMPONENT_OF_EXTERNAL_SIDE_OF_PLASMA_MEMBRANE	24	0.600372	1.83667	0.00623701	0.0356721	0.919	2792	tags=38%, list=15%, signal=44%
c5	GO_HORMONE_ACTIVITY	111	0.460904	1.6304	0.00623701	0.103924	1	5307	tags=54%, list=28%, signal=75%
c5	GO_REGULATION_OF_ORGANIC_ACID_TRANSPORT	56	0.406398	1.54442	0.00623701	0.154074	1	4777	tags=52%, list=26%, signal=69%
c5	GO_NEGATIVE_REGULATION_OF_FIBROBLAST_GROWTH_FACTOR_RECEPTOR_SIGNALING_PATHWAY	16	0.670779	1.84353	0.00625	0.0336819	0.907	3035	tags=44%, list=16%, signal=52%
c5	GO_INTRINSIC_COMPONENT_OF_PRESYNAPTIC_MEMBRANE	84	0.492461	1.79081	0.00626305	0.0470297	0.966	4886	tags=52%, list=26%, signal=71%
c5	GO_CENTRAL_NERVOUS_SYSTEM_NEURON_AXONOGENESIS	35	0.526309	1.77148	0.00628931	0.0519041	0.982	2710	tags=37%, list=14%, signal=43%
c5	GO_CELL_RECOGNITION	146	0.3966	1.64322	0.00630252	0.0983218	1	3746	tags=34%, list=20%, signal=42%
c5	GO_NEURON_PROJECTION_MEMBRANE	59	0.488257	1.69941	0.00632911	0.0771344	1	4928	tags=49%, list=26%, signal=67%
c5	GO_DETERMINATION_OF_HEART_LEFT_RIGHT_ASYMMETRY	61	0.445335	1.66117	0.00643777	0.0917092	1	3447	tags=36%, list=18%, signal=44%
c5	GO_NEGATIVE_REGULATION_OF_ION_TRANSPORT	140	0.369326	1.60935	0.00769231	0.116045	1	3045	tags=31%, list=16%, signal=37%
c5	GO_COLLAGEN_CATABOLIC_PROCESS	46	0.568525	1.80241	0.00772201	0.0438952	0.955	2965	tags=46%, list=16%, signal=54%
c5	GO_REGULATION_OF_ADHERENS_JUNCTION_ORGANIZATION	67	0.542252	1.87853	0.00776699	0.0274912	0.838	2296	tags=40%, list=12%, signal=46%
c5	GO_TRANSFORMING_GROWTH_FACTOR_BETA_RECEPTOR_BINDING	47	0.507214	1.79175	0.00776699	0.0470903	0.964	2289	tags=34%, list=12%, signal=39%
c5	GO_POSITIVE_REGULATION_OF_SPROUTING_ANGIOGENESIS	38	0.578574	1.82337	0.0077821	0.0392466	0.934	1715	tags=34%, list=9%, signal=38%
c5	GO_CELLULAR_RESPONSE_TO_ACID_CHEMICAL	201	0.34255	1.59182	0.0077821	0.125569	1	2208	tags=24%, list=12%, signal=27%
c5	GO_REGULATION_OF_EXTRACELLULAR_MATRIX_ORGANIZATION	38	0.587359	1.86141	0.00779727	0.029947	0.877	1732	tags=37%, list=9%, signal=41%
c5	GO_REGULATION_OF_COAGULATION	79	0.471611	1.60619	0.00787402	0.117659	1	3274	tags=41%, list=17%, signal=49%
c5	GO_BASAL_PART_OF_CELL	52	0.47832	1.77655	0.00790514	0.0512913	0.978	1698	tags=27%, list=9%, signal=30%
c5	GO_POSITIVE_REGULATION_OF_AXONOGENESIS	83	0.46232	1.77387	0.00790514	0.0516987	0.98	2894	tags=37%, list=15%, signal=44%
c5	GO_GLOMERULAR_EPITHELIUM_DEVELOPMENT	20	0.575811	1.75941	0.00795229	0.0554507	0.987	4465	tags=50%, list=24%, signal=66%
c5	GO_MULTICELLULAR_ORGANISMAL_SIGNALING	198	0.444823	1.75825	0.00796813	0.0557174	0.987	4537	tags=44%, list=24%, signal=58%
c5	GO_CGMP_MEDIATED_SIGNALING	31	0.568017	1.81749	0.00798403	0.0404556	0.94	3190	tags=48%, list=17%, signal=58%
c5	GO_BASAL_PLASMA_MEMBRANE	34	0.487484	1.6942	0.00798403	0.079135	1	1698	tags=26%, list=9%, signal=29%
c5	GO_CENTRAL_NERVOUS_SYSTEM_NEURON_DIFFERENTIATION	181	0.401885	1.65582	0.00798403	0.0941656	1	3307	tags=31%, list=18%, signal=38%
c5	GO_REGULATION_OF_VASCULAR_SMOOTH_MUSCLE_CELL_PROLIFERATION	50	0.523487	1.76044	0.008	0.0552514	0.987	2574	tags=36%, list=14%, signal=42%
c5	GO_NEPHRON_MORPHOGENESIS	79	0.456187	1.73564	0.00801603	0.0637162	0.992	2289	tags=30%, list=12%, signal=34%
c5	GO_POSITIVE_REGULATION_OF_ERK1_AND_ERK2_CASCADE	196	0.39551	1.62441	0.00801603	0.107149	1	2661	tags=26%, list=14%, signal=30%
c5	GO_HEART_PROCESS	275	0.403664	1.69468	0.00803213	0.0789955	1	4542	tags=44%, list=24%, signal=57%
c5	GO_EMBRYONIC_DIGESTIVE_TRACT_DEVELOPMENT	34	0.548045	1.79161	0.00804829	0.0468357	0.964	5186	tags=65%, list=28%, signal=89%
c5	GO_TRANSMEMBRANE_RECEPTOR_PROTEIN_SERINE_THREONINE_KINASE_SIGNALING_PATHWAY	317	0.379384	1.6758	0.00804829	0.086096	1	2779	tags=30%, list=15%, signal=35%
c5	GO_RESPIRATORY_SYSTEM_DEVELOPMENT	193	0.419113	1.79033	0.00808081	0.0468162	0.966	3452	tags=35%, list=18%, signal=42%
c5	GO_REGULATION_OF_MORPHOGENESIS_OF_A_BRANCHING_STRUCTURE	55	0.491789	1.75713	0.00808081	0.0562136	0.987	2289	tags=36%, list=12%, signal=41%
c5	GO_PLATELET_DERIVED_GROWTH_FACTOR_RECEPTOR_BINDING	15	0.751857	1.87607	0.00809717	0.0274302	0.849	1327	tags=47%, list=7%, signal=50%
c5	GO_REGULATION_OF_EXCITATORY_SYNAPSE_ASSEMBLY	15	0.585364	1.68366	0.00809717	0.0824886	1	2846	tags=53%, list=15%, signal=63%
c5	GO_CATECHOLAMINE_METABOLIC_PROCESS	35	0.474238	1.6435	0.00809717	0.0984816	1	3842	tags=43%, list=21%, signal=54%
c5	GO_POSITIVE_REGULATION_OF_NEURON_DIFFERENTIATION	353	0.364959	1.60247	0.00809717	0.119715	1	3011	tags=29%, list=16%, signal=34%
c5	GO_REGULATION_OF_CHEMOTAXIS	205	0.414774	1.67504	0.00811359	0.0860255	1	2847	tags=28%, list=15%, signal=33%
c5	GO_INOSITOL_LIPID_MEDIATED_SIGNALING	174	0.386691	1.63994	0.00813008	0.100246	1	3352	tags=31%, list=18%, signal=37%
c5	GO_REGULATION_OF_CYCLASE_ACTIVITY	44	0.459947	1.67146	0.00817996	0.0875627	1	4705	tags=50%, list=25%, signal=67%
c5	GO_VENTRICULAR_SEPTUM_DEVELOPMENT	67	0.472688	1.71807	0.00819672	0.0697162	0.996	2716	tags=33%, list=15%, signal=38%
c5	GO_DEVELOPMENTAL_MATURATION	270	0.315825	1.50006	0.00819672	0.1816	1	3308	tags=29%, list=18%, signal=34%
c5	GO_RETINA_MORPHOGENESIS_IN_CAMERA_TYPE_EYE	48	0.449973	1.66677	0.00828157	0.0896307	1	3307	tags=38%, list=18%, signal=45%
c5	GO_EMBRYONIC_HEART_TUBE_DEVELOPMENT	70	0.4424	1.70456	0.00835073	0.0747152	1	3385	tags=33%, list=18%, signal=40%
c5	GO_NEGATIVE_REGULATION_OF_SYSTEMIC_ARTERIAL_BLOOD_PRESSURE	19	0.554562	1.63815	0.00894855	0.101163	1	6026	tags=79%, list=32%, signal=116%
c5	GO_BODY_MORPHOGENESIS	51	0.532319	1.81338	0.00974659	0.0415162	0.943	4119	tags=51%, list=22%, signal=65%
c5	GO_POSITIVE_REGULATION_OF_EPITHELIAL_CELL_MIGRATION	135	0.44973	1.81949	0.00976562	0.0401	0.939	2336	tags=33%, list=12%, signal=37%
c5	GO_POSITIVE_REGULATION_OF_ANIMAL_ORGAN_MORPHOGENESIS	79	0.448893	1.73984	0.00980392	0.0622437	0.991	3254	tags=42%, list=17%, signal=50%
c5	GO_RESPONSE_TO_RETINOIC_ACID	104	0.37966	1.6353	0.00980392	0.102185	1	1546	tags=21%, list=8%, signal=23%
c5	GO_POSITIVE_REGULATION_OF_AXON_EXTENSION	40	0.490376	1.70128	0.00982318	0.0764417	1	3222	tags=43%, list=17%, signal=51%
c5	GO_DEVELOPMENT_OF_PRIMARY_FEMALE_SEXUAL_CHARACTERISTICS	99	0.359179	1.56386	0.00982318	0.142541	1	3032	tags=32%, list=16%, signal=38%
c5	GO_FRIZZLED_BINDING	39	0.495129	1.66657	0.00984252	0.089388	1	2296	tags=36%, list=12%, signal=41%
c5	GO_EPITHELIAL_TUBE_MORPHOGENESIS	309	0.351324	1.61329	0.00986193	0.113815	1	2726	tags=27%, list=15%, signal=31%
c5	GO_ADRENERGIC_RECEPTOR_SIGNALING_PATHWAY	24	0.600155	1.71838	0.00988142	0.0698726	0.996	5012	tags=75%, list=27%, signal=102%
c5	GO_POSITIVE_REGULATION_OF_SMOOTH_MUSCLE_CELL_PROLIFERATION	85	0.454424	1.71119	0.00990099	0.0718252	0.997	1658	tags=25%, list=9%, signal=27%
c5	GO_PROTEIN_KINASE_C_SIGNALING	27	0.531518	1.74778	0.00994036	0.0593074	0.989	3535	tags=44%, list=19%, signal=55%
c5	GO_3_5_CYCLIC_GMP_PHOSPHODIESTERASE_ACTIVITY	16	0.632475	1.77279	0.00996016	0.0517706	0.981	3580	tags=63%, list=19%, signal=77%
c5	GO_AORTA_MORPHOGENESIS	30	0.580253	1.77825	0.00998004	0.0509098	0.978	698	tags=27%, list=4%, signal=28%
c5	GO_TRABECULA_FORMATION	25	0.57668	1.77485	0.00998004	0.051523	0.979	1844	tags=40%, list=10%, signal=44%
c5	GO_ANATOMICAL_STRUCTURE_MATURATION	157	0.349166	1.60924	0.00998004	0.115922	1	3308	tags=31%, list=18%, signal=37%
c5	GO_REPLACEMENT_OSSIFICATION	27	0.575531	1.80831	0.01	0.0431724	0.946	3746	tags=52%, list=20%, signal=65%
c5	GO_GASTRULATION	172	0.396103	1.65414	0.01	0.0941718	1	2152	tags=28%, list=12%, signal=32%
c5	GO_NEGATIVE_REGULATION_OF_CELL_DEVELOPMENT	317	0.349805	1.58346	0.01	0.131228	1	3303	tags=30%, list=18%, signal=36%
c5	GO_REGULATION_OF_VASCULAR_PERMEABILITY	32	0.525825	1.75507	0.01002	0.0568585	0.987	716	tags=25%, list=4%, signal=26%
c5	GO_AXOLEMMA	15	0.627651	1.67565	0.01002	0.0860263	1	1220	tags=33%, list=7%, signal=36%
c5	GO_RECEPTOR_MEDIATED_ENDOCYTOSIS	289	0.352754	1.56964	0.01002	0.139411	1	3053	tags=29%, list=16%, signal=35%
c5	GO_CYCLIC_NUCLEOTIDE_PHOSPHODIESTERASE_ACTIVITY	26	0.585455	1.76352	0.0100402	0.0541536	0.986	3802	tags=62%, list=20%, signal=77%
c5	GO_FOREBRAIN_NEURON_DEVELOPMENT	31	0.555973	1.82943	0.0100604	0.0376145	0.925	2514	tags=35%, list=13%, signal=41%
c5	GO_REGULATION_OF_ENDOCRINE_PROCESS	43	0.498002	1.69316	0.0100806	0.0788726	1	4522	tags=47%, list=24%, signal=61%
c5	GO_MUSCLE_CELL_FATE_COMMITMENT	16	0.604837	1.65209	0.0100806	0.0945828	1	3743	tags=56%, list=20%, signal=70%
c5	GO_GROWTH_FACTOR_RECEPTOR_BINDING	131	0.390176	1.64542	0.0100806	0.0976597	1	2690	tags=24%, list=14%, signal=28%
c5	GO_HEART_TRABECULA_MORPHOGENESIS	33	0.566815	1.81005	0.010101	0.0429796	0.946	2033	tags=33%, list=11%, signal=37%
c5	GO_SKELETAL_SYSTEM_MORPHOGENESIS	232	0.424579	1.77672	0.010101	0.0513765	0.978	2882	tags=34%, list=15%, signal=40%
c5	GO_CARDIAC_MUSCLE_TISSUE_DEVELOPMENT	202	0.391783	1.69714	0.010101	0.0778946	1	4025	tags=39%, list=22%, signal=49%
c5	GO_REGULATION_OF_PRESYNAPSE_ORGANIZATION	31	0.562413	1.78654	0.0101215	0.0483139	0.969	2884	tags=55%, list=15%, signal=65%
c5	GO_WATER_TRANSPORT	19	0.587057	1.70475	0.0101215	0.0747852	1	6057	tags=68%, list=32%, signal=101%
c5	GO_SODIUM_CHANNEL_COMPLEX	23	0.613768	1.69085	0.0101215	0.0798855	1	4450	tags=65%, list=24%, signal=85%
c5	GO_CARDIAC_MYOFIBRIL_ASSEMBLY	26	0.551225	1.67899	0.0101215	0.0844201	1	2147	tags=35%, list=11%, signal=39%
c5	GO_POSTSYNAPTIC_MEMBRANE	318	0.408951	1.68656	0.010142	0.0812352	1	4684	tags=47%, list=25%, signal=62%
c5	GO_NEURON_MIGRATION	153	0.386749	1.60923	0.0101626	0.115737	1	3011	tags=31%, list=16%, signal=37%
c5	GO_FOREBRAIN_CELL_MIGRATION	59	0.459295	1.7166	0.0101833	0.0701439	0.996	4239	tags=49%, list=23%, signal=63%
c5	GO_POSITIVE_REGULATION_OF_NEURON_PROJECTION_DEVELOPMENT	267	0.364111	1.57966	0.0101833	0.132855	1	2979	tags=30%, list=16%, signal=35%
c5	GO_NEUROPEPTIDE_RECEPTOR_BINDING	30	0.524141	1.62312	0.0102041	0.107589	1	5014	tags=57%, list=27%, signal=77%
c5	GO_ADAPTATION_OF_SIGNALING_PATHWAY	21	0.52954	1.70297	0.0102249	0.0756251	1	2305	tags=38%, list=12%, signal=43%
c5	GO_NEUROTROPHIN_TRK_RECEPTOR_SIGNALING_PATHWAY	33	0.470774	1.61435	0.0102459	0.113114	1	1323	tags=27%, list=7%, signal=29%
c5	GO_METALLOENDOPEPTIDASE_ACTIVITY	100	0.433394	1.74155	0.0102669	0.0619757	0.991	2051	tags=32%, list=11%, signal=36%
c5	GO_NODE_OF_RANVIER	15	0.608443	1.68766	0.0102669	0.0810303	1	3670	tags=53%, list=20%, signal=66%
c5	GO_POSITIVE_REGULATION_OF_SMOOTHENED_SIGNALING_PATHWAY	32	0.528054	1.71116	0.0104167	0.071669	0.997	4094	tags=53%, list=22%, signal=68%
c5	GO_REGULATION_OF_SMOOTHENED_SIGNALING_PATHWAY	76	0.494208	1.76577	0.0104384	0.0531262	0.984	4094	tags=45%, list=22%, signal=57%
c5	GO_HEAD_MORPHOGENESIS	38	0.517925	1.75293	0.0115607	0.0574937	0.987	3085	tags=42%, list=16%, signal=50%
c5	GO_SYNAPSE_ORGANIZATION	400	0.382829	1.6526	0.0116505	0.0947206	1	3251	tags=36%, list=17%, signal=43%
c5	GO_SMOOTH_MUSCLE_CELL_DIFFERENTIATION	55	0.500694	1.72693	0.0116959	0.0673304	0.995	2673	tags=36%, list=14%, signal=42%
c5	GO_REGULATION_OF_OSSIFICATION	180	0.414757	1.71538	0.0116959	0.0705235	0.996	2677	tags=31%, list=14%, signal=36%
c5	GO_POSITIVE_REGULATION_OF_VASCULAR_ENDOTHELIAL_GROWTH_FACTOR_PRODUCTION	27	0.549009	1.71718	0.0117647	0.0700219	0.996	3385	tags=56%, list=18%, signal=68%
c5	GO_FAT_CELL_DIFFERENTIATION	207	0.361903	1.59798	0.0117647	0.122192	1	2653	tags=27%, list=14%, signal=31%
c5	GO_FEMALE_SEX_DIFFERENTIATION	113	0.350046	1.549	0.0117647	0.15164	1	3103	tags=33%, list=17%, signal=39%
c5	GO_REGULATION_OF_TRANS_SYNAPTIC_SIGNALING	425	0.373827	1.59812	0.0119048	0.122485	1	3279	tags=32%, list=18%, signal=38%
c5	GO_NEGATIVE_REGULATION_OF_NERVOUS_SYSTEM_DEVELOPMENT	293	0.360922	1.59834	0.0119284	0.122501	1	3303	tags=30%, list=18%, signal=35%
c5	GO_REGULATION_OF_GASTRULATION	38	0.503393	1.65429	0.0119522	0.0944302	1	1454	tags=32%, list=8%, signal=34%
c5	GO_EMBRYO_IMPLANTATION	47	0.441926	1.64561	0.0119522	0.0977013	1	1392	tags=28%, list=7%, signal=30%
c5	GO_MESENCHYME_DEVELOPMENT	263	0.424798	1.74349	0.012	0.0611391	0.991	2396	tags=31%, list=13%, signal=35%
c5	GO_RETINAL_GANGLION_CELL_AXON_GUIDANCE	21	0.571034	1.7787	0.012024	0.0511764	0.978	2579	tags=43%, list=14%, signal=50%
c5	GO_ERK1_AND_ERK2_CASCADE	290	0.346154	1.55746	0.012024	0.145963	1	2690	tags=25%, list=14%, signal=29%
c5	GO_REGULATION_OF_ADENYLATE_CYCLASE_ACTIVITY	29	0.520961	1.67183	0.0120482	0.0876408	1	4705	tags=59%, list=25%, signal=78%
c5	GO_BRANCHING_INVOLVED_IN_BLOOD_VESSEL_MORPHOGENESIS	28	0.620261	1.87481	0.0120724	0.0273012	0.853	2533	tags=43%, list=14%, signal=49%
c5	GO_REGULATION_OF_EXCRETION	24	0.609468	1.77064	0.0120968	0.052187	0.982	2960	tags=50%, list=16%, signal=59%
c5	GO_CELL_FATE_SPECIFICATION	83	0.428626	1.65427	0.0120968	0.0942609	1	3385	tags=40%, list=18%, signal=48%
c5	GO_NEUROPEPTIDE_RECEPTOR_ACTIVITY	48	0.514869	1.69689	0.0121457	0.0778542	1	3059	tags=38%, list=16%, signal=45%
c5	GO_MESONEPHRIC_TUBULE_MORPHOGENESIS	67	0.45923	1.69072	0.0121704	0.0797857	1	2289	tags=31%, list=12%, signal=36%
c5	GO_STRIATED_MUSCLE_CELL_PROLIFERATION	61	0.456495	1.64532	0.0121704	0.0975307	1	3580	tags=41%, list=19%, signal=51%
c5	GO_CHONDROCYTE_DEVELOPMENT_INVOLVED_IN_ENDOCHONDRAL_BONE_MORPHOGENESIS	24	0.617231	1.89591	0.0122951	0.0251272	0.791	3546	tags=67%, list=19%, signal=82%
c5	GO_REGULATION_OF_GLUTAMATE_SECRETION	16	0.607052	1.68344	0.0122951	0.0822902	1	5322	tags=69%, list=28%, signal=96%
c5	GO_RHO_PROTEIN_SIGNAL_TRANSDUCTION	201	0.407418	1.72471	0.0123457	0.0679567	0.995	2727	tags=30%, list=15%, signal=35%
c5	GO_POSITIVE_REGULATION_OF_BLOOD_PRESSURE	33	0.513256	1.6937	0.0123457	0.0791064	1	3802	tags=39%, list=20%, signal=49%
c5	GO_SULFOTRANSFERASE_ACTIVITY	52	0.481633	1.70172	0.0123711	0.0763364	1	5543	tags=58%, list=30%, signal=82%
c5	GO_ANIMAL_ORGAN_MATURATION	25	0.541659	1.73748	0.0124224	0.0631637	0.992	2677	tags=36%, list=14%, signal=42%
c5	GO_DENDRITE_MEMBRANE	40	0.526519	1.68485	0.0124224	0.0819048	1	4928	tags=58%, list=26%, signal=78%
c5	GO_NEGATIVE_REGULATION_OF_AXON_GUIDANCE	28	0.53043	1.71216	0.0124481	0.07197	0.996	943	tags=25%, list=5%, signal=26%
c5	GO_NEUROPEPTIDE_SIGNALING_PATHWAY	98	0.46274	1.65987	0.0124481	0.0918986	1	5014	tags=48%, list=27%, signal=65%
c5	GO_NEGATIVE_REGULATION_OF_BLOOD_PRESSURE	46	0.442913	1.60609	0.0124481	0.117536	1	3274	tags=37%, list=17%, signal=45%
c5	GO_DELAYED_RECTIFIER_POTASSIUM_CHANNEL_ACTIVITY	32	0.579286	1.6912	0.0125261	0.079857	1	4254	tags=59%, list=23%, signal=77%
c5	GO_REGULATION_OF_AXON_GUIDANCE	43	0.520846	1.7751	0.012766	0.0515644	0.979	2555	tags=35%, list=14%, signal=40%
c5	GO_DEVELOPMENTAL_PIGMENTATION	43	0.43085	1.60955	0.012766	0.11608	1	2038	tags=28%, list=11%, signal=31%
c5	GO_GLYCOSPHINGOLIPID_BIOSYNTHETIC_PROCESS	25	0.538714	1.73724	0.012987	0.0631607	0.992	2670	tags=44%, list=14%, signal=51%
c5	GO_EMBRYONIC_HEMOPOIESIS	20	0.60239	1.78606	0.0132159	0.0483959	0.969	2904	tags=40%, list=16%, signal=47%
c5	GO_BLOOD_VESSEL_ENDOTHELIAL_CELL_PROLIFERATION_INVOLVED_IN_SPROUTING_ANGIOGENESIS	19	0.626907	1.87785	0.0133843	0.0272685	0.84	2398	tags=47%, list=13%, signal=54%
c5	GO_NEGATIVE_REGULATION_OF_ADHERENS_JUNCTION_ORGANIZATION	19	0.62959	1.77335	0.0135135	0.0517968	0.981	1663	tags=47%, list=9%, signal=52%
c5	GO_CARDIAC_VENTRICLE_MORPHOGENESIS	70	0.449476	1.67081	0.0136187	0.0878721	1	3979	tags=41%, list=21%, signal=52%
c5	GO_CARDIAC_EPITHELIAL_TO_MESENCHYMAL_TRANSITION	31	0.587334	1.75836	0.0136719	0.055815	0.987	2533	tags=52%, list=14%, signal=60%
c5	GO_CELL_MIGRATION_IN_HINDBRAIN	15	0.659943	1.72267	0.0136986	0.0687182	0.995	3886	tags=67%, list=21%, signal=84%
c5	GO_DETECTION_OF_ABIOTIC_STIMULUS	130	0.415677	1.65847	0.0136986	0.092839	1	4192	tags=42%, list=22%, signal=54%
c5	GO_CAMERA_TYPE_EYE_MORPHOGENESIS	110	0.375048	1.57954	0.0137255	0.132517	1	3657	tags=35%, list=20%, signal=43%
c5	GO_ENDOCARDIAL_CUSHION_FORMATION	23	0.637544	1.7668	0.0137525	0.0527185	0.984	2533	tags=57%, list=14%, signal=65%
c5	GO_POSITIVE_REGULATION_OF_COLLAGEN_BIOSYNTHETIC_PROCESS	24	0.560551	1.75622	0.0137525	0.0565361	0.987	2729	tags=46%, list=15%, signal=54%
c5	GO_HEART_GROWTH	83	0.431504	1.65489	0.0137795	0.0946745	1	3714	tags=43%, list=20%, signal=54%
c5	GO_DEVELOPMENTAL_INDUCTION	33	0.476058	1.62723	0.0138067	0.105644	1	2884	tags=42%, list=15%, signal=50%
c5	GO_REGULATION_OF_SYNAPSE_STRUCTURE_OR_ACTIVITY	224	0.370589	1.57778	0.013834	0.133257	1	3757	tags=39%, list=20%, signal=48%
c5	GO_MESENCHYMAL_CELL_DIFFERENTIATION	207	0.412566	1.71176	0.0138614	0.0720211	0.996	2289	tags=30%, list=12%, signal=34%
c5	GO_POSITIVE_REGULATION_OF_VASCULAR_SMOOTH_MUSCLE_CELL_PROLIFERATION	33	0.53034	1.72976	0.0139165	0.0658631	0.994	1463	tags=33%, list=8%, signal=36%
c5	GO_CARDIOCYTE_DIFFERENTIATION	139	0.397607	1.69517	0.0139165	0.0788441	1	2716	tags=31%, list=15%, signal=36%
c5	GO_POTASSIUM_ION_TRANSPORT	226	0.38068	1.57866	0.01417	0.132665	1	5014	tags=45%, list=27%, signal=61%
c5	GO_REGULATION_OF_ION_TRANSMEMBRANE_TRANSPORT	454	0.348788	1.5466	0.01417	0.152607	1	4553	tags=39%, list=24%, signal=50%
c5	GO_REGULATION_OF_LONG_TERM_SYNAPTIC_POTENTIATION	41	0.484973	1.63175	0.0142276	0.103694	1	3271	tags=34%, list=17%, signal=41%
c5	GO_KIDNEY_MORPHOGENESIS	95	0.415975	1.63678	0.0142566	0.10175	1	2289	tags=27%, list=12%, signal=31%
c5	GO_DIVALENT_INORGANIC_CATION_HOMEOSTASIS	493	0.327655	1.51199	0.0142566	0.173999	1	3002	tags=25%, list=16%, signal=29%
c5	GO_SYNAPTIC_MEMBRANE	424	0.388464	1.62347	0.0143149	0.107471	1	4684	tags=45%, list=25%, signal=58%
c5	GO_CELL_BODY_MEMBRANE	28	0.553897	1.64333	0.0144033	0.0984148	1	4827	tags=61%, list=26%, signal=82%
c5	GO_HEPARAN_SULFATE_PROTEOGLYCAN_BINDING	16	0.581533	1.62757	0.0145833	0.105551	1	2673	tags=38%, list=14%, signal=44%
c5	GO_CAMP_BINDING	22	0.566168	1.69818	0.0146138	0.0775563	1	3887	tags=55%, list=21%, signal=69%
c5	GO_CRANIAL_NERVE_MORPHOGENESIS	26	0.548453	1.69815	0.0154739	0.0773986	1	3291	tags=54%, list=18%, signal=65%
c5	GO_REGULATION_OF_POSTSYNAPSE_ORGANIZATION	95	0.374218	1.5491	0.0154739	0.151764	1	3502	tags=37%, list=19%, signal=45%
c5	GO_POSITIVE_REGULATION_OF_EPITHELIAL_TO_MESENCHYMAL_TRANSITION	47	0.509657	1.73519	0.0155039	0.0638397	0.992	2533	tags=43%, list=14%, signal=49%
c5	GO_REGULATION_OF_OSTEOBLAST_DIFFERENTIATION	109	0.432202	1.6932	0.0155642	0.0790156	1	2579	tags=33%, list=14%, signal=38%
c5	GO_FACE_MORPHOGENESIS	32	0.56672	1.7692	0.0155945	0.0524629	0.983	3085	tags=50%, list=16%, signal=60%
c5	GO_CELLULAR_RESPONSE_TO_AMINO_ACID_STIMULUS	64	0.424658	1.66081	0.0156556	0.0917897	1	1256	tags=23%, list=7%, signal=25%
c5	GO_CARDIAC_MUSCLE_CELL_ACTION_POTENTIAL_INVOLVED_IN_CONTRACTION	51	0.493237	1.72098	0.0156863	0.0691117	0.996	3683	tags=47%, list=20%, signal=58%
c5	GO_REGULATION_OF_COLLAGEN_BIOSYNTHETIC_PROCESS	34	0.51188	1.75469	0.0157171	0.0568975	0.987	2367	tags=38%, list=13%, signal=44%
c5	GO_ADHERENS_JUNCTION_ORGANIZATION	139	0.455359	1.80321	0.0158416	0.0436769	0.954	2158	tags=29%, list=12%, signal=32%
c5	GO_EPITHELIAL_CELL_DEVELOPMENT	199	0.335693	1.53191	0.0158416	0.161155	1	3191	tags=30%, list=17%, signal=35%
c5	GO_G_PROTEIN_COUPLED_RECEPTOR_BINDING	263	0.313225	1.41751	0.0159046	0.236431	1	4149	tags=34%, list=22%, signal=43%
c5	GO_APOPTOTIC_CELL_CLEARANCE	43	0.485549	1.67831	0.0159363	0.0847279	1	2825	tags=42%, list=15%, signal=49%
c5	GO_EXOCRINE_SYSTEM_DEVELOPMENT	46	0.464814	1.68717	0.0160643	0.0810194	1	3211	tags=37%, list=17%, signal=45%
c5	GO_REGULATION_OF_ACTOMYOSIN_STRUCTURE_ORGANIZATION	86	0.40391	1.63295	0.0160643	0.103135	1	2439	tags=31%, list=13%, signal=36%
c5	GO_SYNAPTIC_MEMBRANE_ADHESION	27	0.561083	1.66512	0.0160966	0.0898761	1	2674	tags=52%, list=14%, signal=60%
c5	GO_POSITIVE_REGULATION_OF_RESPONSE_TO_WOUNDING	59	0.458301	1.66054	0.0160966	0.0918064	1	2682	tags=32%, list=14%, signal=37%
c5	GO_REGULATION_OF_CELLULAR_RESPONSE_TO_TRANSFORMING_GROWTH_FACTOR_BETA_STIMULUS	111	0.380466	1.5464	0.0160966	0.15258	1	2429	tags=31%, list=13%, signal=35%
c5	GO_MORPHOGENESIS_OF_AN_EPITHELIAL_BUD	16	0.609154	1.70777	0.016129	0.0732409	0.998	1731	tags=44%, list=9%, signal=48%
c5	GO_DOPAMINE_TRANSPORT	48	0.483091	1.57452	0.0161616	0.135286	1	5103	tags=56%, list=27%, signal=77%
c5	GO_REGULATION_OF_PHOSPHOLIPID_BIOSYNTHETIC_PROCESS	16	0.571523	1.6894	0.0162602	0.0802723	1	1564	tags=31%, list=8%, signal=34%
c5	GO_AXON_ENSHEATHMENT_IN_CENTRAL_NERVOUS_SYSTEM	19	0.554133	1.67301	0.0162933	0.0871064	1	1931	tags=37%, list=10%, signal=41%
c5	GO_PRESYNAPTIC_MEMBRANE	160	0.424805	1.66303	0.0163599	0.0909476	1	4048	tags=41%, list=22%, signal=52%
c5	GO_VOLTAGE_GATED_SODIUM_CHANNEL_ACTIVITY	19	0.653862	1.68997	0.0166667	0.0800749	1	2119	tags=47%, list=11%, signal=53%
c5	GO_PITUITARY_GLAND_DEVELOPMENT	43	0.472167	1.63424	0.0167015	0.102764	1	5224	tags=58%, list=28%, signal=80%
c5	GO_POSITIVE_REGULATION_OF_FAT_CELL_DIFFERENTIATION	57	0.430095	1.64283	0.0170132	0.0983954	1	2478	tags=32%, list=13%, signal=36%
c5	GO_SENSORY_PERCEPTION_OF_TEMPERATURE_STIMULUS	21	0.551012	1.66252	0.017316	0.0911233	1	2377	tags=38%, list=13%, signal=44%
c5	GO_PLATELET_ALPHA_GRANULE_LUMEN	67	0.507031	1.67196	0.0174757	0.0877008	1	4087	tags=52%, list=22%, signal=67%
c5	GO_TYPE_B_PANCREATIC_CELL_PROLIFERATION	18	0.574192	1.63628	0.0175781	0.101992	1	1583	tags=39%, list=8%, signal=42%
c5	GO_SMOOTHENED_SIGNALING_PATHWAY	128	0.415499	1.66243	0.0176817	0.0909951	1	3548	tags=37%, list=19%, signal=45%
c5	GO_VENTRAL_SPINAL_CORD_INTERNEURON_DIFFERENTIATION	17	0.615828	1.66915	0.0177515	0.088301	1	4189	tags=59%, list=22%, signal=76%
c5	GO_DERMATAN_SULFATE_PROTEOGLYCAN_BIOSYNTHETIC_PROCESS	15	0.686628	1.72346	0.0179641	0.0683545	0.995	3746	tags=80%, list=20%, signal=100%
c5	GO_EPITHELIAL_CELL_MORPHOGENESIS	35	0.467866	1.65101	0.0180361	0.0950701	1	1736	tags=31%, list=9%, signal=35%
c5	GO_NEGATIVE_REGULATION_OF_NEURON_DIFFERENTIATION	216	0.357751	1.5532	0.0180723	0.148356	1	3303	tags=30%, list=18%, signal=36%
c5	GO_RENAL_SODIUM_EXCRETION	23	0.58502	1.66416	0.0181818	0.0904219	1	2960	tags=48%, list=16%, signal=57%
c5	GO_POSITIVE_REGULATION_OF_DEVELOPMENTAL_GROWTH	165	0.35435	1.53003	0.0182556	0.162235	1	3716	tags=33%, list=20%, signal=40%
c5	GO_NEGATIVE_REGULATION_OF_AMINE_TRANSPORT	27	0.566632	1.65472	0.0182927	0.0946143	1	3274	tags=52%, list=17%, signal=63%
c5	GO_ACTIVATION_OF_ADENYLATE_CYCLASE_ACTIVITY	39	0.474186	1.5664	0.0183299	0.140729	1	3856	tags=49%, list=21%, signal=61%
c5	GO_METAL_ION_TRANSMEMBRANE_TRANSPORTER_ACTIVITY	435	0.341811	1.50386	0.0184426	0.17966	1	4611	tags=37%, list=25%, signal=49%
c5	GO_LOCOMOTORY_BEHAVIOR	196	0.383796	1.55781	0.0184805	0.145855	1	3670	tags=38%, list=20%, signal=46%
c5	GO_SPECIFICATION_OF_SYMMETRY	120	0.382973	1.56583	0.018711	0.141041	1	3533	tags=33%, list=19%, signal=41%
c5	GO_REGULATION_OF_NEURON_PROJECTION_REGENERATION	28	0.542388	1.7317	0.0188679	0.0652502	0.993	2176	tags=32%, list=12%, signal=36%
c5	GO_NEGATIVE_REGULATION_OF_TRANSPORTER_ACTIVITY	75	0.348274	1.46386	0.0192678	0.205063	1	3285	tags=33%, list=18%, signal=40%
c5	GO_POSITIVE_REGULATION_OF_BLOOD_VESSEL_DIAMETER	54	0.427424	1.58429	0.019685	0.130712	1	1934	tags=24%, list=10%, signal=27%
c5	GO_STEROID_HORMONE_SECRETION	22	0.573521	1.63274	0.019802	0.103114	1	2734	tags=36%, list=15%, signal=43%
c5	GO_EPITHELIAL_TO_MESENCHYMAL_TRANSITION	131	0.400447	1.62558	0.019802	0.106573	1	2289	tags=32%, list=12%, signal=36%
c5	GO_GLAND_MORPHOGENESIS	118	0.399874	1.63971	0.0198413	0.100229	1	3254	tags=36%, list=17%, signal=44%
c5	GO_SPECIFICATION_OF_ANIMAL_ORGAN_IDENTITY	34	0.485316	1.60528	0.0198413	0.118006	1	2884	tags=44%, list=15%, signal=52%
c5	GO_RENAL_WATER_HOMEOSTASIS	36	0.460799	1.58642	0.0198807	0.128931	1	3851	tags=50%, list=21%, signal=63%
c5	GO_POSITIVE_REGULATION_OF_CELL_MATRIX_ADHESION	50	0.438776	1.60428	0.0199601	0.118612	1	2296	tags=26%, list=12%, signal=30%
c5	GO_REGULATION_OF_CELL_MATRIX_ADHESION	112	0.427602	1.66932	0.02	0.0883682	1	2374	tags=29%, list=13%, signal=34%
c5	GO_NEGATIVE_REGULATION_OF_BLOOD_VESSEL_ENDOTHELIAL_CELL_MIGRATION	31	0.538291	1.69332	0.0202429	0.0791301	1	2467	tags=45%, list=13%, signal=52%
c5	GO_INTRINSIC_COMPONENT_OF_POSTSYNAPTIC_SPECIALIZATION_MEMBRANE	77	0.466915	1.63878	0.0202429	0.100851	1	5012	tags=53%, list=27%, signal=72%
c5	GO_POSITIVE_REGULATION_OF_KIDNEY_DEVELOPMENT	41	0.471402	1.61622	0.020284	0.112009	1	3569	tags=41%, list=19%, signal=51%
c5	GO_REGULATION_OF_NEURON_PROJECTION_DEVELOPMENT	477	0.344241	1.56054	0.0204082	0.144814	1	3336	tags=31%, list=18%, signal=37%
c5	GO_CARGO_RECEPTOR_ACTIVITY	86	0.431264	1.64666	0.0204499	0.0972442	1	2964	tags=31%, list=16%, signal=37%
c5	GO_REGULATION_OF_VASCULAR_ENDOTHELIAL_GROWTH_FACTOR_RECEPTOR_SIGNALING_PATHWAY	32	0.573752	1.80487	0.0204918	0.0432362	0.951	2985	tags=47%, list=16%, signal=56%
c5	GO_REGULATION_OF_RAS_PROTEIN_SIGNAL_TRANSDUCTION	233	0.383191	1.59274	0.0205339	0.124965	1	2081	tags=24%, list=11%, signal=26%
c5	GO_CORONARY_VASCULATURE_DEVELOPMENT	46	0.502423	1.66948	0.0207039	0.0884498	1	3865	tags=52%, list=21%, signal=66%
c5	GO_NEGATIVE_REGULATION_OF_TRANSMEMBRANE_TRANSPORT	109	0.344245	1.49797	0.0211132	0.182252	1	3157	tags=31%, list=17%, signal=37%
c5	GO_NEGATIVE_REGULATION_OF_SMOOTH_MUSCLE_CELL_MIGRATION	22	0.610966	1.76689	0.0211946	0.0528201	0.984	1319	tags=32%, list=7%, signal=34%
c5	GO_SMAD_PROTEIN_SIGNAL_TRANSDUCTION	64	0.445156	1.65163	0.0212766	0.0947666	1	2659	tags=36%, list=14%, signal=42%
c5	GO_PIGMENT_CELL_DIFFERENTIATION	33	0.45676	1.59045	0.0213675	0.126408	1	2038	tags=30%, list=11%, signal=34%
c5	GO_REGULATION_OF_URINE_VOLUME	21	0.608619	1.74131	0.0216535	0.0619118	0.991	2960	tags=43%, list=16%, signal=51%
c5	GO_POSITIVE_REGULATION_OF_CHONDROCYTE_DIFFERENTIATION	20	0.523702	1.63111	0.0216535	0.103993	1	2579	tags=55%, list=14%, signal=64%
c5	GO_MESODERM_MORPHOGENESIS	69	0.417746	1.60212	0.0216963	0.119819	1	2081	tags=29%, list=11%, signal=32%
c5	GO_POSITIVE_REGULATION_OF_EXTRACELLULAR_MATRIX_ORGANIZATION	21	0.597921	1.69417	0.0218688	0.0789829	1	4117	tags=62%, list=22%, signal=79%
c5	GO_CAVEOLA	80	0.456364	1.70069	0.0219561	0.0766638	1	3271	tags=39%, list=17%, signal=47%
c5	GO_EXTRINSIC_COMPONENT_OF_PLASMA_MEMBRANE	159	0.343585	1.53511	0.022	0.160197	1	2694	tags=25%, list=14%, signal=29%
c5	GO_CELL_FATE_DETERMINATION	42	0.473852	1.6521	0.0221328	0.094749	1	2124	tags=29%, list=11%, signal=32%
c5	GO_MIDBRAIN_DOPAMINERGIC_NEURON_DIFFERENTIATION	17	0.588975	1.64848	0.0222222	0.0960765	1	3213	tags=53%, list=17%, signal=64%
c5	GO_SENSORY_PERCEPTION_OF_LIGHT_STIMULUS	200	0.37348	1.52974	0.0225873	0.161887	1	4633	tags=41%, list=25%, signal=54%
c5	GO_EMBRYONIC_EYE_MORPHOGENESIS	34	0.501257	1.68755	0.0226337	0.0809393	1	1332	tags=29%, list=7%, signal=32%
c5	GO_CALCIUM_ION_TRANSMEMBRANE_TRANSPORTER_ACTIVITY	136	0.397098	1.58191	0.022869	0.131737	1	4581	tags=41%, list=24%, signal=54%
c5	GO_REGULATION_OF_SODIUM_ION_TRANSMEMBRANE_TRANSPORTER_ACTIVITY	51	0.411787	1.57551	0.022869	0.134888	1	1900	tags=27%, list=10%, signal=30%
c5	GO_ACTION_POTENTIAL	125	0.410929	1.63783	0.0229446	0.101205	1	4537	tags=43%, list=24%, signal=57%
c5	GO_CILIARY_MEMBRANE	82	0.403292	1.55657	0.0231092	0.146196	1	3059	tags=32%, list=16%, signal=38%
c5	GO_CELL_SUBSTRATE_JUNCTION_ASSEMBLY	96	0.492354	1.75535	0.0234375	0.0568804	0.987	2296	tags=32%, list=12%, signal=37%
c5	GO_AXON_EXTENSION	117	0.413544	1.63598	0.0234375	0.101832	1	2555	tags=30%, list=14%, signal=34%
c5	GO_VOCALIZATION_BEHAVIOR	16	0.610212	1.61832	0.023622	0.110956	1	3629	tags=56%, list=19%, signal=70%
c5	GO_REGULATION_OF_EPITHELIAL_TO_MESENCHYMAL_TRANSITION	83	0.442841	1.68192	0.0238095	0.0827907	1	2033	tags=34%, list=11%, signal=38%
c5	GO_TRANSPORTER_COMPLEX	333	0.389435	1.62364	0.0238569	0.107509	1	4942	tags=47%, list=26%, signal=63%
c5	GO_POSITIVE_REGULATION_OF_TRANSFORMING_GROWTH_FACTOR_BETA_PRODUCTION	19	0.555096	1.65448	0.0239044	0.0944858	1	754	tags=26%, list=4%, signal=27%
c5	GO_CARDIAC_MUSCLE_CELL_DIFFERENTIATION	111	0.363206	1.536	0.0239044	0.159781	1	4025	tags=40%, list=22%, signal=50%
c5	GO_ASTROCYTE_DEVELOPMENT	38	0.460432	1.57509	0.024	0.134993	1	4819	tags=50%, list=26%, signal=67%
c5	GO_REFLEX	19	0.583722	1.64642	0.0240481	0.0972353	1	5102	tags=79%, list=27%, signal=108%
c5	GO_DEVELOPMENTAL_GROWTH_INVOLVED_IN_MORPHOGENESIS	226	0.372387	1.59157	0.0240481	0.125598	1	2946	tags=27%, list=16%, signal=32%
c5	GO_NEUROMUSCULAR_PROCESS_CONTROLLING_BALANCE	48	0.443854	1.59461	0.0241449	0.123982	1	3137	tags=35%, list=17%, signal=42%
c5	GO_MULTI_MULTICELLULAR_ORGANISM_PROCESS	215	0.316907	1.41722	0.0244399	0.236061	1	1203	tags=16%, list=6%, signal=17%
c5	GO_VASCULAR_ENDOTHELIAL_GROWTH_FACTOR_PRODUCTION	33	0.512795	1.65826	0.0253411	0.0928441	1	3385	tags=52%, list=18%, signal=63%
c5	GO_PLATELET_DEGRANULATION	127	0.442845	1.65385	0.0253906	0.0939644	1	4157	tags=49%, list=22%, signal=62%
c5	GO_CELLULAR_RESPONSE_TO_RETINOIC_ACID	69	0.3646	1.47955	0.0255403	0.193551	1	2054	tags=26%, list=11%, signal=29%
c5	GO_REGULATION_OF_CELL_MORPHOGENESIS_INVOLVED_IN_DIFFERENTIATION	295	0.340255	1.5286	0.0256917	0.162631	1	3336	tags=31%, list=18%, signal=37%
c5	GO_PARTURITION	16	0.570107	1.59801	0.0257937	0.122367	1	3385	tags=50%, list=18%, signal=61%
c5	GO_CARDIAC_MUSCLE_CELL_CONTRACTION	68	0.451487	1.66602	0.0258449	0.0895757	1	3802	tags=44%, list=20%, signal=55%
c5	GO_FOREBRAIN_NEURON_DIFFERENTIATION	54	0.441609	1.52961	0.0258449	0.161807	1	2514	tags=28%, list=13%, signal=32%
c5	GO_REGULATION_OF_SMOOTH_MUSCLE_CONTRACTION	59	0.490178	1.64973	0.0259481	0.0954549	1	5485	tags=61%, list=29%, signal=86%
c5	GO_VENTRICULAR_TRABECULA_MYOCARDIUM_MORPHOGENESIS	16	0.635377	1.68877	0.0260521	0.0805656	1	2843	tags=44%, list=15%, signal=52%
c5	GO_LENS_DEVELOPMENT_IN_CAMERA_TYPE_EYE	71	0.387033	1.54329	0.0261044	0.154487	1	4119	tags=37%, list=22%, signal=47%
c5	GO_LUNG_ALVEOLUS_DEVELOPMENT	41	0.488583	1.64932	0.0265306	0.0955826	1	3935	tags=37%, list=21%, signal=46%
c5	GO_NEGATIVE_REGULATION_OF_ION_TRANSMEMBRANE_TRANSPORT	90	0.346866	1.4605	0.026975	0.206756	1	3157	tags=31%, list=17%, signal=37%
c5	GO_INTRINSIC_COMPONENT_OF_POSTSYNAPTIC_DENSITY_MEMBRANE	54	0.482088	1.61979	0.0270833	0.109887	1	3736	tags=43%, list=20%, signal=53%
c5	GO_POSITIVE_REGULATION_OF_ADHERENS_JUNCTION_ORGANIZATION	31	0.517081	1.67178	0.0273438	0.0874954	1	2296	tags=35%, list=12%, signal=40%
c5	GO_NEGATIVE_REGULATION_OF_CELL_MORPHOGENESIS_INVOLVED_IN_DIFFERENTIATION	95	0.381784	1.56849	0.027451	0.139444	1	2396	tags=27%, list=13%, signal=31%
c5	GO_REGULATION_OF_ENDOTHELIAL_CELL_DIFFERENTIATION	30	0.535496	1.68243	0.0276134	0.0828275	1	969	tags=27%, list=5%, signal=28%
c5	GO_MEMBRANE_DEPOLARIZATION_DURING_CARDIAC_MUSCLE_CELL_ACTION_POTENTIAL	22	0.615406	1.66305	0.0276134	0.0911164	1	3497	tags=59%, list=19%, signal=73%
c5	GO_POSITIVE_REGULATION_OF_CELL_MORPHOGENESIS_INVOLVED_IN_DIFFERENTIATION	148	0.344808	1.46195	0.027668	0.206057	1	2910	tags=30%, list=16%, signal=36%
c5	GO_REGULATION_OF_CELL_MORPHOGENESIS	471	0.32249	1.4865	0.027833	0.188135	1	3336	tags=29%, list=18%, signal=35%
c5	GO_LIPID_DIGESTION	18	0.63949	1.64353	0.0279441	0.0986418	1	4017	tags=50%, list=21%, signal=64%
c5	GO_SYNAPTIC_VESICLE_CLUSTERING	15	0.690994	1.75989	0.0280899	0.0553914	0.987	2462	tags=53%, list=13%, signal=61%
c5	GO_REGULATION_OF_CELLULAR_EXTRAVASATION	24	0.563194	1.60625	0.0282828	0.117795	1	2077	tags=33%, list=11%, signal=37%
c5	GO_ACTIN_MEDIATED_CELL_CONTRACTION	115	0.422914	1.63598	0.0283401	0.102016	1	4031	tags=41%, list=22%, signal=52%
c5	GO_ADHERENS_JUNCTION_ASSEMBLY	89	0.479524	1.74614	0.0287356	0.0599288	0.989	2296	tags=33%, list=12%, signal=37%
c5	GO_G_PROTEIN_BETA_GAMMA_SUBUNIT_COMPLEX_BINDING	19	0.549323	1.64975	0.0288066	0.0956277	1	3993	tags=53%, list=21%, signal=67%
c5	GO_NEGATIVE_REGULATION_OF_BLOOD_CIRCULATION	32	0.458114	1.5617	0.0288066	0.143875	1	4542	tags=44%, list=24%, signal=58%
c5	GO_ROOF_OF_MOUTH_DEVELOPMENT	88	0.437865	1.65412	0.0289017	0.093995	1	3085	tags=40%, list=16%, signal=47%
c5	GO_BASEMENT_MEMBRANE_ORGANIZATION	21	0.598323	1.68144	0.0289575	0.0829471	1	2081	tags=43%, list=11%, signal=48%
c5	GO_HEAT_GENERATION	17	0.569851	1.65597	0.029106	0.0942679	1	4629	tags=65%, list=25%, signal=86%
c5	GO_NEGATIVE_REGULATION_OF_CELL_JUNCTION_ASSEMBLY	23	0.535	1.65095	0.0295858	0.0949457	1	1663	tags=35%, list=9%, signal=38%
c5	GO_SALIVARY_GLAND_DEVELOPMENT	36	0.494707	1.66866	0.0296443	0.088475	1	3211	tags=42%, list=17%, signal=50%
c5	GO_REGULATION_OF_HEART_MORPHOGENESIS	37	0.473176	1.59039	0.0296443	0.126254	1	2884	tags=41%, list=15%, signal=48%
c5	GO_PLASMA_MEMBRANE_RAFT	108	0.404142	1.57574	0.0296443	0.134918	1	2467	tags=29%, list=13%, signal=33%
c5	GO_CYCLASE_ACTIVITY	19	0.54346	1.63059	0.0297952	0.104166	1	3402	tags=63%, list=18%, signal=77%
c5	GO_NEUROMUSCULAR_PROCESS	103	0.370022	1.4891	0.0301205	0.187582	1	3670	tags=34%, list=20%, signal=42%
c5	GO_PATTERN_SPECIFICATION_PROCESS	425	0.316559	1.43982	0.0301205	0.223406	1	3447	tags=29%, list=18%, signal=35%
c5	GO_VOLTAGE_GATED_CALCIUM_CHANNEL_COMPLEX	43	0.491666	1.5596	0.0303644	0.145316	1	4942	tags=58%, list=26%, signal=79%
c5	GO_REGULATION_OF_KIDNEY_DEVELOPMENT	56	0.41997	1.53492	0.0304878	0.159916	1	1154	tags=23%, list=6%, signal=25%
c5	GO_POSITIVE_REGULATION_OF_PEPTIDYL_TYROSINE_PHOSPHORYLATION	181	0.346542	1.45504	0.0306122	0.210904	1	2359	tags=25%, list=13%, signal=28%
c5	GO_DEVELOPMENTAL_CELL_GROWTH	214	0.3511	1.51928	0.0306748	0.168663	1	2979	tags=28%, list=16%, signal=33%
c5	GO_FLUID_TRANSPORT	26	0.47193	1.53494	0.0307377	0.160128	1	5356	tags=58%, list=29%, signal=81%
c5	GO_NEGATIVE_REGULATION_OF_CATION_CHANNEL_ACTIVITY	41	0.406671	1.49276	0.030888	0.185031	1	1639	tags=24%, list=9%, signal=27%
c5	GO_MOTOR_NEURON_AXON_GUIDANCE	24	0.504415	1.58199	0.0310078	0.131886	1	2090	tags=29%, list=11%, signal=33%
c5	GO_CELL_CELL_JUNCTION_ORGANIZATION	152	0.329735	1.43537	0.0310078	0.225884	1	2409	tags=21%, list=13%, signal=24%
c5	GO_CHEMOREPELLENT_ACTIVITY	27	0.498556	1.59883	0.0310559	0.122297	1	2396	tags=33%, list=13%, signal=38%
c5	GO_MEMBRANE_DEPOLARIZATION_DURING_ACTION_POTENTIAL	36	0.557607	1.69196	0.0311284	0.0794829	1	4537	tags=64%, list=24%, signal=84%
c5	GO_EPITHELIAL_CELL_APOPTOTIC_PROCESS	97	0.374567	1.52143	0.0314961	0.167871	1	2512	tags=24%, list=13%, signal=27%
c5	GO_NEGATIVE_REGULATION_OF_CELL_MATRIX_ADHESION	37	0.48486	1.65226	0.0316206	0.0948058	1	2374	tags=35%, list=13%, signal=40%
c5	GO_CARDIAC_MUSCLE_CELL_PROLIFERATION	47	0.472292	1.60139	0.0316832	0.12023	1	3580	tags=45%, list=19%, signal=55%
c5	GO_SCHAFFER_COLLATERAL__CA1_SYNAPSE	82	0.415889	1.58041	0.0318091	0.132623	1	3271	tags=41%, list=17%, signal=50%
c5	GO_REGULATION_OF_HIGH_VOLTAGE_GATED_CALCIUM_CHANNEL_ACTIVITY	16	0.567545	1.55936	0.0318091	0.145315	1	1582	tags=38%, list=8%, signal=41%
c5	GO_LONG_TERM_SYNAPTIC_POTENTIATION	84	0.397262	1.51441	0.0319361	0.17264	1	3648	tags=35%, list=19%, signal=43%
c5	GO_VASCULAR_ENDOTHELIAL_GROWTH_FACTOR_RECEPTOR_SIGNALING_PATHWAY	91	0.433246	1.62056	0.032	0.109458	1	2985	tags=31%, list=16%, signal=36%
c5	GO_POSITIVE_REGULATION_OF_CALCIUM_ION_TRANSPORT	113	0.407171	1.58344	0.0323232	0.131033	1	2705	tags=25%, list=14%, signal=29%
c5	GO_BONE_REMODELING	83	0.353591	1.44096	0.0323232	0.222528	1	2289	tags=25%, list=12%, signal=29%
c5	GO_NITRIC_OXIDE_MEDIATED_SIGNAL_TRANSDUCTION	26	0.501422	1.54505	0.0323887	0.153713	1	4128	tags=54%, list=22%, signal=69%
c5	GO_NEGATIVE_REGULATION_OF_G_PROTEIN_COUPLED_RECEPTOR_SIGNALING_PATHWAY	49	0.417373	1.53014	0.0325203	0.162338	1	2979	tags=37%, list=16%, signal=44%
c5	GO_NEURON_PROJECTION_ARBORIZATION	18	0.528213	1.61622	0.0325866	0.111814	1	518	tags=22%, list=3%, signal=23%
c5	GO_ORGAN_INDUCTION	22	0.517642	1.56875	0.032882	0.139611	1	2884	tags=50%, list=15%, signal=59%
c5	GO_EMBRYONIC_DIGESTIVE_TRACT_MORPHOGENESIS	18	0.601243	1.67759	0.0331263	0.0850568	1	645	tags=28%, list=3%, signal=29%
c5	GO_VASCULAR_ENDOTHELIAL_CELL_PROLIFERATION	17	0.543838	1.59027	0.0331263	0.126143	1	2895	tags=53%, list=15%, signal=63%
c5	GO_POSITIVE_REGULATION_OF_AMINE_TRANSPORT	35	0.499126	1.57869	0.0333333	0.132855	1	5596	tags=60%, list=30%, signal=85%
c5	GO_GLUTAMATE_RECEPTOR_SIGNALING_PATHWAY	97	0.414797	1.55414	0.0333333	0.147717	1	5221	tags=54%, list=28%, signal=74%
c5	GO_NEGATIVE_REGULATION_OF_CELL_SUBSTRATE_ADHESION	60	0.4283	1.60903	0.0335306	0.115692	1	2516	tags=33%, list=13%, signal=38%
c5	GO_DENDRITE_MORPHOGENESIS	137	0.367118	1.53298	0.0336449	0.160987	1	2985	tags=33%, list=16%, signal=39%
c5	GO_ATRIAL_CARDIAC_MUSCLE_CELL_TO_AV_NODE_CELL_SIGNALING	19	0.610644	1.6705	0.0336634	0.0878712	1	3683	tags=63%, list=20%, signal=79%
c5	GO_GABA_RECEPTOR_ACTIVITY	22	0.562168	1.60273	0.0337553	0.119729	1	5801	tags=64%, list=31%, signal=92%
c5	GO_ENDOCRINE_HORMONE_SECRETION	46	0.43128	1.5213	0.0338645	0.167755	1	4522	tags=41%, list=24%, signal=54%
c5	GO_POSITIVE_REGULATION_OF_CALCIUM_ION_TRANSPORT_INTO_CYTOSOL	53	0.452	1.56322	0.034	0.142903	1	697	tags=19%, list=4%, signal=20%
c5	GO_NEGATIVE_REGULATION_OF_MUSCLE_TISSUE_DEVELOPMENT	50	0.411527	1.53256	0.034	0.161203	1	3103	tags=42%, list=17%, signal=50%
c5	GO_MUSCLE_TISSUE_DEVELOPMENT	373	0.348181	1.55596	0.0340681	0.146516	1	4031	tags=33%, list=22%, signal=42%
c5	GO_ODONTOGENESIS	124	0.363496	1.48222	0.0341365	0.191266	1	3657	tags=35%, list=20%, signal=43%
c5	GO_COAGULATION	324	0.317921	1.41857	0.0342742	0.235893	1	2682	tags=25%, list=14%, signal=28%
c5	GO_ADULT_BEHAVIOR	139	0.38756	1.54741	0.0344828	0.15228	1	3693	tags=34%, list=20%, signal=42%
c5	GO_CALCIUM_ION_IMPORT	76	0.376574	1.50225	0.0344828	0.180863	1	4542	tags=43%, list=24%, signal=57%
c5	GO_INTERLEUKIN_5_PRODUCTION	19	0.505805	1.52812	0.0348361	0.16291	1	4347	tags=53%, list=23%, signal=68%
c5	GO_REGULATION_OF_DEVELOPMENTAL_PIGMENTATION	15	0.548261	1.63041	0.0349076	0.104092	1	687	tags=20%, list=4%, signal=21%
c5	GO_ACTIVATION_OF_PROTEIN_KINASE_A_ACTIVITY	18	0.537982	1.56237	0.0349076	0.143488	1	3580	tags=50%, list=19%, signal=62%
c5	GO_POSITIVE_REGULATION_OF_ALCOHOL_BIOSYNTHETIC_PROCESS	25	0.485212	1.55735	0.0349794	0.145874	1	4684	tags=64%, list=25%, signal=85%
c5	GO_NEGATIVE_REGULATION_OF_CELL_PROJECTION_ORGANIZATION	173	0.345116	1.53108	0.0352251	0.161583	1	2255	tags=23%, list=12%, signal=25%
c5	GO_REGULATION_OF_EMBRYONIC_DEVELOPMENT	125	0.36989	1.47904	0.0352251	0.193633	1	1914	tags=24%, list=10%, signal=27%
c5	GO_BRANCHING_INVOLVED_IN_SALIVARY_GLAND_MORPHOGENESIS	23	0.544666	1.62717	0.035503	0.105505	1	4608	tags=57%, list=25%, signal=75%
c5	GO_ANIMAL_ORGAN_FORMATION	64	0.415324	1.54386	0.035503	0.154176	1	2884	tags=34%, list=15%, signal=41%
c5	GO_CARDIAC_CONDUCTION	141	0.423648	1.62801	0.0356436	0.105397	1	4537	tags=43%, list=24%, signal=57%
c5	GO_METALLOPEPTIDASE_ACTIVITY	174	0.315106	1.43204	0.0358566	0.227203	1	2065	tags=25%, list=11%, signal=28%
c5	GO_OLFACTORY_LOBE_DEVELOPMENT	32	0.437473	1.50626	0.035865	0.178183	1	2150	tags=25%, list=11%, signal=28%
c5	GO_NEGATIVE_REGULATION_OF_ENDOTHELIAL_CELL_APOPTOTIC_PROCESS	29	0.488878	1.541	0.0359281	0.15617	1	943	tags=21%, list=5%, signal=22%
c5	GO_REGULATION_OF_EXTENT_OF_CELL_GROWTH	105	0.39121	1.5821	0.0360721	0.131986	1	2946	tags=30%, list=16%, signal=36%
c5	GO_NEGATIVE_REGULATION_OF_RHO_PROTEIN_SIGNAL_TRANSDUCTION	21	0.539175	1.63029	0.0362173	0.103812	1	2296	tags=38%, list=12%, signal=43%
c5	GO_SENSORY_ORGAN_MORPHOGENESIS	248	0.328171	1.45097	0.0362173	0.214326	1	3329	tags=28%, list=18%, signal=33%
c5	GO_VENTRICULAR_CARDIAC_MUSCLE_TISSUE_DEVELOPMENT	53	0.408887	1.48746	0.0362903	0.187775	1	3979	tags=38%, list=21%, signal=48%
c5	GO_MEMBRANE_BIOGENESIS	35	0.463141	1.52637	0.0366089	0.164066	1	3251	tags=40%, list=17%, signal=48%
c5	GO_NEURAL_CREST_CELL_MIGRATION	56	0.444081	1.53853	0.0367347	0.158148	1	3085	tags=34%, list=16%, signal=41%
c5	GO_GLYCOPROTEIN_COMPLEX	19	0.572443	1.57968	0.0367505	0.133051	1	3021	tags=58%, list=16%, signal=69%
c5	GO_PHARYNGEAL_SYSTEM_DEVELOPMENT	25	0.541257	1.59725	0.0368852	0.122694	1	3085	tags=40%, list=16%, signal=48%
c5	GO_REGULATION_OF_AMPA_RECEPTOR_ACTIVITY	25	0.546214	1.62443	0.0368932	0.107332	1	5221	tags=68%, list=28%, signal=94%
c5	GO_CELL_JUNCTION_ORGANIZATION	284	0.36753	1.5696	0.037182	0.139232	1	2296	tags=25%, list=12%, signal=28%
c5	GO_FOREBRAIN_GENERATION_OF_NEURONS	66	0.409234	1.49296	0.0375494	0.185064	1	2514	tags=29%, list=13%, signal=33%
c5	GO_REGULATION_OF_METAL_ION_TRANSPORT	363	0.341127	1.50496	0.0377734	0.178917	1	4549	tags=37%, list=24%, signal=48%
c5	GO_VOLTAGE_GATED_CALCIUM_CHANNEL_ACTIVITY	47	0.468328	1.52707	0.0378486	0.163553	1	5102	tags=55%, list=27%, signal=76%
c5	GO_POSTSYNAPTIC_NEUROTRANSMITTER_RECEPTOR_ACTIVITY	52	0.504806	1.61209	0.0378947	0.114405	1	5905	tags=63%, list=32%, signal=92%
c5	GO_DENDRITE_SELF_AVOIDANCE	16	0.561959	1.55856	0.0379242	0.145613	1	3661	tags=44%, list=20%, signal=54%
c5	GO_NEGATIVE_REGULATION_OF_FAT_CELL_DIFFERENTIATION	45	0.424142	1.5254	0.0379242	0.164826	1	1658	tags=24%, list=9%, signal=27%
c5	GO_BLOOD_VESSEL_REMODELING	38	0.492912	1.66015	0.0380762	0.091882	1	2652	tags=34%, list=14%, signal=40%
c5	GO_REGULATION_OF_EXTRACELLULAR_MATRIX_DISASSEMBLY	16	0.61126	1.64087	0.0380762	0.0996931	1	2289	tags=44%, list=12%, signal=50%
c5	GO_REGULATION_OF_ACTIN_FILAMENT_BUNDLE_ASSEMBLY	91	0.394093	1.55043	0.0381526	0.150691	1	2439	tags=29%, list=13%, signal=33%
c5	GO_POSITIVE_REGULATION_OF_MAP_KINASE_ACTIVITY	253	0.3171	1.43632	0.0381526	0.225765	1	2884	tags=27%, list=15%, signal=32%
c5	GO_PHOSPHOLIPASE_C_ACTIVITY	28	0.444316	1.50771	0.0382166	0.177801	1	569	tags=14%, list=3%, signal=15%
c5	GO_REGULATION_OF_AXONOGENESIS	181	0.370534	1.54762	0.0382294	0.152319	1	3317	tags=33%, list=18%, signal=39%
c5	GO_PRESYNAPTIC_ACTIVE_ZONE_MEMBRANE	29	0.51055	1.59532	0.0383838	0.12359	1	2784	tags=45%, list=15%, signal=53%
c5	GO_AUTONOMIC_NERVOUS_SYSTEM_DEVELOPMENT	44	0.476286	1.55227	0.0383838	0.149028	1	3291	tags=36%, list=18%, signal=44%
c5	GO_POSITIVE_REGULATION_OF_WOUND_HEALING	50	0.434009	1.53222	0.0384615	0.161313	1	4062	tags=44%, list=22%, signal=56%
c5	GO_ACTININ_BINDING	39	0.481069	1.58127	0.0386179	0.132077	1	4140	tags=46%, list=22%, signal=59%
c5	GO_REGULATION_OF_POSTSYNAPTIC_MEMBRANE_POTENTIAL	139	0.413339	1.5639	0.0386965	0.142715	1	5936	tags=60%, list=32%, signal=88%
c5	GO_NEURON_PROJECTION_EXTENSION	162	0.356561	1.51384	0.0387597	0.172729	1	2946	tags=28%, list=16%, signal=33%
c5	GO_RESPONSE_TO_WATER	15	0.558498	1.57424	0.0388548	0.135373	1	2102	tags=40%, list=11%, signal=45%
c5	GO_REGULATION_OF_ASTROCYTE_DIFFERENTIATION	31	0.444521	1.49961	0.0390947	0.181637	1	2367	tags=35%, list=13%, signal=41%
c5	GO_ACTIN_FILAMENT_BUNDLE_ORGANIZATION	149	0.358394	1.54327	0.0391389	0.154279	1	3492	tags=33%, list=19%, signal=40%
c5	GO_POSITIVE_REGULATION_OF_VASCULAR_ENDOTHELIAL_GROWTH_FACTOR_RECEPTOR_SIGNALING_PATHWAY	15	0.5813	1.57898	0.0393375	0.132798	1	2964	tags=53%, list=16%, signal=63%
c5	GO_CELL_CELL_JUNCTION	441	0.309567	1.45399	0.0394477	0.211667	1	2807	tags=24%, list=15%, signal=27%
c5	GO_RESPONSE_TO_FIBROBLAST_GROWTH_FACTOR	141	0.309325	1.40479	0.0395257	0.244512	1	3085	tags=32%, list=16%, signal=38%
c5	GO_LIGAND_GATED_ION_CHANNEL_ACTIVITY	137	0.385842	1.49836	0.0395833	0.182064	1	5990	tags=53%, list=32%, signal=77%
c5	GO_NEUROTROPHIN_SIGNALING_PATHWAY	39	0.454491	1.54013	0.039749	0.156782	1	2958	tags=36%, list=16%, signal=43%
c5	GO_NEGATIVE_REGULATION_OF_SPROUTING_ANGIOGENESIS	24	0.542944	1.61269	0.0398406	0.114094	1	1313	tags=33%, list=7%, signal=36%
c5	GO_POSITIVE_REGULATION_OF_CHEMOTAXIS	131	0.417773	1.56779	0.0398406	0.139854	1	2786	tags=28%, list=15%, signal=33%
c5	GO_MEMORY	115	0.369755	1.49838	0.0398406	0.18229	1	3940	tags=39%, list=21%, signal=49%
c5	GO_ACTIN_FILAMENT_BASED_MOVEMENT	137	0.379732	1.5589	0.04	0.145509	1	4031	tags=38%, list=22%, signal=48%
c5	GO_RESPONSE_TO_DIETARY_EXCESS	24	0.463039	1.52777	0.0400844	0.163062	1	1466	tags=21%, list=8%, signal=23%
c5	GO_CELL_CELL_JUNCTION_ASSEMBLY	121	0.330491	1.43146	0.0402299	0.227395	1	2230	tags=20%, list=12%, signal=22%
c5	GO_COPULATION	20	0.534439	1.57957	0.0402414	0.132707	1	1805	tags=25%, list=10%, signal=28%
c5	GO_PROTEIN_LIPID_COMPLEX_BINDING	28	0.518643	1.53557	0.0403226	0.15996	1	1114	tags=32%, list=6%, signal=34%
c5	GO_REGULATION_OF_PLATELET_DERIVED_GROWTH_FACTOR_RECEPTOR_SIGNALING_PATHWAY	23	0.471753	1.53815	0.040568	0.158285	1	1752	tags=30%, list=9%, signal=34%
c5	GO_MONOAMINE_TRANSPORT	85	0.44357	1.50196	0.0407332	0.180478	1	5103	tags=54%, list=27%, signal=74%
c5	GO_CAMERA_TYPE_EYE_PHOTORECEPTOR_CELL_DIFFERENTIATION	18	0.495522	1.50437	0.0408163	0.179357	1	2441	tags=33%, list=13%, signal=38%
c5	GO_MORPHOGENESIS_OF_AN_EPITHELIAL_FOLD	25	0.473672	1.51648	0.0409836	0.171426	1	3385	tags=48%, list=18%, signal=59%
c5	GO_PROTEIN_TYROSINE_KINASE_ACTIVITY	130	0.344214	1.47953	0.0412371	0.193329	1	2377	tags=25%, list=13%, signal=29%
c5	GO_NEGATIVE_REGULATION_OF_SMOOTH_MUSCLE_CELL_PROLIFERATION	45	0.495368	1.61784	0.0415842	0.110914	1	2050	tags=29%, list=11%, signal=32%
c5	GO_PLASMA_MEMBRANE_ORGANIZATION	90	0.361437	1.46901	0.0416667	0.201242	1	3201	tags=32%, list=17%, signal=39%
c5	GO_NEURONAL_ACTION_POTENTIAL	33	0.48067	1.54822	0.041841	0.152165	1	4802	tags=55%, list=26%, signal=73%
c5	GO_SECONDARY_PALATE_DEVELOPMENT	24	0.499146	1.52094	0.0420168	0.167902	1	5090	tags=58%, list=27%, signal=80%
c5	GO_REGULATION_OF_CATION_TRANSMEMBRANE_TRANSPORT	316	0.343008	1.48655	0.0421687	0.188316	1	4680	tags=41%, list=25%, signal=53%
c5	GO_EPITHELIAL_TO_MESENCHYMAL_TRANSITION_INVOLVED_IN_ENDOCARDIAL_CUSHION_FORMATION	16	0.63117	1.61143	0.0422535	0.114735	1	2533	tags=63%, list=14%, signal=72%
c5	GO_VENTRICULAR_CARDIAC_MUSCLE_CELL_MEMBRANE_REPOLARIZATION	26	0.506905	1.56954	0.0424242	0.139069	1	3497	tags=42%, list=19%, signal=52%
c5	GO_OSTEOBLAST_PROLIFERATION	24	0.470376	1.45404	0.0425532	0.211846	1	1588	tags=29%, list=8%, signal=32%
c5	GO_CELL_MIGRATION_INVOLVED_IN_HEART_DEVELOPMENT	17	0.572736	1.56854	0.0427184	0.139607	1	491	tags=24%, list=3%, signal=24%
c5	GO_POSITIVE_REGULATION_OF_PROTEIN_AUTOPHOSPHORYLATION	25	0.459661	1.51587	0.0427699	0.171611	1	899	tags=20%, list=5%, signal=21%
c5	GO_DETECTION_OF_TEMPERATURE_STIMULUS_INVOLVED_IN_SENSORY_PERCEPTION	15	0.55412	1.52442	0.0431035	0.165375	1	2377	tags=40%, list=13%, signal=46%
c5	GO_PEPTIDYL_TYROSINE_MODIFICATION	351	0.308966	1.41694	0.0432099	0.235695	1	2377	tags=23%, list=13%, signal=25%
c5	GO_COLLAGEN_METABOLIC_PROCESS	16	0.575458	1.59453	0.043222	0.123866	1	1280	tags=44%, list=7%, signal=47%
c5	GO_REGULATION_OF_DEVELOPMENTAL_GROWTH	317	0.31309	1.4404	0.043222	0.222951	1	2979	tags=26%, list=16%, signal=30%
c5	GO_POSITIVE_REGULATION_OF_TRANSMEMBRANE_RECEPTOR_PROTEIN_SERINE_THREONINE_KINASE_SIGNALING_PATHWAY	96	0.36437	1.48868	0.0433145	0.187315	1	2726	tags=31%, list=15%, signal=36%
c5	GO_EXTRACELLULAR_LIGAND_GATED_ION_CHANNEL_ACTIVITY	75	0.452437	1.53398	0.0436681	0.160182	1	5568	tags=57%, list=30%, signal=81%
c5	GO_ALCOHOL_BINDING	84	0.364077	1.43187	0.04375	0.227147	1	4726	tags=42%, list=25%, signal=55%
c5	GO_SMOOTH_MUSCLE_TISSUE_DEVELOPMENT	19	0.539153	1.52451	0.0440882	0.165497	1	1154	tags=26%, list=6%, signal=28%
c5	GO_CARDIAC_CELL_DEVELOPMENT	80	0.374475	1.4689	0.0440882	0.201117	1	2510	tags=29%, list=13%, signal=33%
c5	GO_MESENCHYMAL_CELL_PROLIFERATION	45	0.468719	1.55722	0.0449219	0.145779	1	2034	tags=33%, list=11%, signal=37%
c5	GO_POSITIVE_REGULATION_OF_G_PROTEIN_COUPLED_RECEPTOR_SIGNALING_PATHWAY	30	0.443245	1.46095	0.045082	0.206768	1	3401	tags=47%, list=18%, signal=57%
c5	GO_RESPIRATORY_SYSTEM_PROCESS	29	0.503049	1.54793	0.0451866	0.152236	1	4048	tags=52%, list=22%, signal=66%
c5	GO_REGULATION_OF_NEUROLOGICAL_SYSTEM_PROCESS	126	0.359571	1.46592	0.0451866	0.20312	1	2946	tags=27%, list=16%, signal=32%
c5	GO_DORSAL_VENTRAL_PATTERN_FORMATION	88	0.384263	1.47327	0.0452675	0.197358	1	4789	tags=43%, list=26%, signal=58%
c5	GO_CELL_JUNCTION_ASSEMBLY	237	0.371794	1.56046	0.0453649	0.144663	1	2296	tags=24%, list=12%, signal=27%
c5	GO_POSITIVE_REGULATION_OF_HEART_RATE	23	0.455486	1.50011	0.0455446	0.181785	1	1509	tags=26%, list=8%, signal=28%
c5	GO_REGULATION_OF_PROTEIN_AUTOPHOSPHORYLATION	46	0.418446	1.48882	0.0456432	0.187403	1	3242	tags=33%, list=17%, signal=39%
c5	GO_SOMATIC_STEM_CELL_DIVISION	23	0.502268	1.53443	0.0457256	0.160185	1	1920	tags=39%, list=10%, signal=44%
c5	GO_POSITIVE_REGULATION_OF_GLYCOLYTIC_PROCESS	18	0.512137	1.52977	0.046	0.162087	1	2904	tags=39%, list=16%, signal=46%
c5	GO_CARBOHYDRATE_TRANSMEMBRANE_TRANSPORT	108	0.339708	1.42518	0.0460922	0.231082	1	2821	tags=26%, list=15%, signal=30%
c5	GO_POSITIVE_REGULATION_OF_ENDOCYTOSIS	95	0.340565	1.41241	0.0461538	0.23987	1	2726	tags=27%, list=15%, signal=32%
c5	GO_ASTROCYTE_DIFFERENTIATION	75	0.377829	1.48302	0.0462777	0.190853	1	4527	tags=44%, list=24%, signal=58%
c5	GO_GABA_RECEPTOR_COMPLEX	20	0.563291	1.5898	0.0464135	0.126351	1	5568	tags=60%, list=30%, signal=85%
c5	GO_REGULATION_OF_CALCIUM_ION_TRANSPORT	232	0.353021	1.48703	0.0470348	0.187985	1	2734	tags=25%, list=15%, signal=29%
c5	GO_MULTICELLULAR_ORGANISMAL_RESPONSE_TO_STRESS	73	0.358976	1.42817	0.0471311	0.228396	1	4629	tags=47%, list=25%, signal=62%
c5	GO_MYOFIBRIL_ASSEMBLY	66	0.485025	1.58698	0.0472279	0.128638	1	4575	tags=52%, list=24%, signal=68%
c5	GO_CONTRACTILE_ACTIN_FILAMENT_BUNDLE_ASSEMBLY	91	0.385375	1.53001	0.0475248	0.16203	1	2439	tags=29%, list=13%, signal=33%
c5	GO_ACETYLGALACTOSAMINYLTRANSFERASE_ACTIVITY	45	0.473508	1.59577	0.0476191	0.123609	1	3746	tags=33%, list=20%, signal=42%
c5	GO_REGULATION_OF_SMALL_GTPASE_MEDIATED_SIGNAL_TRANSDUCTION	332	0.351327	1.48538	0.0477178	0.189153	1	2419	tags=24%, list=13%, signal=27%
c5	GO_GLOMERULAR_EPITHELIAL_CELL_DIFFERENTIATION	17	0.49274	1.48476	0.0479042	0.189119	1	5610	tags=59%, list=30%, signal=84%
c5	GO_PLATELET_DENSE_GRANULE	21	0.499201	1.49074	0.0479167	0.186276	1	1001	tags=29%, list=5%, signal=30%
c5	GO_NEUROBLAST_PROLIFERATION	57	0.393648	1.45765	0.0479167	0.209082	1	3099	tags=37%, list=17%, signal=44%
c5	GO_POLYSACCHARIDE_BINDING	22	0.505171	1.53684	0.0480962	0.15942	1	4810	tags=55%, list=26%, signal=73%
c5	GO_SPINAL_CORD_DEVELOPMENT	103	0.388764	1.48153	0.0484848	0.191824	1	4307	tags=40%, list=23%, signal=51%
c5	GO_POSITIVE_REGULATION_OF_PROTEIN_TYROSINE_KINASE_ACTIVITY	55	0.376118	1.45779	0.0492813	0.209162	1	2315	tags=24%, list=12%, signal=27%
c5	GO_SUBSTRATE_ADHESION_DEPENDENT_CELL_SPREADING	87	0.390815	1.51974	0.0493097	0.168675	1	2071	tags=29%, list=11%, signal=32%
c5	GO_PROTEIN_KINASE_C_ACTIVATING_G_PROTEIN_COUPLED_RECEPTOR_SIGNALING_PATHWAY	28	0.45256	1.47213	0.0493359	0.198375	1	3665	tags=43%, list=20%, signal=53%
c5	GO_G_PROTEIN_COUPLED_RECEPTOR_INTERNALIZATION	15	0.51498	1.53156	0.0494845	0.161318	1	3937	tags=53%, list=21%, signal=67%
c5	GO_DETECTION_OF_TEMPERATURE_STIMULUS	19	0.502021	1.49886	0.0495868	0.182242	1	2377	tags=32%, list=13%, signal=36%
c5	GO_NEGATIVE_REGULATION_OF_CYTOKINE_SECRETION	60	0.427641	1.48906	0.0496032	0.187389	1	2077	tags=25%, list=11%, signal=28%
c5	GO_REGULATION_OF_LYASE_ACTIVITY	44	0.393826	1.47474	0.0497018	0.196175	1	4705	tags=48%, list=25%, signal=64%
c5	GO_POSITIVE_REGULATION_OF_GLYCOGEN_METABOLIC_PROCESS	17	0.509782	1.50564	0.0497925	0.178605	1	4718	tags=65%, list=25%, signal=86%
c5	GO_CONNEXIN_COMPLEX	20	0.504186	1.51345	0.0499002	0.172941	1	1556	tags=25%, list=8%, signal=27%
c5	GO_MEMBRANE_REGION	322	0.312357	1.41113	0.0499002	0.241026	1	3002	tags=27%, list=16%, signal=32%
c5	GO_REGULATION_OF_EPITHELIAL_CELL_DIFFERENTIATION	137	0.331549	1.40553	0.049904	0.244083	1	1818	tags=21%, list=10%, signal=23%

## Sheet: Table S4
Table S4. GSEA analysis results between low- and high-CDH7 phenotypes
Result type	NAME	SIZE	ES	NES	NOM p-val	FDR q-val	FWER p-val	RANK AT MAX	LEADING EDGE
[truncated: 1,015 more rows]

## Sheet: Table S5
Table S5. GSEA analysis results between low- and high-CDH10 phenotypes
[truncated: 437 more rows]

[truncated: 4 more sheets: Table S6, Table S7, Table S8, Table S9]
